# Supplementary material for: The effects of common structural variants on 3D chromatin structure
Source: BMC Genomics. 2020 Jan 30;21:95. doi: 10.1186/s12864-020-6516-1 (PMC6990566; doi:10.1186/s12864-020-6516-1)
Supplement: Supplementary file 2 — Additional file 2: Table S1. Summary statistics for all common deletions. 2180 common deletions from 19 individuals in the 1000 Genomes Project were annotated with TAD boundaries, eQTLs, and GWAS hits. To investigate the effect of these deletions on chromatin conformation, a linear regression was performed between genotype and the median number of chromatin interactions within the flank and span region of each deletion. Ancestry principal components and sex were used as covariates in the regression model [file 12864_2020_6516_MOESM2_ESM.xlsx]

## Sheet: commonDELs
CHROM	POS	END	Length	SVTYPE	RegPvalueFlank	RegCoeffFlank	RegPvalueSpan	RegCoeffSpan	CHROM_TAD	POS_TAD	END_TAD	Length_TAD	ID_eqtl	#EQTL_GENE	REPORTED_GENE	SV_ID	SV_TYPE	GWAS_SNP_GTEX_ID	LD_(r2)	GWAS_SNP_RSID	RISK_ALLELE_FREQUENCY	P-VALUE	PVALUE_MLOG	P-VALUE_(TEXT)	OR_or_BETA	95%_CI_(TEXT)	PLATFORM_[SNPS_PASSING_QC]	CNV	MAPPED_TRAIT	MAPPED_TRAIT_URI	PUBMEDID	DISEASE/TRAIT	INITIAL_SAMPLE_DESCRIPTION
chr1	988572	988623	52	DEL	0.84477	0.0315948	0.297993	-0.3574
chr1	1058898	1058978	81	DEL	0.592332	0.247196	0.917269	0.0542858					LUMPY_DEL_93463
chr1	1086817	1087023	207	DEL	0.081377	1.68955	0.991394	-0.00727387
chr1	1392382	1423433	31052	DEL	0.733694	0.0767837	0.0692867	1.12276
chr1	2024547	2027383	2837	DEL	0.692711	-0.0758107	0.698971	0.113701
chr1	3488273	3488330	58	DEL	0.372832	-0.307715	0.262198	-0.393926
chr1	4204667	4204717	51	DEL	0.538662	0.156055	0.95366	-0.0117643
chr1	4284510	4285952	1443	DEL	0.642597	0.0443935	0.401664	0.0940534
chr1	5534618	5534684	67	DEL	0.0955983	-0.294671	0.115963	-0.504246
chr1	7570074	7571521	1448	DEL	0.943967	-0.0229684	0.58731	-0.351077
chr1	9595360	9597869	2510	DEL	0.420643	-0.245197	0.466011	-0.233305	chr1	9560001	9800000	239999
chr1	10482499	10483790	1292	DEL	0.832499	0.0406946	0.643095	0.178061					LUMPY_DEL_93849
chr1	11060112	11062310	2199	DEL	0.758136	-0.0927964	0.880581	-0.0510691	chr1	11040001	11080000	39999
chr1	11682873	11683189	317	DEL	0.685856	0.130318	0.704751	-0.19321
chr1	14437074	14438948	1875	DEL	0.534374	0.154294	0.944621	-0.035801
chr1	15274725	15279617	4893	DEL	0.308937	0.188572	0.105837	-0.378986
chr1	16151682	16155632	3951	DEL	0.582682	0.0716067	0.191736	0.176241					LUMPY_DEL_94002	ENSG00000236045.1		LUMPY_DEL_94002	DEL	1_16299312_C_T_b37	0.51117	rs10927875	NR	1e-09	9		1.32	[1.19-1.43]	Illumina_[517,382](pooled)	N	dilated_cardiomyopathy	http://www.ebi.ac.uk/efo/EFO_0000407	21459883	Dilated_cardiomyopathy	1,179_European_ancestry_cases,_1,108_European_ancestry_controls
chr1	17641948	17642976	1029	DEL	0.29718	0.255322	0.355197	-0.335795
chr1	17676165	17677662	1498	DEL	0.779564	-0.0766237	0.244892	-0.459167					LUMPY_DEL_94051	ENSG00000159339.9	PADI4	LUMPY_DEL_94051	DEL	1_17672730_G_A_b37	0.6978	rs2301888	0.58	1e-18	18		1.13	[1.10-1.16]	Affymetrix_&_Illumina_[up_to_9,739,303]_(Imputed)	N	rheumatoid_arthritis	http://www.ebi.ac.uk/efo/EFO_0000685	24390342	Rheumatoid_arthritis	up_to_14,361_European_ancestry_cases,_up_to_42,923_European_ancestry_controls,_up_to_4,873_East_Asian_ancestry_cases,_up_to_17,642_East_Asian_ancestry_controls
chr1	19647187	19648342	1156	DEL	0.675431	0.04746	0.275691	0.27981
chr1	20407144	20410753	3610	DEL	0.870821	0.0192699	0.184847	0.261984
chr1	20496899	20497748	850	DEL	0.839494	0.0340851	0.463387	0.320655					LUMPY_DEL_94136
chr1	24895774	24900871	5098	DEL	0.939021	0.012734	0.776671	-0.0737663
chr1	25201823	25203640	1818	DEL	0.240283	0.0987006	0.737933	-0.032468
chr1	26268411	26269112	702	DEL	0.019361	-0.237668	0.530548	-0.116893
chr1	26460095	26464769	4675	DEL	0.675956	-0.0413583	0.188961	-0.211904	chr1	26360001	26520000	159999	LUMPY_DEL_94329
chr1	31169439	31171991	2553	DEL	0.462233	0.0891838	0.312864	0.269633	chr1	31160001	31200000	39999
chr1	31244650	31244744	95	DEL	0.684657	0.0497336	0.352074	-0.213796
chr1	35101427	35111985	10559	DEL	0.685433	0.103233	0.639871	-0.135063
chr1	35627104	35627431	328	DEL	0.19735	0.508831	0.459155	0.30242
chr1	36733282	36733515	234	DEL	0.486507	0.190136	0.973832	0.0128492
chr1	36749217	36749269	53	DEL	0.450861	0.147746	0.613743	0.141349
chr1	37816478	37816722	245	DEL	0.100531	-0.268471	0.485865	0.359092
chr1	39998246	40001288	3043	DEL	0.25551	0.07179	0.424126	0.123086
chr1	41743816	41744510	695	DEL	0.707231	0.0738296	0.253856	0.366742
chr1	43694061	43695545	1485	DEL	0.394413	0.130671	0.596074	-0.132854	chr1	43680000	43720000	40000	LUMPY_DEL_94826
chr1	45021223	45022311	1089	DEL	0.182266	0.24835	0.739859	-0.0792139
chr1	49549776	49549830	55	DEL	0.728314	0.0695796	0.611722	0.148961
chr1	53594175	53595598	1424	DEL	0.0267115	-0.545423	0.151553	-0.363852
chr1	55092043	55096006	3964	DEL	0.467287	-0.207057	0.484292	-0.376338
chr1	58743523	58745122	1600	DEL	0.522581	0.0681059	0.757748	0.0682122
chr1	60048628	60049655	1028	DEL	0.221877	-0.223011	0.363718	-0.186254
chr1	62082822	62083701	880	DEL	0.167754	0.341341	0.814303	-0.106387
chr1	62113223	62120022	6800	DEL	0.222174	-0.0938593	0.0624906	-0.230157	chr1	62120001	62160000	39999
chr1	62479250	62480681	1432	DEL	0.717737	0.0447377	0.570306	-0.0992097
chr1	62654739	62657162	2424	DEL	0.609314	-0.0858104	0.97347	0.0110853	chr1	62520001	62680000	159999
chr1	65682234	65682602	369	DEL	0.418263	0.284402	0.124447	-0.512506
chr1	68007970	68008811	842	DEL	0.998547	0.000483352	0.944024	-0.0292457	chr1	68000000	68040000	40000
chr1	71148798	71149047	250	DEL	0.308121	0.306861	0.127363	0.600771
chr1	72449620	72450027	408	DEL	0.743748	0.092345	0.23353	0.367391
chr1	72755694	72764095	8402	DEL	0.251587	0.206603	0.26406	-0.331884
chr1	72766343	72811815	45473	DEL	0.53252	-0.147104	0.0583468	0.574418					LUMPY_DEL_95592
chr1	74312425	74312678	254	DEL	0.0994808	-0.335699	0.202769	-0.338527
chr1	78649157	78654148	4992	DEL	0.907619	0.0231224	0.336484	-0.476527
chr1	80221781	80223032	1252	DEL	0.0124197	-0.484348	0.0955145	-0.171371
chr1	84388330	84388946	617	DEL	0.127056	-0.194626	0.593039	-0.212377	chr1	84360000	84400000	40000
chr1	84712009	84715872	3864	DEL	0.176334	-0.268558	0.212796	-0.442293
chr1	89475930	89478613	2684	DEL	0.500055	-0.0932789	0.93209	0.0343942					LUMPY_DEL_96066
chr1	91561080	91562174	1095	DEL	0.737055	0.0279382	0.368787	0.0964023
chr1	92232051	92233331	1281	DEL	0.911915	0.0220266	0.604358	0.0384493
chr1	93291972	93292789	818	DEL	0.082853	0.22506	0.176707	-0.256213	chr1	93280000	93320000	40000
chr1	94288372	94291260	2889	DEL	0.848376	0.0421373	0.308625	-0.375407					LUMPY_DEL_96198
chr1	104443176	104443721	546	DEL	0.840701	0.0638799	0.957776	0.0189205
chr1	105255038	105256195	1158	DEL	0.667959	-0.080109	0.704213	-0.118927
chr1	105667567	105668446	880	DEL	0.966506	-0.00971886	0.271254	-0.340467
chr1	106015797	106023398	7602	DEL	0.814441	-0.0464258	0.648861	-0.168245
chr1	109573240	109575184	1945	DEL	0.534939	0.0881901	0.986873	-0.00447606
chr1	109602616	109603316	701	DEL	0.93752	0.00970723	0.106238	0.373327
chr1	110187159	110191392	4234	DEL	0.716233	-0.0855251	0.122312	0.501268					LUMPY_DEL_96630
chr1	111376650	111388643	11994	DEL	0.264913	-0.135025	0.709192	-0.044544	chr1	111320001	111440000	119999	GS_DEL_CNV_1_111376715_111388321
chr1	112074694	112074805	112	DEL	0.552627	0.0419184	0.0807969	0.224877
chr1	112691523	112704972	13450	DEL	0.391306	-0.163944	0.197646	-0.404531
chr1	112834896	112837824	2929	DEL	0.124439	-0.205754	0.889347	0.0389382	chr1	112800001	112920000	119999
chr1	113799625	113800089	465	DEL	0.639477	0.119743	0.484131	-0.452729
chr1	116229468	116232839	3372	DEL	0.0424399	0.603206	0.809381	-0.0934793
chr1	120012853	120013656	804	DEL	0.777943	-0.0549006	0.244219	-0.255712
chr1	144287853	144300394	12542	DEL	0.223431	1.62177e-16	0.223431	1.62177e-16
chr1	152555227	152588026	32800	DEL	0.365949	0.16764	0.152472	0.504692					LUMPY_DEL_97064	ENSG00000244057.2	LCE3C	LUMPY_DEL_97064	DEL	1_152551276_A_G_b37	0.708134	rs4112788	NR	3e-10	9.52288		1.29	[1.19-1.40]	Illumina_[535,475]	N	psoriasis	http://www.ebi.ac.uk/efo/EFO_0000676	20953190	Psoriasis	2,178_European_ancestry_cases,_5,175_European_ancestry_controls
chr1	152760084	152770547	10464	DEL	0.270124	-0.170673	0.225612	-0.437037					GS_DEL_CNV_1_152760486_152770476
chr1	153133703	153133960	258	DEL	0.541722	-0.103857	0.135656	-0.368422
chr1	154080945	154084660	3716	DEL	0.836578	-0.0297063	0.705221	-0.0592517
chr1	154993325	154994400	1076	DEL	0.375854	0.123157	0.235543	0.244268
chr1	155659699	155664464	4766	DEL	0.228975	-0.187667	0.97771	0.00916203					LUMPY_DEL_97135
chr1	157540655	157540871	217	DEL	0.643129	-0.0587123	0.252889	0.215456					LUMPY_DEL_97167
chr1	158488410	158488679	270	DEL	0.0152692	0.469658	0.557517	-0.33898
chr1	158867530	158869981	2452	DEL	0.584007	-0.10074	0.444772	-0.150001
chr1	158961353	158966208	4856	DEL	0.749427	-0.0422988	0.972599	-0.0161587
chr1	159648708	159649659	952	DEL	0.842852	-0.0464413	0.903143	-0.0473602					LUMPY_DEL_97231
chr1	160935241	160935340	100	DEL	0.754305	-0.0150555	0.928975	0.00576499					LUMPY_MEI_97266
chr1	165731209	165731489	281	DEL	0.545585	0.124676	0.20151	0.275313					LUMPY_DEL_97395	ENSG00000224358.1	TMC01	LUMPY_DEL_97395	DEL	1_165687205_G_A_b37	0.628825	rs4656461	0.12	6e-14	13.2218		1.51	[1.35-1.68]	Illumina_[298,778]	N	glaucoma	http://www.ebi.ac.uk/efo/EFO_0000516	21532571	Glaucoma	590_European_ancestry_cases,_3,956_European_ancestry_controls
chr1	166551470	166552838	1369	DEL	0.974652	-0.00548375	0.665548	-0.17563
chr1	171783587	171783649	63	DEL	0.88754	-0.0327624	0.954491	0.0115717
chr1	172461530	172461631	102	DEL	0.319073	-0.0711193	0.823536	-0.03717	chr1	172400001	172480000	79999
chr1	178495321	178495683	363	DEL	0.612604	-0.0707374	0.264022	0.300586					LUMPY_DEL_97718
chr1	179607260	179608065	806	DEL	0.0912498	-0.404987	0.739091	-0.15652	chr1	179600001	179800000	199999
chr1	180228401	180230408	2008	DEL	0.0860818	-0.105723	0.386013	0.105527	chr1	180200000	180240000	40000
chr1	181043348	181043808	461	DEL	0.553542	-0.129575	0.314044	-0.289253
chr1	185009806	185011738	1933	DEL	0.71794	-0.0600409	0.501014	0.111449	chr1	185000001	185200000	199999
chr1	185783709	185785298	1590	DEL	0.246283	0.132563	0.0628569	0.465351
chr1	185857064	185861682	4619	DEL	0.0146782	0.259082	0.114143	0.305865
chr1	187464747	187466829	2083	DEL	0.781256	-0.0363003	0.735562	-0.107602
chr1	190052658	190053873	1216	DEL	0.628192	0.0925445	0.951426	0.023046
chr1	190837319	190837490	172	DEL	0.709026	-0.100495	0.485003	-0.25541
chr1	191916438	191918546	2109	DEL	0.161767	0.306869	0.170052	0.627099
chr1	192609798	192609864	67	DEL	0.187711	-0.530295	0.135585	-0.235014
chr1	192860399	192861923	1525	DEL	0.535149	-0.117952	0.526723	0.12349
chr1	194451056	194454312	3257	DEL	0.71612	0.106873	0.865776	0.0758066	chr1	194320001	194480000	159999
chr1	194517604	194517863	260	DEL	0.85195	0.0515668	0.990239	-0.00605845	chr1	194320001	194560000	239999
chr1	196728877	196808865	79989	DEL	0.873644	-0.0385859	0.00278485	0.867477	chr1	196720001	196760000	39999	GS_MIXED_CNV_1_196785619_196788116;GS_MIXED_CNV_1_196799870_196805156	ENSG00000116785.9;ENSG00000177888.7	CFHR3,CFH;CFHR4	GS_MIXED_CNV_1_196785619_196788116;GS_MIXED_CNV_1_196799870_196805156	mCNV	1_196686918_G_A_b37	0.78679;0.862967	rs6677604	0.8	5e-14	13.301		1.35	[NR]	Illumina_[>1_Million]_(Imputed)	N	IgA_glomerulonephritis	http://www.ebi.ac.uk/efo/EFO_0004194	25305756	IgA_nephropathy	1,194_Han_Chinese_ancestry_cases,_902_Han_Chinese_ancestry_controls,_1,553_European_ancestry_cases,_3,050_European_ancestry_controls
chr1	197894025	197894310	286	DEL	0.206179	0.328169	0.657412	-0.352386	chr1	197880001	197920000	39999	LUMPY_DEL_98238
chr1	198773749	198775415	1667	DEL	0.894796	-0.0151758	0.995362	-0.000711091
chr1	199110049	199113807	3759	DEL	0.651459	0.114347	0.848819	-0.0474927
chr1	203684252	203686389	2138	DEL	0.482207	-0.113854	0.0912343	0.303042
chr1	203887673	203889898	2226	DEL	0.175664	0.341931	0.837797	-0.0570298	chr1	203800001	204120000	319999
chr1	203894270	203895883	1614	DEL	0.184479	0.327269	0.830457	-0.0581779	chr1	203800001	204120000	319999
chr1	204381864	204384631	2768	DEL	0.877977	-0.0284563	0.610963	-0.124488	chr1	204360000	204400000	40000
chr1	205616161	205617135	975	DEL	0.330214	-0.159836	0.464513	-0.168394	chr1	205480001	205720000	239999
chr1	207292405	207293149	745	DEL	0.605903	0.0829122	0.57957	-0.237165
chr1	209844846	209844910	65	DEL	0.113255	0.251249	0.604417	0.101943
chr1	209935335	209936076	742	DEL	0.254416	0.119654	0.823484	-0.0592362	chr1	209920001	210000000	79999	LUMPY_DUP_176481
chr1	210078053	210085978	7926	DEL	0.831632	0.0385102	0.460426	0.524381
chr1	211369240	211370427	1188	DEL	0.561061	-0.0724007	0.766477	-0.129873
chr1	212471179	212472619	1441	DEL	0.0682939	-0.196335	0.0271535	-0.246025					LUMPY_MEI_98636
chr1	213083966	213086597	2632	DEL	0.0294075	0.354811	0.0970319	0.291008
chr1	217269958	217270023	66	DEL	0.840569	-0.0275573	0.840211	0.0730388
chr1	217457929	217458372	444	DEL	0.549513	-0.108769	0.271006	0.25521
chr1	217497112	217497172	61	DEL	0.933848	0.00789506	0.973719	0.00659859
chr1	222374169	222380531	6363	DEL	0.0986091	-0.403845	0.965168	-0.029963
chr1	224246953	224247902	950	DEL	0.105061	-0.385775	0.66852	0.118302
chr1	229373395	229373771	377	DEL	0.729078	-0.0249856	0.698649	0.0896974	chr1	229360000	229400000	40000	LUMPY_DEL_99082
chr1	229812540	229820837	8298	DEL	0.534209	-0.129579	0.080771	0.836029					LUMPY_DEL_99091
chr1	230132559	230133889	1331	DEL	0.0205635	-0.457403	0.534739	-0.154462
chr1	230451094	230451202	109	DEL	0.14991	0.150753	0.85652	0.046411
chr1	231346673	231346796	124	DEL	0.385657	0.199652	0.36325	-0.342296
chr1	231980483	231981832	1350	DEL	0.456993	0.0547081	0.0110481	0.527689
chr1	232458585	232460249	1665	DEL	0.383404	0.197631	0.398441	0.527303
chr1	232836575	232836759	185	DEL	0.115893	-0.531538	0.231353	-0.736683
chr1	233962115	233963557	1443	DEL	0.703804	0.0229801	0.672904	-0.044396
chr1	234318645	234319749	1105	DEL	0.670915	-0.0917849	0.0385038	0.683843
chr1	235254964	235256111	1148	DEL	0.848553	-0.0225141	0.627887	-0.0895583	chr1	235240001	235280000	39999
chr1	235537077	235538345	1269	DEL	0.481256	-0.115618	0.984399	0.00490588
chr1	236279278	236279832	555	DEL	0.321541	0.147533	0.976989	-0.0103465	chr1	236240000	236280000	40000
chr1	236548998	236551425	2428	DEL	0.676016	-0.0956101	0.435496	-0.131169
chr1	240393001	240394783	1783	DEL	0.920479	0.0216106	0.048702	0.610822
chr1	240641200	240641602	403	DEL	0.00359956	-0.652826	0.131666	-0.534068	chr1	240600001	240880000	279999
chr1	241586225	241586489	265	DEL	0.129555	-0.578024	0.101724	1.19151	chr1	241520001	241640000	119999
chr1	243782747	243783759	1013	DEL	0.826078	0.036857	0.623896	-0.0606209
chr1	245778159	245778295	137	DEL	0.988659	-0.00279582	0.834822	0.0515963
chr1	247186233	247187157	925	DEL	0.148948	0.338864	0.538787	0.208031
chr1	248755655	248758478	2824	DEL	0.0988437	0.492692	0.0104005	0.877569
chr1	248839443	248841018	1576	DEL	0.397697	1.68998e-16	0.978311	0.0222999
chr1	248866952	248876351	9400	DEL	0.00850243	-3.91788e-16	0.762076	-0.165336
chr10	1537791	1537898	108	DEL	0.655838	0.152362	0.929676	0.0266898
chr10	4290058	4291690	1633	DEL	0.964303	0.00760061	0.00169925	0.682168
chr10	4708523	4710520	1998	DEL	0.789727	-0.0544457	0.892515	0.0620578
chr10	5602372	5604500	2129	DEL	0.725992	0.0498719	0.992435	0.00123652	chr10	5440001	5720000	279999
chr10	5889589	5892807	3219	DEL	0.377856	0.153658	0.686554	-0.0845482
chr10	6064768	6064841	74	DEL	0.964875	-0.00640278	0.925558	-0.0137728	chr10	5960001	6080000	119999
chr10	7995834	7996925	1092	DEL	0.00253686	-0.291287	0.0285251	-0.376086
chr10	9097749	9097799	51	DEL	0.818277	-0.053194	0.991877	0.0051396
chr10	9436189	9436251	63	DEL	0.303303	-0.275605	0.876235	-0.0965222
chr10	10075348	10075398	51	DEL	0.726217	-0.0563167	0.263642	0.331946
chr10	12596183	12596570	388	DEL	0.247304	-0.32527	0.982696	0.0040123
chr10	18503073	18503589	517	DEL	0.118535	-0.214131	0.344106	-0.415938
chr10	19504645	19504784	140	DEL	0.00291598	0.747689	0.257574	0.575391
chr10	19996544	19998179	1636	DEL	0.220352	-0.243495	0.697533	0.121766
chr10	23015561	23016757	1197	DEL	0.780612	0.0221951	0.0640433	0.167629
chr10	23635492	23635621	130	DEL	0.0399929	0.38782	0.202491	-0.731089
chr10	24376838	24378445	1608	DEL	0.13091	-0.350657	0.437832	-0.562469
chr10	25638274	25638854	581	DEL	0.455378	0.151024	0.47181	0.324285
chr10	26185093	26185161	69	DEL	0.88574	0.0318751	0.406126	-0.326215
chr10	26999005	27002143	3139	DEL	0.935804	-0.0154983	0.972735	-0.0105124	chr10	26880001	27000000	119999
chr10	29883209	29883264	56	DEL	0.133154	0.263968	0.00305273	0.601667
chr10	31443354	31444868	1515	DEL	0.165279	0.313295	0.111812	0.524046
chr10	32988388	32989347	960	DEL	0.164998	0.260515	0.280915	0.402333	chr10	32760001	33080000	319999
chr10	33097530	33097589	60	DEL	0.203994	-0.0855565	0.108825	-0.223952
chr10	44675233	44675325	93	DEL	0.192708	0.317881	0.370687	0.359454
chr10	49917096	49917595	500	DEL	0.258553	-0.128995	0.990441	0.00159799
chr10	55893654	55894108	455	DEL	0.354995	0.216548	0.477636	0.393727
chr10	59209793	59211848	2056	DEL	0.0706626	-0.284887	0.438156	0.130927
chr10	59256852	59258100	1249	DEL	0.949935	-0.0129624	0.986889	0.00456386
chr10	61361925	61365001	3077	DEL	0.525485	-0.117498	0.463196	-0.288429	chr10	61360000	61400000	40000
chr10	65509251	65511405	2155	DEL	0.1256	0.307595	0.657456	0.251631
chr10	66398762	66400749	1988	DEL	0.138939	0.278488	0.0149384	0.879149
chr10	66420129	66420443	315	DEL	0.452694	0.088296	0.423994	0.289151
chr10	66841805	66842061	257	DEL	0.00830481	-0.532594	0.119388	-0.711424
chr10	67342566	67344172	1607	DEL	0.971262	0.00727279	0.0552431	0.733526
chr10	70786262	70787674	1413	DEL	0.414161	-0.0939569	0.30246	-0.188751
chr10	71280917	71291284	10368	DEL	0.915569	-0.0275518	0.419609	-0.48503	chr10	71160001	71480000	319999
chr10	71314957	71315065	109	DEL	0.19484	-0.299698	0.438674	-0.427336	chr10	71160001	71480000	319999
chr10	72448735	72451343	2609	DEL	0.0760391	0.265193	0.926417	0.0130244
chr10	73256581	73256701	121	DEL	0.879057	0.0531691	0.150679	0.332286
chr10	75373798	75381196	7399	DEL	0.364864	0.142911	0.36389	-0.188257
chr10	76536905	76538465	1561	DEL	0.0802849	-0.198489	0.235774	-0.195689
chr10	78255575	78261021	5447	DEL	0.938233	0.0360013	0.571824	0.322765
chr10	79136316	79136399	84	DEL	0.777762	0.0356872	0.658362	-0.0796058
chr10	81176903	81177144	242	DEL	0.716644	-0.116762	0.611134	0.168592	chr10	81040001	81280000	239999
chr10	82750268	82752646	2379	DEL	0.0866269	-0.338674	0.861845	-0.0837238
chr10	84127815	84130367	2553	DEL	0.175337	0.282152	0.402799	0.417455
chr10	87021854	87022585	732	DEL	0.338112	0.112494	0.331319	-0.200751
chr10	89275802	89276561	760	DEL	0.27883	-0.28558	0.162809	-0.576149
chr10	93396109	93396205	97	DEL	0.3883	-0.121694	0.457438	-0.193049
chr10	93633333	93634563	1231	DEL	0.364171	0.215122	0.727699	-0.212669
chr10	94134432	94137766	3335	DEL	0.191038	0.20788	0.149557	0.370182
chr10	95545481	95546492	1012	DEL	0.146307	-0.331726	0.0107229	1.10333	chr10	95280001	95640000	359999
chr10	96867190	96874944	7755	DEL	0.348803	0.199134	0.730581	-0.155387	chr10	96840001	96880000	39999
chr10	97151966	97152049	84	DEL	0.88149	0.0110273	0.594046	-0.0640714
chr10	97207044	97208240	1197	DEL	0.879925	0.01895	0.0646181	-0.225533
chr10	99034741	99037238	2498	DEL	0.37428	0.148447	0.0222758	0.667172
chr10	99417568	99417626	59	DEL	0.0907059	-0.394136	0.0650292	0.449382	chr10	99400001	99520000	119999
chr10	100025125	100025464	340	DEL	0.169586	0.248237	0.102762	-0.580511
chr10	100496977	100497288	312	DEL	0.213687	-0.199103	0.769329	-0.0639404
chr10	100688639	100702031	13393	DEL	0.465868	0.141464	0.155569	-0.365831
chr10	103394011	103395092	1082	DEL	0.134708	-0.198614	0.0611436	-0.454861
chr10	104932604	104933805	1202	DEL	0.717491	0.0279379	0.420747	0.0516705
chr10	105053207	105054215	1009	DEL	0.1607	0.173418	0.619218	0.114089
chr10	105248753	105252367	3615	DEL	0.0271156	0.235319	0.279164	0.147316
chr10	107252997	107253348	352	DEL	0.605918	0.107344	0.966105	-0.0128693
chr10	107950652	107951600	949	DEL	0.113322	-0.621336	0.0425104	-1.08419
chr10	108030304	108032575	2272	DEL	0.145316	0.356666	0.235344	-0.462194	chr10	107960001	108320000	359999
chr10	114112179	114116659	4481	DEL	0.615502	-0.124976	0.914085	-0.0399737	chr10	114080001	114240000	159999
chr10	116270067	116271572	1506	DEL	0.841155	0.0181353	0.363176	0.15694
chr10	117711613	117711999	387	DEL	0.958083	0.0115487	0.646114	0.193996
chr10	121046814	121046865	52	DEL	0.509875	-0.142008	0.651029	0.0913295
chr10	122226691	122228857	2167	DEL	0.238062	-0.181227	0.760887	-0.102161
chr10	122701143	122701437	295	DEL	0.213037	-0.352241	0.0998285	-1.49508
chr10	124216824	124217266	443	DEL	0.943302	0.0212022	0.135682	0.705475
chr10	126068925	126074504	5580	DEL	0.894802	-0.013805	0.287407	0.174984
chr10	127745180	127745980	801	DEL	0.768308	-0.0551731	0.854227	-0.0510818
chr10	129021039	129021119	81	DEL	0.759747	0.051378	0.82604	-0.0406332
chr10	130162293	130162344	52	DEL	0.301857	-0.336538	0.471797	0.29957
chr10	130836867	130837271	405	DEL	0.667263	-0.119903	0.986104	-0.00891726
chr10	131595173	131595473	301	DEL	0.388349	0.251424	0.490464	-0.36917
chr10	132372179	132372324	146	DEL	0.421427	-0.139668	0.115156	-0.352714
chr10	132635396	132638414	3019	DEL	0.165627	-0.127066	0.0121731	-0.379554
chr10	134217496	134217548	53	DEL	0.93205	0.0173184	0.282536	-0.31213
chr10	134965041	134965092	52	DEL	0.862541	0.0637758	0.4042	-0.413497
chr11	677313	677769	457	DEL	0.316696	-0.637718	0.330449	-0.922944
chr11	740153	744738	4586	DEL	0.558543	-0.209151	0.986056	-0.00942658
chr11	1654302	1656629	2328	DEL	0.24996	0.53832	0.855802	0.145847
chr11	1894215	1897006	2792	DEL	0.59595	0.10987	0.294998	0.248827
chr11	4248265	4353229	104965	DEL	0.999622	-5.44855e-05	0.899039	0.0266733
chr11	4972926	4973837	912	DEL	0.631944	-0.135314	0.012458	0.803002
chr11	5760086	5762366	2281	DEL	0.451952	0.270666	0.0820352	1.24863
chr11	5784478	5809216	24739	DEL	0.568731	0.0788781	0.751945	0.168841
chr11	5873986	5883494	9509	DEL	0.377263	-0.134791	0.372975	-0.481157
chr11	6881402	6881922	521	DEL	0.055197	0.437185	0.556358	-0.167879
chr11	7790355	7791994	1640	DEL	0.759263	-0.118083	0.433793	0.368455
chr11	9323626	9324639	1014	DEL	0.464166	-0.177997	0.263694	-0.223388
chr11	9503758	9509129	5372	DEL	0.107262	-0.152663	0.490105	-0.0670344
chr11	9525772	9526790	1019	DEL	0.913808	-0.0074794	0.0957936	0.259064	chr11	9520000	9560000	40000
chr11	9938398	9939731	1334	DEL	0.846983	0.0304488	0.309651	-0.173794
chr11	10292738	10293842	1105	DEL	0.14812	-0.315384	0.443082	-0.218163
chr11	11822990	11824617	1628	DEL	0.536931	0.0925313	0.592571	-0.232473
chr11	12401669	12402434	766	DEL	0.304965	0.308231	0.920901	-0.0595424
chr11	16996173	16996599	427	DEL	0.854142	-0.0360372	0.82791	0.0340377
chr11	17209720	17211209	1490	DEL	0.442323	-0.178833	0.195771	-0.406686
chr11	18165198	18165285	88	DEL	0.587435	0.0953495	0.932947	0.0242987
chr11	18400464	18404299	3836	DEL	0.694947	-0.0436386	0.779764	-0.0366923
chr11	21847271	21849381	2111	DEL	0.106139	0.238338	0.502923	0.198715
chr11	22010475	22010544	70	DEL	0.156617	0.299172	0.849685	0.0444176
chr11	23749858	23754796	4939	DEL	0.967783	0.00750886	0.747464	-0.108464
chr11	23860742	23860886	145	DEL	0.353862	0.265129	0.676234	0.209369
chr11	25068857	25068962	106	DEL	0.765865	-0.0721105	0.567182	-0.202214
chr11	25680026	25680080	55	DEL	0.226033	0.170987	0.494443	-0.228455
chr11	26029428	26029664	237	DEL	0.143186	-0.308235	0.0397282	-0.842172
chr11	26679948	26680047	100	DEL	0.99519	0.00106479	0.945492	-0.0210325
chr11	27657262	27657596	335	DEL	0.624704	0.190872	0.158062	1.12843
chr11	29007143	29012766	5624	DEL	0.0233383	-0.694897	0.771598	-0.0986072
chr11	29139370	29140327	958	DEL	0.770365	0.0640212	0.839362	0.0939997
chr11	29967582	29968470	889	DEL	0.95042	-0.015227	0.854685	-0.0664469
chr11	31967171	31969302	2132	DEL	0.236411	0.392429	0.6331	0.155068
chr11	32389275	32390639	1365	DEL	0.243056	-0.331362	0.401768	-0.746351	chr11	32320001	32440000	119999
chr11	34728119	34728613	495	DEL	0.99124	0.00248256	0.468781	0.10443
chr11	41818199	41819025	827	DEL	0.979361	0.00268299	0.190734	-0.457209
chr11	43909603	43909911	309	DEL	0.70764	0.138653	0.137022	1.0543	chr11	43880001	44080000	199999
chr11	45429848	45431615	1768	DEL	0.30731	-0.239633	0.629966	0.438721
chr11	47057588	47063700	6113	DEL	0.15346	0.31619	0.547912	0.132221
chr11	47761905	47763254	1350	DEL	0.531271	-0.0818454	0.654305	-0.0470528
chr11	47887669	47888198	530	DEL	0.413543	-0.0521919	0.507817	-0.114799
chr11	48600857	48604286	3430	DEL	0.266656	-0.22299	0.237488	-0.266681
chr11	48680194	48680405	212	DEL	0.91669	0.0235635	0.0683823	0.552377
chr11	48695819	48696340	522	DEL	0.447831	0.104283	0.609603	-0.100852
chr11	48714039	48715072	1034	DEL	0.880293	0.0415248	0.645886	0.180436
chr11	48734744	48736963	2220	DEL	0.211102	-0.280007	0.378559	-0.381456
chr11	48809959	48811335	1377	DEL	0.0107729	0.475051	0.316131	0.163721
chr11	48837077	48839654	2578	DEL	0.157982	-0.215946	0.867955	-0.020966
chr11	48880634	48881844	1211	DEL	0.441425	0.0881853	0.173524	0.138223
chr11	50640269	50641124	856	DEL	0.800477	-0.0832481	0.777478	0.0872625
chr11	51341174	51362976	21803	DEL	0.0125525	0.200958	0.0119749	0.218319
chr11	51577840	51581765	3926	DEL	0.534981	-7.74426e-17	0.534981	-7.74426e-17
chr11	54894936	54899781	4846	DEL	0.285864	-0.0874514	0.0809509	-0.209557
chr11	54951111	54983374	32264	DEL	0.109796	-0.242563	0.0314119	-0.307666
chr11	57754273	57762772	8500	DEL	0.566664	-0.0768258	0.601918	0.147329
chr11	58166965	58168146	1182	DEL	0.753605	-0.0506696	0.227905	0.538939
chr11	58458019	58461922	3904	DEL	0.39019	0.13881	0.878397	-0.0376811
chr11	58587133	58587988	856	DEL	0.510743	-0.103553	0.76428	-0.0764076
chr11	58594195	58596027	1833	DEL	0.510743	-0.103553	0.76428	-0.0764076
chr11	60433074	60433128	55	DEL	0.954122	0.0085138	0.169666	-0.273762
chr11	60445382	60445806	425	DEL	0.755924	0.0533905	0.0129152	-0.740765
chr11	61944785	61945082	298	DEL	0.359685	0.181281	0.600942	0.207382
chr11	64268439	64268499	61	DEL	0.831766	0.0777287	0.252768	0.357378
chr11	65642108	65643520	1413	DEL	0.748405	-0.0776743	0.712915	0.100981
chr11	65933813	65939257	5445	DEL	0.545799	-0.077495	0.531301	-0.103864
chr11	66711479	66713552	2074	DEL	0.667326	-0.0811307	0.420981	0.261734	chr11	66600001	66840000	239999
chr11	67153441	67155521	2081	DEL	0.447714	-0.135704	0.814986	0.0351884
chr11	68183089	68183404	316	DEL	0.326414	0.222299	0.894643	-0.0469322
chr11	69400834	69401399	566	DEL	0.312011	0.564653	0.915064	-0.0813089
chr11	69982430	69984395	1966	DEL	0.564202	0.0906064	0.54501	0.156516
chr11	73761760	73762331	572	DEL	0.59212	-0.0646723	0.657054	0.0732208
chr11	74024854	74027358	2505	DEL	0.858056	-0.0314657	0.947919	-0.025549
chr11	76142095	76149144	7050	DEL	0.775175	-0.0455572	0.66136	0.139371
chr11	82221827	82221933	107	DEL	0.159852	-0.322347	0.683327	-0.191037	chr11	82000001	82240000	239999
chr11	82600046	82600164	119	DEL	0.138151	-0.20227	0.198939	-0.282591
chr11	83464648	83467919	3272	DEL	0.0463097	0.465424	0.162313	-0.59782
chr11	83841535	83841585	51	DEL	0.0237076	-0.327956	0.548342	-0.0802818
chr11	86285965	86286726	762	DEL	0.59838	0.0983703	0.771786	-0.0540264
chr11	88964484	88967933	3450	DEL	0.80897	-0.0507036	0.841184	-0.0476097
chr11	90193711	90196000	2290	DEL	0.873485	-0.0277342	0.183267	-0.415492
chr11	90568074	90571074	3001	DEL	0.938228	-0.0176351	0.0845455	0.68428
chr11	91370582	91371646	1065	DEL	0.346868	0.187805	0.412473	0.221931
chr11	93021134	93022156	1023	DEL	0.0679919	-0.526162	0.254649	-0.85837
chr11	93578001	93578212	212	DEL	0.549931	0.0568096	0.198427	0.734944	chr11	93400001	93600000	199999
chr11	93679228	93681405	2178	DEL	0.0103745	-0.283431	0.0877529	-0.816542
chr11	93683017	93688866	5850	DEL	0.0558609	0.206064	0.0451094	-0.928841
chr11	93885197	93885286	90	DEL	0.407286	0.0742467	0.755751	0.0679527
chr11	94091791	94091841	51	DEL	0.458916	-0.135275	0.0260041	0.673974
chr11	96001923	96003398	1476	DEL	0.536782	-0.106065	0.977349	-0.00419976
chr11	97517725	97521124	3400	DEL	0.352564	0.220326	0.222138	0.49293
chr11	98112017	98112089	73	DEL	0.0059365	0.428955	0.645874	0.301453
chr11	98248208	98248606	399	DEL	0.626085	0.0955519	0.817287	0.113497
chr11	98473654	98476468	2815	DEL	0.828232	-0.057191	0.632345	0.121703
chr11	101444635	101445461	827	DEL	0.943689	-0.00957808	0.707916	0.0530518
chr11	102751102	102752804	1703	DEL	0.958099	-0.012633	0.556766	0.270617
chr11	103916379	103918469	2091	DEL	0.188985	0.249605	0.269002	-0.218057
chr11	104267742	104273236	5495	DEL	0.497184	0.164419	0.434449	0.37995	chr11	104120001	104440000	319999
chr11	105293475	105298905	5431	DEL	0.670443	0.104809	0.0703813	0.753901
chr11	106786235	106789572	3338	DEL	0.939003	0.0218531	0.974251	-0.00762605
chr11	107158610	107158665	56	DEL	0.775555	0.0347229	0.717684	0.0664918	chr11	107120001	107360000	239999
chr11	107235989	107246884	10896	DEL	0.206789	-0.28	0.0965312	-0.568871	chr11	107160001	107320000	159999
chr11	107640757	107640843	87	DEL	0.605683	-0.0671773	0.545699	-0.127133	chr11	107600001	107800000	199999
chr11	107784114	107788411	4298	DEL	0.141508	-0.137653	0.678555	-0.130628	chr11	107600001	107800000	199999
chr11	109930919	109930994	76	DEL	0.188323	0.218363	0.937328	0.0115778
chr11	114386459	114386570	112	DEL	0.300042	-0.789051	0.248572	-0.920689
chr11	114397160	114397230	71	DEL	0.472325	0.555268	0.687975	0.328876
chr11	116668297	116673657	5361	DEL	0.767064	0.0311679	0.594616	0.164817
chr11	119932287	119932656	370	DEL	0.199719	0.285167	0.131402	-0.512124
chr11	120387634	120388361	728	DEL	0.454441	-0.118622	0.326691	-0.268799
chr11	123230019	123230075	57	DEL	0.93545	0.016301	0.928771	-0.0164814
chr11	125719438	125719592	155	DEL	0.142919	0.267194	0.263817	0.319119
chr11	127456298	127456432	135	DEL	0.0988226	-0.788784	0.378346	-0.627091
chr11	128084280	128086663	2384	DEL	0.971422	0.00247606	0.553444	0.0832999
chr11	128311487	128316095	4609	DEL	0.67912	0.0693925	0.376971	0.097369
chr11	128682712	128683409	698	DEL	0.61783	-0.118063	0.624085	-0.251927
chr11	132368628	132368682	55	DEL	0.960451	0.00578882	0.716338	-0.141548
chr11	134401611	134401683	73	DEL	0.954026	-0.0105927	0.959933	0.0190922
chr11	134732876	134734117	1242	DEL	0.416649	0.182086	0.451468	0.284154
chr12	292172	297979	5808	DEL	0.243657	0.145431	0.0245269	-1.0584
chr12	1028764	1029616	853	DEL	0.682298	0.0884653	0.0954541	0.366452
chr12	1864004	1864320	317	DEL	0.877492	-0.0336073	0.979336	-0.00611087
chr12	2300995	2301051	57	DEL	0.248287	-0.208401	0.322905	0.28236
chr12	2952913	2953450	538	DEL	0.879333	-0.0567146	0.362039	-0.411612	chr12	2920001	3160000	239999
chr12	6506350	6508100	1751	DEL	0.843848	-0.0297015	0.535265	0.164655	chr12	6400001	6680000	279999
chr12	7822643	7824321	1679	DEL	0.117748	0.356311	0.301347	0.418144
chr12	9016853	9017888	1036	DEL	0.0775633	-0.445642	0.506241	0.235342
chr12	9557934	9561029	3096	DEL	0.552598	-0.0852622	0.357071	-0.119533
chr12	9635128	9688881	53754	DEL	0.954571	0.0141632	0.0542312	0.495864
chr12	10629030	10630133	1104	DEL	0.619684	-0.0624328	0.569359	-0.0658932
chr12	11068046	11068300	255	DEL	0.178775	-0.417958	0.650322	0.321279
chr12	12026413	12027155	743	DEL	0.180491	-0.227522	0.70378	-0.0614543
chr12	12200979	12201101	123	DEL	0.24305	-0.115515	0.413685	0.273459
chr12	13199068	13199172	105	DEL	0.361853	0.21146	0.0764279	-0.38601
chr12	13725912	13726562	651	DEL	0.942481	0.0126097	0.922702	-0.0217045
chr12	13941609	13941706	98	DEL	0.627261	-0.0810002	0.491014	-0.183953
chr12	14052329	14052822	494	DEL	0.896201	-0.0404749	0.400409	-0.300424
chr12	16018654	16021656	3003	DEL	0.857025	-0.0185508	0.80803	0.0431953
chr12	16420132	16421288	1157	DEL	0.177866	-0.296351	0.965917	0.0133897
chr12	17444827	17445939	1113	DEL	0.771522	0.0741292	0.674037	0.132965
chr12	20487385	20489595	2211	DEL	0.563905	0.13225	0.299241	0.483337
chr12	21861574	21861929	356	DEL	0.00821311	0.255035	0.124298	0.495061
chr12	22047473	22047575	103	DEL	0.377989	-0.143213	0.286382	0.195336
chr12	23939446	23940212	767	DEL	0.437709	-0.179085	0.520544	-0.183211
chr12	24460412	24460701	290	DEL	0.464861	-0.117584	0.261625	-0.33002
chr12	27647984	27655233	7250	DEL	0.592107	-0.0566323	0.821868	0.0172167
chr12	28823496	28823578	83	DEL	0.964886	0.00803135	0.755693	0.0875423
chr12	29844383	29846440	2058	DEL	0.549541	0.0837447	0.800949	0.026298
chr12	30237247	30243567	6321	DEL	0.0845586	-0.13285	0.569517	-0.0827649
chr12	30371300	30371728	429	DEL	0.64499	0.105548	0.253654	-0.394685
chr12	30500336	30500425	90	DEL	0.911563	0.0336411	0.574864	-0.144914
chr12	30508156	30508633	478	DEL	0.619278	0.165924	0.891728	0.0391563
chr12	30744581	30746308	1728	DEL	0.139603	0.278559	0.635723	0.173868
chr12	31906657	31912020	5364	DEL	0.34928	0.163804	0.375842	-0.120589
chr12	31952091	31954895	2805	DEL	0.665427	0.0352062	0.903843	-0.01212
chr12	33296435	33307434	11000	DEL	0.4133	0.0973155	0.755273	0.0760029
chr12	33385209	33397640	12432	DEL	0.014801	0.600483	0.188383	0.432607
chr12	33823715	33824606	892	DEL	0.84429	0.039657	0.319051	0.312078
chr12	34355953	34361459	5507	DEL	0.455362	0.153355	0.1398	0.569752
chr12	41183193	41183503	311	DEL	0.604288	0.106002	0.344021	-0.269072
chr12	41757437	41757525	89	DEL	0.256001	0.198405	0.145635	0.351502
chr12	42506550	42507734	1185	DEL	0.271259	0.14514	0.547918	0.13575
chr12	42697826	42700088	2263	DEL	0.428649	-0.142622	0.415265	-0.154117
chr12	45902934	45910033	7100	DEL	0.0834353	-0.408881	0.335466	0.382742
chr12	52354757	52354890	134	DEL	0.683528	-0.214528	0.0816358	-0.764987	chr12	52240001	52520000	279999
chr12	52395074	52395845	772	DEL	0.837068	-0.124376	0.391394	-0.466861	chr12	52240001	52520000	279999
chr12	53375655	53378690	3036	DEL	0.72925	0.0284749	0.89984	0.0404654
chr12	56002284	56004276	1993	DEL	0.74627	0.0839527	0.802381	-0.152486
chr12	56031911	56034505	2595	DEL	0.962995	0.0146789	0.27368	0.79488
chr12	56061001	56062657	1657	DEL	0.245575	0.171179	0.285213	0.317072	chr12	56040001	56120000	79999
chr12	58028003	58029239	1237	DEL	0.525227	0.14592	0.5595	-0.246313
chr12	58509504	58513819	4316	DEL	0.200851	0.211112	0.669094	-0.159722
chr12	59834242	59834292	51	DEL	0.295032	0.137356	0.727768	0.141394
chr12	59935796	59952863	17068	DEL	0.98292	-0.00234416	0.02593	0.380078
chr12	60412346	60413513	1168	DEL	0.0690488	0.284293	0.0370639	0.564776	chr12	60240001	60520000	279999
chr12	60521816	60525034	3219	DEL	0.506023	0.157547	0.23997	-0.376772
chr12	60753231	60757920	4690	DEL	0.935509	-0.00990026	0.668352	0.0798232
chr12	61332513	61333365	853	DEL	0.500911	-0.0967656	0.0146579	-0.46112
chr12	62295031	62295217	187	DEL	0.523947	0.115632	0.245571	0.556645
chr12	62393959	62394495	537	DEL	0.157474	0.249174	0.938582	-0.037395	chr12	62360001	62600000	239999
chr12	65017475	65018496	1022	DEL	0.738317	-0.0262613	0.846981	-0.0269375
chr12	66527634	66529882	2249	DEL	0.573886	0.0705716	0.89409	0.0654981	chr12	66520001	66560000	39999
chr12	69174849	69174903	55	DEL	0.537727	0.0872206	0.3365	0.304491
chr12	69255776	69256522	747	DEL	0.860149	0.0229551	0.987555	-0.00555667
chr12	71602363	71604480	2118	DEL	0.459545	0.129383	0.864025	0.0678019
chr12	72189187	72190569	1383	DEL	0.749664	-0.0882006	0.152245	0.757733
chr12	72222021	72222764	744	DEL	0.48184	-0.116311	0.0457062	-0.872166
chr12	72356517	72358157	1641	DEL	0.385729	0.205491	0.418901	0.330333
chr12	72739802	72739855	54	DEL	0.178504	-0.219316	0.0246997	-0.755369
chr12	74104692	74105402	711	DEL	0.436264	0.217458	0.752558	0.149687
chr12	74644571	74648051	3481	DEL	0.421436	0.167342	0.0768109	0.552584
chr12	78099003	78100737	1735	DEL	0.380717	0.121848	0.81525	-0.0690859
chr12	82104485	82109042	4558	DEL	0.239583	0.108951	0.950401	0.0130342
chr12	82139688	82144323	4636	DEL	0.0992704	-0.180369	0.364159	-0.275117
chr12	84593115	84596020	2906	DEL	0.202571	-0.300628	0.836654	-0.0833778
chr12	86695699	86703060	7362	DEL	0.866169	0.0262557	0.0734143	0.330575
chr12	89611824	89612206	383	DEL	0.00770929	0.460133	0.561627	0.0949615
chr12	90487031	90491708	4678	DEL	0.78361	-0.0485507	0.107647	0.456462
chr12	90890336	90899194	8859	DEL	0.760302	-0.0390529	0.916863	0.0230028
chr12	93504293	93505385	1093	DEL	0.554121	0.081626	0.706969	0.0432282
chr12	93784271	93787920	3650	DEL	0.483265	-0.0612799	0.147548	-0.166095
chr12	95244023	95244449	427	DEL	0.664675	-0.0971995	0.565647	0.170158
chr12	96010454	96012414	1961	DEL	0.086298	-0.196505	0.254432	-0.396853
chr12	96036923	96038963	2041	DEL	0.165601	0.148561	0.960794	-0.0160991
chr12	96233490	96236776	3287	DEL	0.098887	0.136265	0.0851788	0.342646
chr12	97992245	97993565	1321	DEL	0.59548	0.0788497	0.774583	-0.122834
chr12	98669930	98672101	2172	DEL	0.0486419	-0.29129	0.871945	-0.0342785
chr12	98956800	98963135	6336	DEL	0.893544	0.0186037	0.026439	0.362694
chr12	99016624	99017950	1327	DEL	0.527258	0.0571163	0.899401	-0.0326531
chr12	99793931	99802772	8842	DEL	0.521836	-0.109993	0.125262	0.395378
chr12	101756301	101756957	657	DEL	0.778705	0.0751625	0.984642	-0.00974065	chr12	101680001	101760000	79999
chr12	102102410	102107115	4706	DEL	0.870145	0.0393459	0.769196	0.0483294
chr12	108863828	108866433	2606	DEL	0.857583	-0.0208555	0.340883	-0.186101
chr12	112296432	112297167	736	DEL	0.934631	0.0507255	0.518969	-0.266098
chr12	113019457	113020521	1065	DEL	0.301205	-0.217497	0.088269	-0.831014	chr12	112880001	113040000	159999
chr12	114376199	114376269	71	DEL	0.097142	0.289881	0.691594	0.114118
chr12	114570755	114570809	55	DEL	0.331365	0.0877171	0.801782	-0.0363783
chr12	114728332	114728398	67	DEL	0.571624	-0.108825	0.5547	-0.129558
chr12	115023765	115023828	64	DEL	0.336647	-0.301021	0.614189	0.279547	chr12	114960001	115040000	79999
chr12	116208916	116208980	65	DEL	0.159857	0.437464	0.902094	0.0934846
chr12	122230007	122230060	54	DEL	0.97597	-0.0161665	0.395231	-0.75537	chr12	122080001	122320000	239999
chr12	122635058	122650753	15696	DEL	0.12594	-0.136409	0.403843	-0.0648133
chr12	122947416	122947466	51	DEL	0.79637	-0.0317705	0.298181	-0.235337
chr12	123834077	123834140	64	DEL	0.0709649	-0.577732	0.165162	-0.433438
chr12	124709001	124709118	118	DEL	0.0411432	-0.593486	0.96935	-0.00986529
chr12	124795816	124795936	121	DEL	0.766086	-0.0857801	0.873727	0.0694796
chr12	126825401	126825492	92	DEL	0.421081	0.22283	0.806533	0.061799
chr12	127947266	127947318	53	DEL	0.321447	-0.239318	0.643002	-0.24038
chr12	128811295	128812057	763	DEL	0.703273	0.109127	0.772999	-0.157754	chr12	128600001	128920000	319999
chr12	129386211	129389379	3169	DEL	0.42474	-0.0918975	0.828301	-0.0357913
chr12	130383660	130383974	315	DEL	0.929702	-0.0205158	0.528679	-0.251194
chr12	131147911	131150296	2386	DEL	0.923034	0.011602	0.54559	-0.0857888
chr12	132054982	132057386	2405	DEL	0.0362269	0.216692	0.202936	0.178118
chr13	21124682	21124756	75	DEL	0.300598	-0.150951	0.106032	-0.273558
chr13	21531959	21535657	3699	DEL	0.597402	-0.0739238	0.973506	-0.00737216
chr13	22418080	22421895	3816	DEL	0.160553	0.172145	0.848135	0.0407004
chr13	23325587	23327223	1637	DEL	0.0169264	0.268559	0.840858	-0.0316455
chr13	27050020	27052181	2162	DEL	0.769125	0.0483657	0.365641	0.258268
chr13	28531819	28532703	885	DEL	0.731259	0.0608892	0.937657	0.0292482
chr13	29750820	29751681	862	DEL	0.01541	0.264834	0.0178273	0.304406
chr13	31043601	31043825	225	DEL	0.605259	0.0923417	0.289663	0.223522
chr13	32532288	32539287	7000	DEL	0.219533	0.279158	0.361303	-0.265708
chr13	36806770	36806861	92	DEL	0.54649	0.143345	0.620024	0.184109	chr13	36480001	36840000	359999
chr13	36818914	36818975	62	DEL	0.327642	-0.231245	0.43574	-0.288854	chr13	36480001	36840000	359999
chr13	37414451	37414779	329	DEL	0.148507	0.288187	0.434245	-0.431533	chr13	37360001	37680000	319999
chr13	38071941	38085578	13638	DEL	0.0996555	0.43761	0.0479825	1.10411
chr13	39057317	39060204	2888	DEL	0.894508	0.0223273	0.548282	-0.168609
chr13	39154253	39154704	452	DEL	0.72725	-0.0496171	0.340167	0.257096
chr13	39934236	39935552	1317	DEL	0.69433	-0.118289	0.781909	0.115771
chr13	43053246	43053893	648	DEL	0.49588	-0.0638154	0.617717	-0.0434587
chr13	47517876	47518025	150	DEL	0.664207	-0.081533	0.997631	0.000858649
chr13	47979453	47979881	429	DEL	0.64316	0.113423	0.588496	0.175735
chr13	48015694	48015798	105	DEL	0.527165	0.082471	0.483995	-0.128644
chr13	49533344	49536617	3274	DEL	0.883256	0.0441427	0.869509	-0.0873311	chr13	49480001	49840000	359999
chr13	49951399	49953862	2464	DEL	0.419405	-0.146642	0.0225341	-0.580699
chr13	51069347	51075082	5736	DEL	0.747549	0.0841806	0.247464	0.422432
chr13	51444745	51446358	1614	DEL	0.0126609	-0.300266	0.282468	-0.223332
chr13	55941166	55941469	304	DEL	0.370233	-0.271836	0.48008	0.518397
chr13	56151096	56151219	124	DEL	0.0384226	-0.462475	0.828183	-0.1463
chr13	56366307	56366503	197	DEL	0.874018	0.0359607	0.508659	0.257188
chr13	57715850	57826089	110240	DEL	0.235959	0.22851	0.117446	1.10632
chr13	58386042	58386447	406	DEL	0.327224	0.241014	0.325555	0.413639
chr13	61552987	61553884	898	DEL	0.107315	0.23087	0.712731	0.217774
chr13	62015482	62015638	157	DEL	0.490451	-0.150549	0.142367	-0.715536
chr13	65342437	65344433	1997	DEL	0.551369	0.114535	0.517264	-0.225038
chr13	65637801	65638216	416	DEL	0.0856307	-0.395482	0.0206021	-0.788685
chr13	66583084	66584492	1409	DEL	0.323915	-0.0529861	0.82711	0.0172578
chr13	67950542	67950594	53	DEL	0.13493	0.132779	0.779099	-0.0824436	chr13	67920001	68000000	79999
chr13	68977877	68978201	325	DEL	0.343153	0.300584	0.681476	0.173891
chr13	70079642	70079696	55	DEL	0.162371	-0.326949	0.848167	0.118096	chr13	70000001	70080000	79999
chr13	70401965	70406793	4829	DEL	0.998421	-0.00026759	0.373825	0.253529
chr13	71865440	71865510	71	DEL	0.324093	0.126824	0.81306	0.0811311
chr13	72386637	72386687	51	DEL	0.0616027	-0.284708	0.194487	-0.682239
chr13	72477264	72480580	3317	DEL	0.241098	-0.225797	0.173027	-0.609277
chr13	72843031	72846923	3893	DEL	0.296662	-0.226701	0.264475	-0.503021
chr13	75625199	75625277	79	DEL	0.407723	0.251453	0.317959	-0.398078
chr13	78455964	78459660	3697	DEL	0.332105	0.116211	0.393287	-0.163357
chr13	78997598	78998715	1118	DEL	0.364606	0.142908	0.645389	0.0825091
chr13	79757405	79757461	57	DEL	0.667059	0.0718211	0.678235	-0.0723001
chr13	81805787	81814929	9143	DEL	0.00694572	0.461049	0.507512	0.192418
chr13	82355641	82355696	56	DEL	0.721243	-0.0291262	0.244222	-0.250705
chr13	83165934	83172206	6273	DEL	0.420764	-0.205254	0.663725	0.201856
chr13	83801227	83801437	211	DEL	0.514728	0.250376	0.456238	0.566577
chr13	85270032	85270084	53	DEL	0.92417	0.0250302	0.474908	0.509646
chr13	85929515	85929693	179	DEL	0.963667	0.0129744	0.506517	-0.294571
chr13	85936698	85937632	935	DEL	0.817722	-0.0544724	0.521982	-0.235973
chr13	86673791	86676244	2454	DEL	0.427344	0.363668	0.40846	0.653192
chr13	89421966	89422930	965	DEL	0.840773	0.0525038	0.832207	-0.0700253
chr13	90726943	90726998	56	DEL	0.251804	0.172221	0.656706	0.162375
chr13	90862850	90864805	1956	DEL	0.631076	0.126119	0.543698	0.299758
chr13	91159897	91160287	391	DEL	0.151953	0.120557	0.193198	-0.293043
chr13	92386317	92392377	6061	DEL	0.564066	-0.0801856	0.942942	-0.0193155	chr13	92360001	92520000	159999
chr13	94392427	94392525	99	DEL	0.459287	-0.285369	0.461694	-0.388148
chr13	96020121	96024581	4461	DEL	0.676307	-0.0569075	0.728387	-0.0566915
chr13	97347834	97347922	89	DEL	0.181679	0.428487	0.584903	-0.318977
chr13	99254021	99258251	4231	DEL	0.227689	-0.118672	0.948852	-0.00940942
chr13	101894135	101896428	2294	DEL	0.270306	-0.377024	0.436579	0.546317
chr13	103875493	103875570	78	DEL	0.852473	-0.0239945	0.622389	-0.0880404	chr13	103840000	103880000	40000
chr13	104091776	104092258	483	DEL	0.105864	0.120323	0.615768	0.0462335
chr13	106449327	106449921	595	DEL	0.427889	-0.162171	0.330679	-0.313322
chr13	108560567	108561472	906	DEL	0.721864	0.126167	0.409967	0.335707
chr13	108603779	108603844	66	DEL	0.196975	-0.261918	0.606802	-0.142841
chr13	109267189	109267251	63	DEL	0.713028	-0.125761	0.040021	-1.18415
chr13	109361752	109362442	691	DEL	0.806622	-0.0807422	0.50605	0.185776
chr13	111136027	111136077	51	DEL	0.811208	0.038272	0.939484	-0.0174922
chr13	111703587	111703667	81	DEL	0.523826	0.102543	0.442481	0.237941
chr13	113324987	113326195	1209	DEL	0.0200076	-0.395161	0.294275	-0.201477
chr13	113616375	113616435	61	DEL	0.60278	-0.191368	0.968872	-0.024445
chr13	113991046	113991116	71	DEL	0.294588	0.203601	0.463773	0.175667
chr13	114050112	114054638	4527	DEL	0.0448515	-0.267345	0.620157	-0.122567
chr13	114505558	114506637	1080	DEL	0.122873	-2.0148e-16	0.122873	-2.0148e-16
chr13	114764511	114764591	81	DEL	0.143805	-0.759324	0.768353	0.208509
chr14	21350960	21413259	62300	DEL	0.622231	0.0599457	0.395659	0.199301	chr14	21400001	21640000	239999
chr14	21778185	21778397	213	DEL	0.450477	0.181894	0.611824	0.147758
chr14	21952624	21954666	2043	DEL	0.131816	-0.617895	0.953535	-0.0236427
chr14	23094852	23098671	3818	DEL	0.381851	-0.0745864	0.64402	-0.0309064
chr14	23922251	23922650	400	DEL	0.384255	0.264187	0.720439	0.198458
chr14	24340566	24340618	53	DEL	0.527785	-0.114512	0.616129	-0.147231
chr14	24394552	24394605	54	DEL	0.0527943	-0.344799	0.975229	0.00844804
chr14	25262334	25263126	793	DEL	0.873355	-0.0224403	0.942269	0.0173145
chr14	26283834	26284791	958	DEL	0.533519	-0.114283	0.0452193	-0.472208
chr14	26590962	26592400	1439	DEL	0.307917	0.219673	0.382618	0.340555
chr14	26821872	26821968	97	DEL	0.421009	-0.208023	0.752012	-0.103554
chr14	28869846	28872160	2315	DEL	0.276157	0.373361	0.0442394	1.23331
chr14	29728038	29728802	765	DEL	0.545633	0.184058	0.310691	0.430361
chr14	32953270	32954364	1095	DEL	0.361002	0.137691	0.512344	0.185342	chr14	32760001	33000000	239999
chr14	33391979	33392320	342	DEL	0.957042	0.00847705	0.354224	-0.301927
chr14	33941731	33942389	659	DEL	0.995129	0.000509893	0.459324	0.12771
chr14	34472242	34472296	55	DEL	0.69086	0.0641392	0.283075	-0.0973598
chr14	34514028	34514838	811	DEL	0.534579	-0.144672	0.623247	0.0629952
chr14	35605439	35615196	9758	DEL	0.716038	-0.0469158	0.7208	0.0554107
chr14	39004499	39005026	528	DEL	0.194014	-0.426299	0.472165	-0.272283
chr14	40609821	40617662	7842	DEL	0.204202	-0.326355	0.590125	0.106168
chr14	41122391	41122487	97	DEL	0.178267	-0.255348	0.998181	0.000995322
chr14	41602366	41602417	52	DEL	0.098798	-0.207661	0.362403	-0.372439
chr14	42987527	42992936	5410	DEL	0.677659	0.0704373	0.56165	0.25044
chr14	43372918	43373327	410	DEL	0.485699	0.0991879	0.839795	-0.0677987
chr14	43899449	43899532	84	DEL	0.0188569	-0.72832	0.284122	-0.528152
chr14	51408908	51409542	635	DEL	0.928006	-0.0173207	0.17653	-0.362893	chr14	51360001	51720000	359999
chr14	52378334	52378897	564	DEL	0.10454	-0.275477	0.0456079	0.411107
chr14	59883503	59884059	557	DEL	0.0593771	-0.396781	0.108666	0.524877
chr14	60341398	60343244	1847	DEL	0.559763	-0.200109	0.753434	-0.118234
chr14	62791418	62791493	76	DEL	0.83608	0.0909743	0.75304	0.180634
chr14	63723695	63724858	1164	DEL	0.740733	-0.0429379	0.654958	0.121378
chr14	63816886	63816946	61	DEL	0.530819	-0.0811822	0.105767	-0.673004	chr14	63800001	63840000	39999
chr14	64016334	64017781	1448	DEL	0.537485	0.0594931	0.377499	-0.115936
chr14	65606353	65608023	1671	DEL	0.823393	-0.0181643	0.129138	0.278641
chr14	68603032	68603740	709	DEL	0.356325	0.101311	0.409745	0.120353
chr14	70016988	70022487	5500	DEL	0.15515	0.250825	0.978722	-0.0100203	chr14	69960001	70040000	79999
chr14	72490793	72490843	51	DEL	0.391741	-0.0958677	0.691918	-0.0763119
chr14	73997195	74024603	27409	DEL	0.985896	0.00345373	0.300602	0.297817
chr14	74239803	74246948	7146	DEL	0.485412	0.0847039	0.0628191	0.200411
chr14	74831852	74833417	1566	DEL	0.724837	0.0460327	0.715729	0.0867555
chr14	76390428	76392548	2121	DEL	0.1486	0.209504	0.722857	-0.0713191
chr14	76813775	76814213	439	DEL	0.342159	0.310203	0.6813	-0.258049
chr14	76898946	76899173	228	DEL	0.913977	0.0198822	0.212127	0.643758
chr14	77193681	77193739	59	DEL	0.583149	0.156985	0.141036	-0.608465	chr14	77160001	77320000	159999
chr14	78124955	78125062	108	DEL	0.724904	0.0828178	0.117827	-0.391801
chr14	78828194	78828843	650	DEL	0.92715	0.00677335	0.623536	0.057707
chr14	79554299	79554923	625	DEL	0.262574	0.268673	0.798302	0.137567
chr14	79981189	79981994	806	DEL	0.835051	-0.0353958	0.564459	0.193356
chr14	80481241	80481693	453	DEL	0.559435	0.0640891	0.388667	-0.213478
chr14	81878218	81880610	2393	DEL	0.738944	-0.0783029	0.266262	0.302304
chr14	82499115	82503327	4213	DEL	0.563578	0.155562	0.701834	0.248248
chr14	83386736	83386899	164	DEL	0.905205	-0.0197512	0.767676	-0.13276
chr14	83435132	83437109	1978	DEL	0.633616	0.0709186	0.303231	0.502769
chr14	83852035	83852358	324	DEL	0.814437	-0.0517355	0.125591	-0.6047
chr14	85139129	85139627	499	DEL	0.774573	-0.0796646	0.0438985	0.913551
chr14	86201034	86204897	3864	DEL	0.143397	-0.139424	0.0608295	-0.305242
chr14	88568086	88568237	152	DEL	0.987958	-0.00266054	0.774458	0.0671988
chr14	93336487	93338122	1636	DEL	0.386136	-0.190137	0.964943	-0.0176163	chr14	93280001	93360000	79999
chr14	94235337	94235393	57	DEL	0.540673	0.190665	0.0227191	-0.892781
chr14	98783966	98785085	1120	DEL	0.689802	-0.0734628	0.660796	-0.0604488
chr14	98822594	98822671	78	DEL	0.660856	0.0420116	0.0646578	0.194598
chr14	100428348	100429431	1084	DEL	0.929706	-0.0301411	0.907166	0.0452241
chr14	103014536	103016134	1599	DEL	0.73573	0.0254684	0.478825	-0.0865482
chr14	105506303	105507055	753	DEL	0.117013	-1.08636	0.104613	-1.19629
chr15	20005872	20012523	6652	DEL	0.896349	0.15751	4.37121e-05	-4.58302e-16
chr15	23663229	23679052	15824	DEL	0.762167	0.0551822	0.600297	1.43376
chr15	25116952	25118666	1715	DEL	0.88486	0.0463947	0.571685	-0.219518
chr15	25332897	25334040	1144	DEL	0.164035	0.264634	0.822881	0.092745
chr15	25436617	25438534	1918	DEL	0.91152	-0.0196458	0.572267	-0.165191
chr15	25464528	25466696	2169	DEL	0.65648	-0.0506872	0.764508	0.0779358
chr15	25472182	25477682	5501	DEL	0.639892	0.0556475	0.154548	0.373207
chr15	25931435	25932384	950	DEL	0.857202	0.0501457	0.0990228	-0.824846
chr15	27918863	27927874	9012	DEL	0.209405	0.320189	0.744469	0.20288
chr15	30292587	30292659	73	DEL	0.693076	-0.142283	0.6059	-0.196691
chr15	35530627	35535936	5310	DEL	0.892653	0.0164374	0.533775	0.118055
chr15	36160111	36162215	2105	DEL	0.20723	0.285674	0.598772	-0.11953
chr15	39372403	39373464	1062	DEL	0.389103	-0.284438	0.795168	0.150243
chr15	39744385	39744852	468	DEL	0.0952448	-0.300896	0.52099	-0.149441
chr15	40896391	40896443	53	DEL	0.163133	0.379989	0.427576	0.207432
chr15	46255001	46257491	2491	DEL	0.315069	0.210743	0.910362	-0.0310879
chr15	46860705	46861165	461	DEL	0.749081	-0.0728189	0.546327	0.2083
chr15	47720633	47720807	175	DEL	0.0923811	0.293811	0.69077	0.151685	chr15	47720001	48000000	279999
chr15	48445190	48445241	52	DEL	0.655791	0.118524	0.938129	-0.0222613	chr15	48360001	48600000	239999
chr15	49544866	49547867	3002	DEL	0.698678	0.0541701	0.186942	-0.344597
chr15	50921353	50921795	443	DEL	0.90414	0.0286863	0.850586	-0.0724111	chr15	50640001	50960000	319999
chr15	56785305	56785364	60	DEL	0.682385	-0.0211634	0.580523	0.158062
chr15	59712850	59713499	650	DEL	0.248156	-0.158104	0.407249	0.15254
chr15	62706090	62707793	1704	DEL	0.864151	0.033246	0.79676	0.0836457
chr15	63441742	63441819	78	DEL	0.207381	0.219858	0.241571	0.348107
chr15	64664107	64664226	120	DEL	0.0791312	-0.216413	0.129332	-0.221389
chr15	65589794	65591873	2080	DEL	0.971454	0.00398615	0.859325	0.0370393
chr15	65816027	65819257	3231	DEL	0.637681	0.0880818	0.235162	-0.367417
chr15	67868283	67869396	1114	DEL	0.40034	-0.311035	0.989714	0.00470569
chr15	71708614	71713685	5072	DEL	0.664584	-0.0612555	0.119826	0.675969
chr15	71881570	71882968	1399	DEL	0.495472	0.093837	0.332495	0.154101	chr15	71760001	72080000	319999
chr15	72385965	72388158	2194	DEL	0.174418	0.243517	0.167151	0.290204
chr15	72571922	72575583	3662	DEL	0.468747	0.110403	0.239396	-0.329888	chr15	72520001	72600000	79999
chr15	77330749	77332719	1971	DEL	0.429948	0.322081	0.534595	0.290897	chr15	77200001	77400000	199999
chr15	78066071	78068139	2069	DEL	0.906361	-0.0229585	0.939605	0.0228173
chr15	79084263	79084355	93	DEL	0.70436	0.090025	0.0765334	0.81822	chr15	79040001	79200000	159999
chr15	84280619	84280828	210	DEL	0.197979	-0.183293	0.255661	-0.291128
chr15	84541434	84543838	2405	DEL	0.611751	-0.174687	0.0423844	0.371366
chr15	86057007	86059202	2196	DEL	0.191032	-0.192938	0.351051	-0.133464
chr15	87890976	87891049	74	DEL	0.832202	-0.0506281	0.647944	0.218531
chr15	91981708	91983331	1624	DEL	0.521793	0.15975	0.368213	-0.326932
chr15	93747481	93747545	65	DEL	0.743317	-0.0906127	0.0970358	-0.551297
chr15	94933278	94933346	69	DEL	0.774824	-0.0522547	0.303312	0.212358	chr15	94920001	95120000	199999
chr15	95691675	95692335	661	DEL	0.235193	0.377173	0.838837	0.154787
chr15	96662195	96662247	53	DEL	0.4395	-0.0922901	0.0534989	-0.218551
chr15	96771724	96771775	52	DEL	0.822032	-0.0358888	0.67797	-0.0862218
chr15	98532622	98536473	3852	DEL	0.564054	0.0841754	0.5366	0.136578
chr15	98817015	98817425	411	DEL	0.471918	0.18778	0.906946	0.0518645	chr15	98800001	99000000	199999
chr15	98842312	98843808	1497	DEL	0.529589	0.178916	0.587422	-0.36209	chr15	98840001	99000000	159999
chr15	98900055	98900632	578	DEL	0.77791	0.0926419	0.0755968	1.13908	chr15	98840001	99000000	159999
chr15	99574506	99575633	1128	DEL	0.895886	-0.0275965	0.484262	0.229696
chr15	100097884	100097934	51	DEL	0.248631	0.293516	0.703996	0.0681951
chr15	100264017	100264557	541	DEL	0.733379	0.0264129	0.580671	-0.113803
chr15	101341489	101342374	886	DEL	0.835492	-0.0797598	0.763252	0.097726
chr16	866669	868081	1413	DEL	0.453083	-0.118048	0.774328	-0.157777
chr16	1309253	1353572	44320	DEL	0.519016	0.153223	0.909544	-0.0421923
chr16	1500688	1500926	239	DEL	0.0402324	0.319084	0.487895	0.162069
chr16	8688169	8689565	1397	DEL	0.648762	0.085943	0.571229	0.189021
chr16	8755309	8756834	1526	DEL	0.247161	0.444743	0.759163	-0.230238
chr16	10771053	10771583	531	DEL	0.921019	-0.0145047	0.384769	-0.153552
chr16	10924958	10925626	669	DEL	0.946323	-0.00902846	0.420442	0.197928
chr16	11683732	11685291	1560	DEL	0.144117	-0.251448	0.0718563	-0.382694
chr16	13294446	13296481	2036	DEL	0.336192	-0.129968	0.712138	-0.101142
chr16	14075622	14075741	120	DEL	0.10159	-0.272044	0.668632	0.173734
chr16	17664255	17664877	623	DEL	0.0417175	0.350143	0.0262539	-0.7341
chr16	19945373	19967622	22250	DEL	0.641429	0.120405	0.510643	0.372923	chr16	19920000	19960000	40000
chr16	23047727	23049533	1807	DEL	0.60248	0.117205	0.785155	0.0792994
chr16	23760382	23762230	1849	DEL	0.763633	-0.05373	0.0741585	-0.741634
chr16	23809467	23809526	60	DEL	0.718013	-0.0425554	0.972626	-0.0104001
chr16	23910886	23911192	307	DEL	0.658159	0.0894421	0.25343	0.286729
chr16	24170811	24170907	97	DEL	0.724518	0.0764781	0.908649	-0.0281781
chr16	25339922	25343421	3500	DEL	0.571867	-0.085047	0.62929	-0.237662
chr16	25639366	25640144	779	DEL	0.163829	0.474101	0.130879	-0.995365
chr16	46979627	46979684	58	DEL	0.94661	-0.0134705	0.93378	-0.0224689
chr16	48508916	48511376	2461	DEL	0.341061	-0.253042	0.555267	-0.188461
chr16	49335847	49336301	455	DEL	0.893885	-0.0478885	0.385345	-0.41635
chr16	52904248	52904373	126	DEL	0.769114	-0.0714152	0.569952	-0.229034
chr16	57326358	57328153	1796	DEL	0.507136	-0.273477	0.0866252	0.554852
chr16	58647190	58650264	3075	DEL	0.985224	-0.00841813	0.121133	0.820456
chr16	58673838	58677346	3509	DEL	0.341111	-0.280309	0.0300022	-0.726286
chr16	58819558	58819633	76	DEL	0.135336	-0.330806	0.0593239	-0.910822	chr16	58800000	58840000	40000
chr16	58945822	58954209	8388	DEL	0.0572353	0.250594	0.221841	0.191691
chr16	60611858	60613435	1578	DEL	0.243308	0.307905	0.886354	0.0447886
chr16	60881282	60881361	80	DEL	0.650785	-0.117011	0.630844	0.203153
chr16	63756306	63756388	83	DEL	0.523573	0.168561	0.183636	0.659094
chr16	64589086	64591015	1930	DEL	0.193504	0.275254	0.978423	-0.0140852
chr16	73450660	73451886	1227	DEL	0.0158382	0.277404	0.688781	0.0583053
chr16	74809778	74809840	63	DEL	0.316858	-0.130953	0.609414	-0.129131
chr16	75429831	75430673	843	DEL	0.951708	-0.0151853	0.691125	-0.17673
chr16	76168648	76168753	106	DEL	0.925929	-0.0216953	0.781191	-0.0980253
chr16	76294912	76295032	121	DEL	0.492421	0.16513	0.524733	-0.376139
chr16	76539138	76544021	4884	DEL	0.0229265	-0.678809	0.539884	-0.112324
chr16	77090638	77092862	2225	DEL	0.436073	-0.187207	0.907604	-0.034531	chr16	77080000	77120000	40000
chr16	78371498	78385197	13700	DEL	0.238468	0.454688	0.681427	-0.182559	chr16	78080001	78440000	359999
chr16	78757451	78757506	56	DEL	0.480776	0.167523	0.419045	0.300615
chr16	80196900	80197002	103	DEL	0.803276	0.0373938	0.151666	0.273819
chr16	81173808	81174324	517	DEL	0.714796	-0.106623	0.809354	-0.19998
chr16	81619267	81619360	94	DEL	0.95766	-0.00697592	0.877808	-0.0176153
chr16	82164197	82164444	248	DEL	0.400718	0.147621	0.296051	0.458307	chr16	81960001	82280000	319999
chr16	84501432	84504122	2691	DEL	0.402035	0.25612	0.659247	0.224592
chr16	85149501	85150074	574	DEL	0.232275	-0.480303	0.193127	-0.822897	chr16	85120001	85480000	359999
chr16	87828323	87831442	3120	DEL	0.770717	0.0651898	0.716951	0.118274	chr16	87800001	87960000	159999
chr16	87981799	87981853	55	DEL	0.695345	0.112444	0.780555	-0.143092	chr16	87960000	88000000	40000
chr16	88112672	88115662	2991	DEL	0.865942	-0.0679128	0.775654	-0.124142
chr16	88862644	88863596	953	DEL	0.782159	0.100031	0.847475	-0.0916896	chr16	88640001	88880000	239999
chr16	89408395	89408485	91	DEL	0.0665203	0.492887	0.966682	0.00971082
chr17	723720	724862	1143	DEL	0.752242	0.0916657	0.197779	-0.933333
chr17	801623	802237	615	DEL	0.972242	-0.0100419	0.255745	-0.875189
chr17	935804	935886	83	DEL	0.177031	-0.22275	0.295139	-0.452237	chr17	920001	960000	39999
chr17	1097737	1098192	456	DEL	0.882527	-0.0431795	0.030845	0.930563	chr17	920001	1120000	199999
chr17	1146295	1147646	1352	DEL	0.382393	0.35085	0.370446	0.388145
chr17	1602167	1602943	777	DEL	0.125906	0.316059	0.673918	-0.126542
chr17	1912668	1913537	870	DEL	0.330563	-0.168157	0.22398	-0.373488
chr17	1982195	1982246	52	DEL	0.983778	0.0023027	0.703139	-0.0912435
chr17	2719916	2721218	1303	DEL	0.258996	-0.499778	0.506859	0.60248	chr17	2600001	2760000	159999
chr17	3734770	3735834	1065	DEL	0.550276	0.183905	0.666248	-0.17677
chr17	5595707	5597504	1798	DEL	0.402912	-0.289203	0.156869	-0.778333
chr17	6204215	6205300	1086	DEL	0.325923	-0.230032	0.426614	-0.337132
chr17	6988699	6989940	1242	DEL	0.00254641	0.72476	0.339749	0.391954
chr17	7264573	7265995	1423	DEL	0.217952	-0.0849982	0.978988	-0.00383832	chr17	7120001	7280000	159999
chr17	8246621	8247965	1345	DEL	0.991388	-0.00305147	0.315113	-0.642417	chr17	7960001	8280000	319999
chr17	8713438	8715293	1856	DEL	0.590848	0.131572	0.910207	-0.0426985
chr17	10886618	10895817	9200	DEL	0.333645	-0.3615	0.475836	0.271903
chr17	11411691	11412308	618	DEL	0.290516	0.243444	0.26646	0.394878
chr17	11430197	11430247	51	DEL	0.70929	-0.0908258	0.507793	0.24809
chr17	13531701	13532712	1012	DEL	0.116592	0.472271	0.248392	0.746371
chr17	14189910	14191557	1648	DEL	0.925656	0.0169552	0.842193	0.0624719
chr17	15183452	15185715	2264	DEL	0.442739	-0.0694996	0.425509	-0.113221
chr17	15789550	15793781	4232	DEL	0.826409	-0.0961185	0.514916	-0.305592
chr17	16505451	16506298	848	DEL	0.433221	-0.286356	0.320765	0.423877
chr17	17230370	17231247	878	DEL	0.793237	-0.0679069	0.354618	0.527316	chr17	17200001	17240000	39999
chr17	18270125	18271634	1510	DEL	0.114083	0.355223	0.024334	0.632891
chr17	20611066	20614599	3534	DEL	0.296436	0.228649	0.944677	0.0258169
chr17	26780360	26783483	3124	DEL	0.399047	0.195861	0.477013	0.529872	chr17	26680001	26880000	199999
chr17	28450070	28450141	72	DEL	0.396212	-0.161291	0.399983	-0.195689
chr17	30061595	30061671	77	DEL	0.75449	-0.0670632	0.0331958	-0.356422
chr17	30106610	30107555	946	DEL	0.832206	-0.0846045	0.46244	-0.391578
chr17	31477704	31477885	182	DEL	0.349666	-0.211736	0.643195	0.204198
chr17	35378930	35379124	195	DEL	0.482746	0.116244	0.00742996	-0.608735
chr17	36963475	36964937	1463	DEL	0.803215	-0.052813	0.651866	0.148513
chr17	39384202	39396125	11924	DEL	0.00742775	0.405528	0.300663	0.36351
chr17	39421554	39432271	10718	DEL	0.20881	-0.35846	0.215783	-0.463709
chr17	39506753	39525903	19151	DEL	0.12933	-0.227968	0.557467	-0.124136
chr17	41517037	41518246	1210	DEL	0.9422	-0.0345649	0.0706843	-1.56005
chr17	46615793	46617271	1479	DEL	0.545961	0.0584522	0.238657	0.137372
chr17	46904655	46907534	2880	DEL	0.625733	-0.149128	0.0588979	-0.501453
chr17	47351759	47353066	1308	DEL	0.892489	0.043685	0.333683	-0.412686
chr17	49623972	49627053	3082	DEL	0.229019	-0.194144	0.631755	-0.0946146
chr17	52705176	52705226	51	DEL	0.899154	0.0289444	0.68445	-0.213277
chr17	52783840	52784529	690	DEL	0.769687	0.0786437	0.473767	0.248623
chr17	53463381	53465418	2038	DEL	0.448317	0.0945655	0.52254	-0.18436	chr17	53400001	53600000	199999
chr17	55089734	55092841	3108	DEL	0.442422	0.186748	0.106132	1.3344
chr17	55687808	55689918	2111	DEL	0.0937149	0.862415	0.190479	-0.825681
chr17	57870031	57871487	1457	DEL	0.716082	0.0926347	0.0204981	0.546534
chr17	58411950	58413980	2031	DEL	0.345902	-0.383779	0.0862022	-0.713782
chr17	58579854	58581277	1424	DEL	0.548495	-0.22261	0.116665	-0.621713
chr17	60934361	60934485	125	DEL	0.262743	-0.472455	0.383101	-0.46594
chr17	62213208	62214203	996	DEL	0.8656	-0.0561832	0.471993	-0.226435
chr17	64287103	64289196	2094	DEL	0.906533	0.0278806	0.820948	-0.151865
chr17	69334976	69335036	61	DEL	0.172423	-0.224354	0.387815	-0.188243
chr17	70316495	70316552	58	DEL	0.429193	-0.192774	0.50156	-0.170772
chr17	71216639	71217679	1041	DEL	0.106136	0.581203	0.164115	0.672846
chr17	71369996	71370826	831	DEL	0.652253	0.22592	0.848407	0.249093
chr17	72393115	72393249	135	DEL	0.365361	-0.277069	0.923727	0.0644709
chr17	74279714	74280657	944	DEL	0.928522	0.0203083	0.772494	-0.0659387
chr17	74362239	74365300	3062	DEL	0.812911	-0.049486	0.245244	-0.329061
chr17	76282240	76283435	1196	DEL	0.495016	-0.1957	0.804161	-0.148556	chr17	76240001	76480000	239999
chr17	77125448	77125603	156	DEL	0.946252	0.0134573	0.603669	0.183918
chr17	78665063	78665131	69	DEL	0.791118	0.0399545	0.452419	-0.127545
chr17	78834683	78835348	666	DEL	0.512901	0.0955115	0.639744	0.0564587
chr17	78945280	78946837	1558	DEL	0.624507	-0.0395014	0.357238	-0.16093
chr17	79225013	79225074	62	DEL	0.316579	0.282823	0.873275	0.071707
chr17	79470460	79471473	1014	DEL	0.603383	-0.216121	0.706203	-0.353647
chr17	80185492	80185561	70	DEL	0.354531	-0.464003	0.00926729	-2.22523
chr18	654166	655920	1755	DEL	0.156175	-0.147125	0.128939	-0.197429
chr18	836716	837665	950	DEL	0.643399	0.0780575	0.24616	-0.282582
chr18	2472723	2472837	115	DEL	0.300424	0.160587	0.777093	-0.030291
chr18	3318055	3318128	74	DEL	0.081616	-0.157142	0.953272	-0.0164328	chr18	3280000	3320000	40000
chr18	3560301	3562103	1803	DEL	0.637648	0.0519904	0.394728	0.131937
chr18	3635432	3638247	2816	DEL	0.94973	-0.00335888	0.314827	0.165296
chr18	3997014	3997471	458	DEL	0.440199	0.130386	0.871827	-0.0614582	chr18	3720001	4040000	319999
chr18	4324710	4324780	71	DEL	0.229678	-0.203335	0.983758	-0.00324454
chr18	4813612	4814505	894	DEL	0.524662	0.0649756	0.0449639	0.220257
chr18	4955590	4955987	398	DEL	0.0648382	-0.255933	0.655653	-0.0649575
chr18	5209320	5210888	1569	DEL	0.957266	0.0124747	0.695426	-0.191678
chr18	5324643	5326242	1600	DEL	0.728385	-0.145716	0.934464	-0.0262251
chr18	5457105	5457205	101	DEL	0.570192	-0.0811966	0.99524	0.00116884
chr18	5492281	5492519	239	DEL	0.608262	-0.0601919	0.752509	-0.0690106
chr18	9225123	9225460	338	DEL	0.919497	-0.0211806	0.480688	0.138106
chr18	9621959	9622233	275	DEL	0.351481	-0.145078	0.567551	0.133329
chr18	9815260	9816148	889	DEL	0.558987	-0.0628107	0.15381	0.139415	chr18	9720001	9960000	239999
chr18	10222279	10223606	1328	DEL	0.186569	-0.273742	0.867709	0.0581466
chr18	11509705	11511474	1770	DEL	0.032665	0.489786	0.372074	0.33033
chr18	11855845	11856681	837	DEL	0.216761	0.166843	0.0466245	0.321717	chr18	11640001	11880000	239999
chr18	11865025	11866905	1881	DEL	0.487071	-0.0979827	0.0932678	0.283597	chr18	11640001	11880000	239999
chr18	13143139	13144147	1009	DEL	0.636105	0.0964768	0.0254639	0.902935	chr18	12960001	13200000	239999
chr18	19562260	19563054	795	DEL	0.694383	0.0923553	0.0848811	1.00396	chr18	19480001	19600000	119999
chr18	21990632	21992075	1444	DEL	0.802401	-0.0353798	0.953233	0.0093124	chr18	21760001	22120000	359999
chr18	23473581	23473650	70	DEL	0.233854	-0.199575	0.67693	0.148243
chr18	23747780	23751320	3541	DEL	0.775243	-0.0631384	0.406048	-0.176412
chr18	24571615	24572338	724	DEL	0.988505	-0.0019097	0.0822509	-0.336138
chr18	24791588	24791874	287	DEL	0.769426	0.0786385	0.868014	-0.0614258	chr18	24600001	24840000	239999
chr18	26273060	26278418	5359	DEL	0.326219	0.277624	0.136902	-1.02145
chr18	29888160	29889488	1329	DEL	0.947333	-0.0163097	0.427875	0.257963
chr18	32530967	32531232	266	DEL	0.342468	0.183975	0.140822	0.631792	chr18	32400001	32560000	159999
chr18	35306041	35306639	599	DEL	0.781965	0.0824443	0.137072	-1.20695
chr18	37747256	37747310	55	DEL	0.713858	0.112172	0.359389	-0.444181
chr18	38006382	38006996	615	DEL	0.912682	0.0141714	0.359943	-0.247638
chr18	38259899	38266756	6858	DEL	0.115456	-0.242455	0.311498	-0.358844
chr18	38864885	38868159	3275	DEL	0.999693	-6.61451e-05	0.333827	0.426174
chr18	42838109	42838811	703	DEL	0.333734	0.207115	0.23755	0.525947
chr18	43345201	43345281	81	DEL	0.498381	0.157138	0.282159	0.472175
chr18	44715166	44715243	78	DEL	0.453829	-0.356996	0.14177	-0.638748
chr18	45379613	45379807	195	DEL	0.238605	-0.472951	0.267053	-0.616972
chr18	46159351	46159429	79	DEL	0.965696	0.0109844	0.149872	-0.644765	chr18	45960001	46160000	199999
chr18	46333864	46333970	107	DEL	0.170447	-0.38242	0.638215	0.140474	chr18	46320000	46360000	40000
chr18	46979009	46979603	595	DEL	0.0454582	-0.437037	0.562329	-0.234752
chr18	46997684	47005315	7632	DEL	0.114316	0.318629	0.315357	-0.404909	chr18	47000001	47040000	39999
chr18	47694968	47698389	3422	DEL	0.886398	-0.0225674	0.330746	0.254338
chr18	49196413	49198963	2551	DEL	0.659685	0.0736884	0.0303115	1.2243
chr18	49444746	49444902	157	DEL	0.621536	0.0718855	0.285645	0.162828
chr18	50462570	50463032	463	DEL	0.535639	-0.118712	0.670676	-0.135612
chr18	50612385	50612967	583	DEL	0.35454	-0.245479	0.079831	0.516859
chr18	50930750	50930811	62	DEL	0.676717	0.100522	0.289802	0.279298	chr18	50920001	51000000	79999
chr18	51952950	51956960	4011	DEL	0.704808	-0.145561	0.822596	-0.23389	chr18	51920001	51960000	39999
chr18	54946735	54948718	1984	DEL	0.00194043	-0.731509	0.279102	-0.451264
chr18	55271044	55271094	51	DEL	0.509137	0.120532	0.0645823	-1.16033	chr18	55240000	55280000	40000
chr18	55671083	55671532	450	DEL	0.284333	0.0621808	0.103596	0.107089
chr18	57042133	57042185	53	DEL	0.875282	-0.0340194	0.315187	0.481183
chr18	58302325	58302497	173	DEL	0.816422	-0.0617793	0.50847	-0.192393
chr18	59672757	59674196	1440	DEL	0.611806	0.120537	0.50239	0.309367
chr18	62996845	62996926	82	DEL	0.999107	0.000344633	0.937644	0.047802
chr18	63208226	63208321	96	DEL	0.280487	0.286246	0.204802	0.484817
chr18	63723836	63732368	8533	DEL	0.255581	-0.3018	0.0119114	-0.704975
chr18	63766845	63769201	2357	DEL	0.727876	-0.102318	0.909848	-0.0562535
chr18	64219703	64221256	1554	DEL	0.985799	-0.00588563	0.530224	0.417605
chr18	64958984	64967256	8273	DEL	0.789845	-0.060919	0.438381	0.468274
chr18	66228960	66229340	381	DEL	0.803435	0.0677135	0.0615888	-0.795128
chr18	66992798	66994093	1296	DEL	0.583519	-0.182496	0.588821	0.406606
chr18	68846580	68847129	550	DEL	0.516059	-0.0674889	0.389401	-0.225968
chr18	72779980	72780030	51	DEL	0.108509	-0.259604	0.804706	-0.0673358
chr18	73901640	73902034	395	DEL	0.962918	-0.0167854	0.0372992	-0.640189
chr18	74347197	74348009	813	DEL	0.515129	0.113887	0.40395	0.19635
chr18	75266983	75268167	1185	DEL	0.111253	-0.352961	0.327785	-0.250983
chr18	76169392	76171417	2026	DEL	0.423196	0.142683	0.965372	-0.0123674
chr18	76202129	76203349	1221	DEL	0.195819	-0.457808	0.625321	-0.281966
chr18	76662372	76666356	3985	DEL	0.264255	-0.137284	0.942522	-0.0160821
chr18	77057708	77058975	1268	DEL	0.403774	-0.216544	0.20842	-0.487594
chr18	77309946	77312089	2144	DEL	0.0734421	0.78366	0.555202	0.22279
chr18	77792972	77793024	53	DEL	0.389261	0.198113	0.968343	0.0128361
chr19	393501	395400	1900	DEL	0.814278	0.222713	0.282684	0.670075
chr19	566005	569470	3466	DEL	0.351966	0.630241	0.77346	0.369474
chr19	1950305	1951853	1549	DEL	0.862506	-0.0585599	0.104801	-1.04335
chr19	2909164	2910884	1721	DEL	0.245432	0.253934	0.611301	0.199136
chr19	3711008	3711333	326	DEL	0.0176637	-1.3905	0.432466	-0.785664
chr19	3866386	3866447	62	DEL	0.594543	-0.146122	0.539629	-0.290803
chr19	5509856	5510792	937	DEL	0.20729	-0.50488	0.970808	-0.0212112
chr19	6330114	6331516	1403	DEL	0.135897	-0.328534	0.0604421	-0.441553
chr19	8009844	8010325	482	DEL	0.737666	0.0510471	0.601835	-0.120058
chr19	8243036	8244961	1926	DEL	0.250771	0.471597	0.257076	0.783193
chr19	9274227	9284676	10450	DEL	0.0439946	-0.467286	0.180327	0.797278
chr19	12042473	12043205	733	DEL	0.752602	0.0723024	0.430763	-0.177654
chr19	12556643	12558236	1594	DEL	0.111983	0.55877	0.0251018	0.727809
chr19	12694867	12698924	4058	DEL	0.903734	-0.0354087	0.0242431	1.21024
chr19	13775665	13776831	1167	DEL	0.195112	0.683005	0.580485	0.395925
chr19	15046391	15049476	3086	DEL	0.840624	0.10657	0.953926	-0.0269476
chr19	15734326	15734388	63	DEL	0.485143	-0.200984	0.48972	0.518347
chr19	18926123	18926292	170	DEL	0.772255	0.0805661	0.681502	0.149695
chr19	19258012	19258291	280	DEL	0.468489	0.367725	0.24878	0.94929	chr19	19080001	19440000	359999
chr19	19834360	19839759	5400	DEL	0.941203	0.0216528	0.421163	0.407178
chr19	20595835	20717950	122116	DEL	0.104414	-0.347908	0.852611	0.0642557
chr19	21635908	21638166	2259	DEL	0.861741	-0.0216367	0.804793	-0.0458142
chr19	23465135	23466785	1651	DEL	0.146407	0.590162	0.623779	0.246671
chr19	23655174	23655231	58	DEL	0.209366	-0.279272	0.0324252	-0.961516
chr19	27961358	27963241	1884	DEL	0.542694	0.263891	0.774196	-0.0812355
chr19	31287472	31289746	2275	DEL	0.656126	-0.126451	0.291494	0.735188
chr19	35660804	35666203	5400	DEL	0.273297	0.226743	0.157343	0.59092	chr19	35440001	35680000	239999
chr19	36662694	36662964	271	DEL	0.540765	-0.186518	0.472795	-0.338064	chr19	36560001	36680000	119999
chr19	36840752	36847074	6323	DEL	0.313917	-0.202679	0.0887513	-0.429307
chr19	37460720	37461278	559	DEL	0.395082	0.173591	0.830663	-0.094118
chr19	37463442	37463510	69	DEL	0.237718	0.256034	0.698619	0.182919
chr19	45473128	45474248	1121	DEL	0.762759	0.232988	0.251415	0.87589
chr19	46278623	46279603	981	DEL	0.479068	-0.29474	0.411622	-0.838438
chr19	46817366	46818735	1370	DEL	0.927058	-0.0139283	0.352233	-0.274659	chr19	46760001	47120000	359999
chr19	47528255	47528724	470	DEL	0.423131	-0.24349	0.829119	0.0522872
chr19	50368811	50369538	728	DEL	0.577703	0.160652	0.829585	-0.0737631
chr19	50554711	50561348	6638	DEL	0.131911	-0.380539	0.94009	0.0527446
chr19	50834496	50834554	59	DEL	0.350223	-0.444656	0.518077	-0.412955
chr19	51077885	51082507	4623	DEL	0.324981	0.491078	0.579141	-0.35385
chr19	51406745	51408334	1590	DEL	0.0553024	0.554796	0.631453	-0.221253
chr19	52888800	52891387	2588	DEL	0.503304	0.166841	0.667683	-0.206078
chr19	52948969	52949075	107	DEL	0.90567	-0.0110627	0.70924	0.0681264
chr19	53082251	53083454	1204	DEL	0.357064	0.238487	0.600999	-0.205874
chr19	53096015	53097618	1604	DEL	0.0407122	-0.583834	0.0575521	-0.823381
chr19	53316502	53320236	3735	DEL	0.458425	0.267324	0.569912	0.26551
chr19	53422195	53424196	2002	DEL	0.226137	-0.403931	0.200825	-0.556953
chr19	54383503	54383711	209	DEL	0.428145	0.205774	0.512624	0.2045
chr19	54555536	54560655	5120	DEL	0.962418	0.0133871	0.493762	0.380378	chr19	54560001	54640000	79999
chr19	55264338	55367571	103231	DEL	0.0909539	0.257858	0.182491	0.360562
chr19	56041811	56042147	337	DEL	0.835948	0.126257	0.354044	0.449523	chr19	55960001	56200000	239999
chr19	56211480	56211945	466	DEL	0.206283	-0.239599	0.225961	-0.48378
chr19	56518244	56519441	1198	DEL	0.894861	0.0500378	0.383397	0.260805
chr19	56580932	56580982	51	DEL	0.12789	0.263523	0.348889	-0.321533
chr19	57458398	57458462	65	DEL	0.699055	0.136281	0.128798	0.472786
chr19	57474871	57475609	739	DEL	0.58151	0.346549	0.864874	-0.0987925
chr19	58034593	58034820	228	DEL	0.952127	-0.0129943	0.0345498	-0.500418
chr2	1005300	1005427	128	DEL	0.324328	0.132672	0.169513	0.249445
chr2	1826537	1826595	59	DEL	0.34627	0.174823	0.977661	0.0129977	chr2	1800001	1880000	79999
chr2	2798774	2799246	473	DEL	0.0520693	-0.640396	0.0276935	-1.07539
chr2	3732802	3738024	5223	DEL	0.344591	-0.157165	0.16816	0.644496
chr2	6400504	6402196	1693	DEL	0.128747	-0.203795	0.259963	-0.26934
chr2	16271567	16273799	2233	DEL	0.0317544	-0.514771	0.755355	-0.10759
chr2	17585118	17590610	5493	DEL	0.175004	0.208425	0.393724	0.200906	chr2	17520001	17640000	119999
chr2	18118862	18120016	1155	DEL	0.154842	-0.258883	0.824065	0.0619563
chr2	19002864	19003361	498	DEL	0.94079	0.0130739	0.216991	-0.283686
chr2	19767565	19770555	2991	DEL	0.707896	0.0548755	0.781367	0.0505922
chr2	28661665	28661718	54	DEL	0.248779	-0.388476	0.215604	0.73294
chr2	32478859	32480414	1556	DEL	0.0733826	-0.0900232	0.219338	-0.148166
chr2	33224462	33227296	2835	DEL	0.256607	0.262026	0.467278	-0.295741
chr2	34523576	34525669	2094	DEL	0.112466	-0.214871	0.0128237	-0.44472
chr2	35007245	35007825	581	DEL	0.420223	-0.105886	0.532516	0.190275
chr2	35772266	35772319	54	DEL	0.114692	-0.242403	0.433215	-0.186167	chr2	35720001	36080000	359999
chr2	35975766	35997215	21450	DEL	0.468837	-0.215661	0.00198145	1.76095	chr2	35960001	36080000	119999
chr2	36332570	36342899	10330	DEL	0.627858	-0.0380446	0.463147	-0.0472159
chr2	40446946	40447073	128	DEL	0.569878	-0.108887	0.378892	-0.295445
chr2	41238373	41250303	11931	DEL	0.721251	0.0455686	0.497929	0.177963
chr2	41775944	41781288	5345	DEL	0.36839	-0.0797019	0.753606	-0.0269016
chr2	41973027	41976041	3015	DEL	0.222386	0.245785	0.152427	-0.909936
chr2	42346265	42347320	1056	DEL	0.640703	0.0680778	0.877602	-0.0423682	chr2	42320000	42360000	40000
chr2	42852272	42853549	1278	DEL	0.466589	0.08425	0.253711	0.115327
chr2	44308491	44308817	327	DEL	0.807015	0.0945681	0.53721	0.329751
chr2	46312696	46312947	252	DEL	0.45192	0.179952	0.490286	0.234133
chr2	48990526	48991166	641	DEL	0.355906	-0.263595	0.701179	0.106983
chr2	49561482	49561626	145	DEL	0.470817	-0.116421	0.0687369	-0.685766
chr2	51224545	51225541	997	DEL	0.29541	0.304778	0.0263485	0.857767
chr2	51973822	51974238	417	DEL	0.322798	-0.187906	0.916886	0.0386607
chr2	52749687	52785269	35583	DEL	0.65277	-0.152323	0.716422	-0.172189
chr2	53558188	53559880	1693	DEL	0.317994	0.18522	0.373908	0.401808
chr2	54565490	54567478	1989	DEL	0.599043	-0.177714	0.373389	0.289896					LUMPY_DEL_129599
chr2	54954310	54954544	235	DEL	0.419679	0.0869296	0.504942	-0.102815
chr2	56652306	56655874	3569	DEL	0.590986	0.0949382	0.409268	-0.154838
chr2	58204652	58206770	2119	DEL	0.225007	0.0941047	0.802815	0.0361965
chr2	59644944	59644994	51	DEL	0.712994	-0.0767737	0.0940284	0.429182
chr2	66505568	66507543	1976	DEL	0.131665	-0.336524	0.466761	-0.230947
chr2	70125033	70125561	529	DEL	0.754816	0.055111	0.791277	0.0874604	chr2	70120000	70160000	40000	LUMPY_DEL_130023
chr2	71140007	71140082	76	DEL	0.312372	-0.150804	0.117844	-0.541332	chr2	71080001	71240000	159999
chr2	71342540	71347886	5347	DEL	0.555074	0.119502	0.994496	0.00178394
chr2	73286754	73287040	287	DEL	0.973441	0.00738319	0.411955	0.227515	chr2	73120001	73440000	319999
chr2	76557061	76557292	232	DEL	0.368682	-0.264917	0.246967	-0.339383
chr2	76773559	76775450	1892	DEL	0.610174	-0.17154	0.697508	0.172545
chr2	77657685	77659039	1355	DEL	0.0985961	0.360601	0.727038	0.12886
chr2	78117886	78118362	477	DEL	0.620613	-0.136406	0.331283	-0.605491
chr2	79331382	79339676	8295	DEL	0.978195	0.00660607	0.332327	-0.362354
chr2	82757145	82757444	300	DEL	0.288442	0.209775	0.410805	0.341592
chr2	83035655	83036422	768	DEL	0.906842	-0.0250839	0.93025	0.0441576
chr2	84758525	84758774	250	DEL	0.451284	-0.0996438	0.277832	-0.246013
chr2	84918760	84918811	52	DEL	0.142373	0.412472	0.667598	0.118339
chr2	88429838	88430152	315	DEL	0.190754	-0.239474	0.399594	-0.31423
chr2	89132270	89155860	23591	DEL	0.4899	-0.0692894	0.479787	-0.111314
chr2	95936359	95938301	1943	DEL	0.98806	0.00292137	0.739102	-0.0858398
chr2	100103689	100105021	1333	DEL	0.920721	0.0476546	0.901086	-0.127672					LUMPY_DEL_130604
chr2	102232538	102233564	1027	DEL	0.00579924	-0.420934	0.325793	-0.221197
chr2	104560474	104560586	113	DEL	0.508201	-0.151599	0.812655	0.0872302
chr2	106694799	106696035	1237	DEL	0.551387	-0.254802	0.665952	-0.25963
chr2	106930527	106930629	103	DEL	0.902153	-0.0473889	0.459441	-0.263204
chr2	108275314	108279104	3791	DEL	0.514394	-0.14638	0.571155	-0.172781
chr2	108855423	108856274	852	DEL	0.722762	-0.112396	0.616665	-0.383002	chr2	108800001	108960000	159999	LUMPY_DEL_130851
chr2	109310556	109312112	1557	DEL	0.487923	0.170095	0.0589171	0.824022	chr2	109280001	109520000	239999	LUMPY_DEL_130859
chr2	111576391	111576633	243	DEL	0.271521	0.245448	0.343421	0.332302
chr2	111753542	111753596	55	DEL	0.81976	0.0138472	0.645443	-0.0339628
chr2	114151313	114153614	2302	DEL	0.886048	-0.0637935	0.306286	0.68705
chr2	115628104	115628838	735	DEL	0.370549	-0.230416	0.639602	0.19142
chr2	116662058	116662652	595	DEL	0.474926	-0.117604	0.393579	-0.17865
chr2	119713987	119714124	138	DEL	0.645595	0.0850213	0.606348	-0.231241					LUMPY_DEL_131118
chr2	121797802	121798397	596	DEL	0.333052	-0.354499	0.880917	-0.0802529					LUMPY_DEL_131183
chr2	122056855	122058006	1152	DEL	0.776712	0.083254	0.235911	0.73616	chr2	121840001	122120000	279999
chr2	122092147	122093716	1570	DEL	0.179432	0.173463	0.168031	0.242398	chr2	121840001	122120000	279999
chr2	122623755	122623809	55	DEL	0.754783	0.123163	0.944261	0.0335221	chr2	122560001	122640000	79999
chr2	123364885	123365367	483	DEL	0.97362	0.00550704	0.460371	-0.128252
chr2	123477289	123482545	5257	DEL	0.536677	-0.151199	0.701841	-0.0779066
chr2	125766566	125768242	1677	DEL	0.633794	-0.0479663	0.818131	0.0247866
chr2	126443247	126451831	8585	DEL	0.0715558	0.391024	0.335513	0.466898
chr2	126509711	126510598	888	DEL	0.988901	0.00226614	0.36272	0.264044
chr2	127674757	127677270	2514	DEL	0.00957268	-0.783432	0.140891	-1.16064
chr2	129638388	129646200	7813	DEL	0.522242	-0.128398	0.31991	0.193563
chr2	130437865	130445375	7511	DEL	0.586233	0.0937072	0.545783	0.181219
chr2	130549320	130558827	9508	DEL	0.777378	0.116472	0.763304	0.0919283
chr2	135281900	135282604	705	DEL	0.107916	0.200761	0.0480764	0.457906
chr2	136098337	136101573	3237	DEL	0.810052	0.0675414	0.252837	-0.453196
chr2	136402703	136402781	79	DEL	0.62646	-0.084365	0.874494	0.0289786
chr2	138490123	138490496	374	DEL	0.250653	-0.29923	0.975164	0.0136078
chr2	139942337	139942387	51	DEL	0.895579	-0.0230089	0.562486	0.16106
chr2	140879423	140879517	95	DEL	0.45289	-0.129918	0.550175	-0.171235
chr2	141707452	141707540	89	DEL	0.204295	0.165289	0.43663	0.23676
chr2	146842402	146842549	148	DEL	0.556101	-0.142693	0.894064	0.0509021
chr2	146862622	146876866	14245	DEL	0.556101	-0.142693	0.894064	0.0509021
chr2	147941322	147946801	5480	DEL	0.412034	-0.153013	0.210116	0.132433
chr2	152041204	152041492	289	DEL	0.914592	0.0259492	0.243488	0.533812					LUMPY_DEL_132032
chr2	152798538	152799202	665	DEL	0.418152	-0.134458	0.156001	-0.209112
chr2	153153401	153153488	88	DEL	0.424747	-0.153568	0.395851	-0.24561					LUMPY_DEL_132059
chr2	154064575	154064678	104	DEL	0.25881	0.135121	0.0713892	0.378607
chr2	154494940	154495150	211	DEL	0.0043314	-0.573994	0.0343652	-0.814811	chr2	154400001	154520000	119999
chr2	154895775	154899188	3414	DEL	0.314943	-0.182767	0.692588	-0.130304
chr2	156750284	156750369	86	DEL	0.497904	-0.133959	0.850484	-0.0770536
chr2	159958908	159961502	2595	DEL	0.149331	-0.330597	0.410518	0.171963
chr2	160694125	160694213	89	DEL	0.0576273	0.2943	0.288214	-0.152777
chr2	162332269	162334045	1777	DEL	0.415585	-0.153367	0.335951	-0.419509	chr2	162280001	162400000	119999
chr2	164641195	164646485	5291	DEL	0.641738	0.0655363	0.537876	-0.181654
chr2	166014697	166016751	2055	DEL	0.762804	-0.0986686	0.54194	-0.256391
chr2	167545980	167547056	1077	DEL	0.456002	-0.141357	0.3855	-0.338937
chr2	167550210	167550286	77	DEL	0.619002	-0.0882097	0.465945	-0.265949
chr2	169606131	169606207	77	DEL	0.57312	-0.10998	0.700457	-0.135298
chr2	173004248	173007476	3229	DEL	0.959458	-0.012041	0.993442	-0.00434154
chr2	174842785	174842926	142	DEL	0.851397	-0.0180738	0.897976	0.0160599
chr2	175507333	175508397	1065	DEL	0.312438	0.130293	0.542206	0.139465	chr2	175280001	175560000	279999
chr2	177265639	177272040	6402	DEL	0.969142	-0.0111157	0.263848	0.322917
chr2	178287642	178288052	411	DEL	0.14351	0.271668	0.405161	0.309837					LUMPY_DEL_132741
chr2	180065283	180082019	16737	DEL	0.0585429	0.311466	0.0510093	0.594497
chr2	180411408	180422236	10829	DEL	0.291939	0.129817	0.0684943	0.374523
chr2	182856891	182857589	699	DEL	0.401337	-0.0957132	0.626657	-0.083559
chr2	183090392	183091625	1234	DEL	0.190194	0.23013	0.591199	-0.1986
chr2	183354710	183354784	75	DEL	0.734074	-0.0673051	0.228437	-0.297909
chr2	184601722	184604741	3020	DEL	0.341875	0.177647	0.0774846	-0.682961
chr2	185635257	185635327	71	DEL	0.420544	0.113924	0.813166	0.0288797
chr2	187656556	187658040	1485	DEL	0.658063	-0.0466748	0.643095	-0.102604	chr2	187640001	187720000	79999
chr2	189119663	189120979	1317	DEL	0.405492	-0.293037	0.357636	0.263927
chr2	191635470	191635523	54	DEL	0.48464	-0.0489937	0.393676	-0.0743482
chr2	191680779	191680874	96	DEL	0.192291	0.114693	0.0635147	0.150687
chr2	193355577	193355676	100	DEL	0.848517	-0.0298927	0.283032	0.413613	chr2	193080001	193440000	359999
chr2	194689469	194698782	9314	DEL	0.675166	-0.118911	0.917133	0.0250333	chr2	194520001	194840000	319999
chr2	195979320	195984295	4976	DEL	0.441629	-0.0872763	0.93185	-0.0178342
chr2	196214818	196215228	411	DEL	0.60463	0.0856187	0.0953189	0.931002	chr2	196160001	196240000	79999
chr2	198894512	198894649	138	DEL	0.0116504	-0.386389	0.996765	0.000676037					LUMPY_DEL_133342
chr2	200312454	200312679	226	DEL	0.127535	-0.547578	0.0203159	-1.59377
chr2	202549931	202550000	70	DEL	0.735261	-0.0580919	0.196911	0.332637	chr2	202520001	202680000	159999
chr2	203295408	203312913	17506	DEL	0.192173	-0.189815	0.167219	-0.317486	chr2	203080001	203400000	319999
chr2	209942971	209948927	5957	DEL	0.416202	-0.248831	0.297191	-0.574117					GS_MIXED_CNV_2_209942997_209947501
chr2	212161556	212161620	65	DEL	0.383336	0.0812678	0.355506	0.203713
chr2	212700043	212700116	74	DEL	0.516143	0.0953946	0.993651	-0.00288123
chr2	213620975	213624780	3806	DEL	0.461837	0.0942484	0.732647	0.0803062
chr2	214778297	214778363	67	DEL	0.478766	0.134973	0.315313	-0.419759
chr2	214874705	214876211	1507	DEL	0.130667	0.297966	0.304445	-0.351508
chr2	215728762	215730832	2071	DEL	0.609789	-0.0721407	0.693528	0.0735304					LUMPY_DEL_133775
chr2	216547626	216547685	60	DEL	0.612465	0.0454018	0.406733	0.084202
chr2	217158346	217158727	382	DEL	0.0999015	0.154354	0.0521082	0.253114
chr2	217955891	217957273	1383	DEL	0.0654317	-0.245806	0.121456	-0.507239
chr2	220052751	220056378	3628	DEL	0.218908	-0.379275	0.708496	0.145449					LUMPY_DEL_133879;LUMPY_DEL_133880
chr2	221882974	221883170	197	DEL	0.85306	0.0337822	0.894932	0.0270189
chr2	225161407	225166836	5430	DEL	0.659029	-0.0607457	0.739982	-0.0613824	chr2	225160001	225200000	39999
chr2	225292994	225293946	953	DEL	0.992501	0.00133417	0.260756	-0.377732
chr2	227165424	227171173	5750	DEL	0.659346	0.104839	0.213867	0.421923
chr2	228268940	228270088	1149	DEL	0.0118331	-0.139125	0.104414	-0.151843
chr2	229264315	229268329	4015	DEL	0.280629	0.139985	0.536037	0.163435
chr2	229449512	229452066	2555	DEL	0.757463	0.0514786	0.0133211	0.483848
chr2	229956769	229956954	186	DEL	0.593409	0.200921	0.832131	0.136009
chr2	231207810	231208377	568	DEL	0.16197	0.130307	0.816326	0.021649
chr2	233332725	233333474	750	DEL	0.343297	-0.156289	0.154972	0.604238	chr2	233320001	233400000	79999
chr2	237701915	237701977	63	DEL	0.815334	0.035958	0.948256	-0.0156102
chr2	239500362	239501719	1358	DEL	0.49967	-0.1194	0.473978	-0.353134
chr2	240288478	240288752	275	DEL	0.783664	0.0750852	0.401005	-0.308467
chr2	240993559	240993641	83	DEL	0.673957	0.180629	0.564715	0.376931
chr2	241045592	241045648	57	DEL	0.231935	0.209073	0.880973	0.0813993
chr2	241856654	241856726	73	DEL	0.647301	0.179611	0.611303	-0.354014	chr2	241720001	241960000	239999
chr2	242506075	242507330	1256	DEL	0.0749788	-0.353207	0.0105706	-0.946978
chr2	242608433	242608488	56	DEL	0.259766	0.234458	0.107926	0.487449
chr20	594427	594481	55	DEL	0.218907	-0.511828	0.963925	-0.0411939
chr20	1389096	1390815	1720	DEL	0.748548	0.0431927	0.606943	0.105571
chr20	1560739	1593685	32947	DEL	0.0738962	-0.20118	0.837373	-0.0358838
chr20	2359923	2360518	596	DEL	0.0868991	-0.42957	0.141574	0.48434
chr20	3084808	3085411	604	DEL	0.780417	0.0729754	0.159979	-0.598509
chr20	5629054	5630397	1344	DEL	0.138785	0.583902	0.623276	-0.141809
chr20	7398712	7403594	4883	DEL	0.261572	0.278761	0.749066	0.156335
chr20	8187617	8187800	184	DEL	0.730729	0.0732313	0.724355	-0.0818308
chr20	9149569	9149622	54	DEL	0.66913	0.190561	0.63218	-0.267025
chr20	9647997	9648154	158	DEL	0.996833	0.00156916	0.243934	-0.755585
chr20	12320890	12326787	5898	DEL	0.604354	0.0700437	0.871462	0.0318052
chr20	14053044	14053107	64	DEL	0.531588	-0.095467	0.287508	0.783644	chr20	13800001	14080000	279999
chr20	14477289	14478956	1668	DEL	0.659159	-0.0550438	0.818992	-0.0231376
chr20	15711606	15712437	832	DEL	0.96067	-0.0137383	0.693961	0.221678	chr20	15680000	15720000	40000
chr20	21286088	21288772	2685	DEL	0.626158	-0.188015	0.840229	-0.0646215
chr20	21849902	21850189	288	DEL	0.224428	0.319046	0.621089	0.266602
chr20	23103317	23103618	302	DEL	0.115674	0.282812	0.844389	-0.0466187
chr20	23221077	23221133	57	DEL	0.281017	-0.299614	0.420655	-0.282411
chr20	24903696	24904414	719	DEL	0.107745	-0.383713	0.313164	0.527212	chr20	24720001	24960000	239999
chr20	26297587	26302710	5124	DEL	0.4717	1.32657e-16	0.4717	1.32657e-16
chr20	31327345	31328020	676	DEL	0.383452	-0.201306	0.959173	-0.0244636	chr20	31280001	31440000	159999
chr20	32286709	32288988	2280	DEL	0.864857	0.0170431	0.75509	0.0373124
chr20	33241726	33244473	2748	DEL	0.612104	-0.0985068	0.17173	0.350575
chr20	33716065	33716813	749	DEL	0.66226	0.0673296	0.850951	0.0537468
chr20	37055110	37055815	706	DEL	0.583032	-0.0823352	0.357073	0.439555
chr20	38513081	38513177	97	DEL	0.742558	0.0201036	0.902994	-0.0193943
chr20	39906345	39907528	1184	DEL	0.842251	-0.0458854	0.592174	-0.170936
chr20	42271862	42274588	2727	DEL	0.518882	-0.238909	0.274826	-0.424912
chr20	43296507	43297914	1408	DEL	0.945066	0.0125667	0.671307	0.113816
chr20	43305884	43308885	3002	DEL	0.24615	-0.381171	0.579844	0.273644
chr20	43327310	43329524	2215	DEL	0.0332246	0.555383	0.225076	0.419879
chr20	44359412	44359524	113	DEL	0.225208	0.403453	0.446482	0.338279
chr20	48543735	48543815	81	DEL	0.869348	-0.0450976	0.740735	0.155687
chr20	49658888	49660102	1215	DEL	0.642193	0.104951	0.175249	0.369952
chr20	50759193	50760918	1726	DEL	0.767217	-0.0996171	0.374038	0.600522
chr20	52750565	52750615	51	DEL	0.518461	-0.133569	0.441215	0.247768
chr20	55017000	55018637	1638	DEL	0.824418	-0.0571686	0.953421	0.0149673
chr20	55148174	55148243	70	DEL	0.359494	0.205229	0.089701	0.791806
chr20	55247795	55254658	6864	DEL	0.0301334	-0.327512	0.182462	-0.301555
chr20	55605486	55605751	266	DEL	0.783106	-0.0845162	0.791958	-0.1534
chr20	55794109	55794383	275	DEL	0.940308	0.0167986	0.15411	0.32323
chr20	58882200	58882326	127	DEL	0.0782856	0.383619	0.634409	0.268433
chr20	59804673	59804723	51	DEL	0.00302835	-0.754075	0.0683301	-0.806189
chr20	61304237	61305144	908	DEL	0.809233	-0.0710546	0.271896	0.593329
chr20	61330155	61330255	101	DEL	0.52257	0.110118	0.564961	0.126936
chr20	61372620	61374774	2155	DEL	0.8577	0.0423395	0.0985847	0.443986
chr20	61623535	61625241	1707	DEL	0.420544	-0.0970327	0.479906	-0.157192
chr20	61724537	61725820	1284	DEL	0.85911	-0.0806704	0.370518	0.330843
chr20	62267510	62268021	512	DEL	0.290508	-0.254633	0.202317	-0.444186
chr20	62767800	62767854	55	DEL	0.195682	0.459574	0.637291	0.166049
chr21	16275282	16275361	80	DEL	0.496133	0.22759	0.252186	-0.343824
chr21	16588363	16591468	3106	DEL	0.287569	0.358547	0.75047	-0.117649
chr21	18612378	18613698	1321	DEL	0.0200744	-0.51142	0.542853	0.235614	chr21	18600001	18760000	159999
chr21	19326713	19329268	2556	DEL	0.716077	0.086661	0.737994	-0.180774	chr21	19320001	19360000	39999
chr21	20836970	20843317	6348	DEL	0.865784	0.0480507	0.112167	-0.77331
chr21	21896514	21896630	117	DEL	0.176984	0.521144	0.657158	0.242034
chr21	25710159	25710603	445	DEL	0.454458	-0.17539	0.792522	-0.113943
chr21	29109574	29109672	99	DEL	0.918531	0.029868	0.896678	-0.0786051
chr21	29713039	29714124	1086	DEL	0.14972	0.335914	0.264539	0.493524
chr21	30552224	30552588	365	DEL	0.568787	0.123123	0.992513	-0.00184895
chr21	35530343	35532841	2499	DEL	0.00351092	0.776955	0.12173	-0.502594
chr21	36072586	36073498	913	DEL	0.90482	-0.0341001	0.824121	0.114699
chr21	37014963	37015170	208	DEL	0.46016	0.0977972	0.701571	0.070652
chr21	37642624	37644204	1581	DEL	0.459633	-0.107587	0.38616	-0.176895	chr21	37480001	37760000	279999
chr21	39863887	39863992	106	DEL	0.320287	-0.255038	0.122054	0.808145	chr21	39760001	40040000	279999
chr21	42054568	42054759	192	DEL	0.809634	0.0833143	0.11363	1.05025
chr21	42341846	42341901	56	DEL	0.522222	-0.195377	0.962318	0.019909
chr21	43037449	43039079	1631	DEL	0.874043	-0.0418541	0.809972	0.138608
chr21	43350074	43353473	3400	DEL	0.117732	-0.265625	0.770915	0.0719368
chr21	45232916	45241069	8154	DEL	0.600187	-0.0447557	0.0762793	-0.319525	chr21	45200000	45240000	40000
chr21	45684203	45686524	2322	DEL	0.0700923	0.393483	0.756714	0.0774363
chr21	47388020	47389729	1710	DEL	0.996186	-0.00146402	0.944646	-0.0371677
chr21	47609728	47611004	1277	DEL	0.45987	0.247135	0.442625	-0.294916
chr21	47657351	47658672	1322	DEL	0.186296	0.740581	0.648364	-0.300877
chr22	17770283	17779065	8783	DEL	0.973191	0.011379	0.992154	0.00287344
chr22	18977575	18977640	66	DEL	0.354646	-0.402959	0.706399	-0.462336
chr22	19099906	19100607	702	DEL	0.983218	0.00662827	0.232101	-0.744573
chr22	19571624	19573094	1471	DEL	0.409482	-0.366654	0.391172	-0.683488
chr22	20950623	20953843	3221	DEL	0.135289	0.379807	0.0486269	0.772969
chr22	23478403	23479634	1232	DEL	0.022155	-0.746452	0.157458	-0.525816
chr22	24025584	24027537	1954	DEL	0.594578	-0.120211	0.25263	-0.422111
chr22	24054882	24054953	72	DEL	0.395299	-0.336254	0.135512	0.543971
chr22	24276431	24279231	2801	DEL	0.844902	-0.0426859	0.329872	-0.409297	chr22	24200001	24320000	119999
chr22	25576003	25576053	51	DEL	0.807771	0.0341624	0.627552	0.148648
chr22	26891514	26891650	137	DEL	0.819702	0.0933264	0.158356	-0.930122	chr22	26760001	27080000	319999
chr22	27375675	27375778	104	DEL	0.0543456	0.595119	0.0388645	0.8556
chr22	28166650	28166718	69	DEL	0.754703	-0.0948596	0.512426	0.354754
chr22	29633088	29635394	2307	DEL	0.688862	0.111092	0.162368	-0.648909
chr22	30214392	30214448	57	DEL	0.399545	0.180063	0.412911	-0.24124
chr22	30336304	30337195	892	DEL	0.0407744	-0.7274	0.202209	0.400719
chr22	30737506	30737593	88	DEL	0.855394	-0.0724571	0.516282	-0.263315
chr22	31045422	31046206	785	DEL	0.558178	0.182202	0.783936	0.121812
chr22	33751615	33751766	152	DEL	0.683808	-0.102017	0.461806	-0.422651
chr22	34069804	34069925	122	DEL	0.587232	-0.0831747	0.262711	-0.171108
chr22	34900159	34901296	1138	DEL	0.994082	0.00178193	0.340387	-0.26669
chr22	35645163	35646142	980	DEL	0.824649	0.0861632	0.250129	0.863654	chr22	35640001	35680000	39999
chr22	36571872	36575266	3395	DEL	0.619388	-0.0940056	0.702688	-0.190432
chr22	36612999	36614317	1319	DEL	0.410019	0.180859	0.789826	-0.21199
chr22	37124157	37124258	102	DEL	0.491968	-0.0938211	0.514322	-0.222118
chr22	37143062	37147890	4829	DEL	0.0580208	-0.354363	0.682294	0.202993
chr22	38736572	38737897	1326	DEL	0.756596	0.0531663	0.163344	-0.336693
chr22	43101430	43102189	760	DEL	0.262944	0.317394	0.722373	-0.135043
chr22	44380701	44382176	1476	DEL	0.31754	-0.255629	0.0166978	1.22384
chr22	44564941	44566024	1084	DEL	0.252403	0.50514	0.72868	0.200341
chr22	45135276	45137622	2347	DEL	0.155563	0.838806	0.769854	0.229205	chr22	45080001	45200000	119999
chr22	45252401	45253090	690	DEL	0.309146	0.335519	0.988773	0.00917576	chr22	45160001	45520000	359999
chr22	45554725	45557130	2406	DEL	0.169654	0.467985	0.0749616	-1.13464
chr22	45653834	45656822	2989	DEL	0.0980073	0.499279	0.737178	-0.165888
chr22	47656568	47656640	73	DEL	0.0304352	0.548759	0.123893	-0.611993
chr22	47696468	47696864	397	DEL	0.775553	0.139659	0.390047	0.545656
chr22	49077605	49077889	285	DEL	0.0356633	-1.18035	0.331485	-0.458591
chr22	49715765	49717443	1679	DEL	0.18814	0.548652	0.465034	0.573515
chr22	49750824	49750881	58	DEL	0.0338704	-0.59953	0.601513	-0.294667
chr22	50664005	50664065	61	DEL	0.339952	-0.293412	0.781395	0.146176
chr22	50776029	50776092	64	DEL	0.0585398	0.385101	0.681549	-0.132913
chr3	1365560	1366692	1133	DEL	0.958608	0.00869969	0.492833	0.232095
chr3	3723307	3723381	75	DEL	0.291501	-0.169668	0.664337	-0.105255
chr3	3997291	4012084	14794	DEL	0.52677	0.0531931	0.0104843	0.651145
chr3	7400637	7402125	1489	DEL	0.0283111	0.181808	0.116583	0.246652
chr3	7905946	7906150	205	DEL	0.776786	-0.0490567	0.514586	0.193771
chr3	9254173	9254267	95	DEL	0.724996	-0.0743188	0.116689	0.299753
chr3	9639252	9643836	4585	DEL	0.164567	-0.0987973	0.184213	-0.149444
chr3	10226169	10228944	2776	DEL	0.451304	-0.110457	0.615052	-0.0648893
chr3	11645651	11646732	1082	DEL	0.740088	0.0548472	0.835066	0.0418405
chr3	11782241	11784276	2036	DEL	0.123104	0.406917	0.253628	-0.45022
chr3	12196517	12196572	56	DEL	0.769645	-0.0346127	0.111634	-0.542893
chr3	12547607	12547685	79	DEL	0.430622	-0.0914211	0.712718	-0.0639131
chr3	13141433	13142591	1159	DEL	0.66444	0.0762349	0.853349	0.0597937
chr3	14132678	14133652	975	DEL	0.250556	0.294414	0.502595	-0.234338
chr3	14385028	14392225	7198	DEL	0.27888	0.0739381	0.768788	0.0326909
chr3	14506959	14513458	6500	DEL	0.928384	-0.0217899	0.380037	-0.210287
chr3	15845174	15846739	1566	DEL	0.850688	0.0329052	0.918599	-0.0248865
chr3	16239410	16241213	1804	DEL	0.767994	-0.0540872	0.688678	-0.182363
chr3	17540906	17545575	4670	DEL	0.0836953	-0.225587	0.0723774	-0.313833
chr3	20492791	20492858	68	DEL	0.918784	0.0147924	0.891985	-0.0436816	chr3	20280001	20520000	239999
chr3	22279327	22286414	7088	DEL	0.379008	-0.100861	0.81521	-0.0379957	chr3	22160001	22520000	359999
chr3	25030880	25032246	1367	DEL	0.512037	-0.179836	0.108682	-0.582688
chr3	26123847	26123975	129	DEL	0.0567161	-0.407895	0.144149	-0.537366
chr3	26450940	26452301	1362	DEL	0.108064	-0.141892	0.149819	-0.249847
chr3	26469887	26469982	96	DEL	0.62501	-0.0626219	0.982565	-0.00547493
chr3	27832097	27832431	335	DEL	0.443923	0.123345	0.211517	0.807063
chr3	31856630	31856688	59	DEL	0.0843493	-0.298774	0.405814	-0.202173
chr3	32102050	32107887	5838	DEL	0.345439	-0.360957	0.342208	0.470376					LUMPY_DEL_139757
chr3	32667252	32668796	1545	DEL	0.778767	-0.0286866	0.211504	-0.221384
chr3	32806555	32808039	1485	DEL	0.478839	-0.212415	0.615916	-0.123008	chr3	32720001	33000000	279999
chr3	41336622	41337193	572	DEL	0.425048	0.137874	0.69226	0.139803
chr3	41416869	41418502	1634	DEL	0.869619	0.0150574	0.855695	-0.0292619
chr3	41896683	41896746	64	DEL	0.894698	0.0175954	0.375993	-0.328527
chr3	45831051	45831105	55	DEL	0.477764	0.0951578	0.640976	0.116438
chr3	47490669	47493444	2776	DEL	0.716769	0.0702466	0.352959	0.357113	chr3	47440001	47520000	79999	LUMPY_DEL_140169	ENSG00000232112.3	TMA7	LUMPY_DEL_140169	DEL	3_47544003_C_A_b37	0.855004	rs17784882	0.396	3e-08	7.52288		0.54	[0.34-0.74]_(unit_decrease)	Illumina_and_Affymetrix_[~2.5_Million]_(imputed)	N	QT_interval	http://www.ebi.ac.uk/efo/EFO_0004682	24952745	QT_interval	Up_to_70,389_European_ancestry_individuals,_up_to_672_Orcadian_individuals
chr3	48957701	48959056	1356	DEL	0.0169749	-0.28635	0.0437948	-0.350931					LUMPY_DEL_140207
chr3	50342786	50347824	5039	DEL	0.468999	-0.0732674	0.886612	-0.0443474	chr3	50320001	50360000	39999
chr3	54241147	54241562	416	DEL	0.39207	-0.352129	0.869076	-0.0549925
chr3	55358446	55358539	94	DEL	0.711231	0.0999712	0.695875	-0.277132
chr3	56604704	56604961	258	DEL	0.491335	-0.19198	0.952643	-0.0288948	chr3	56600000	56640000	40000	LUMPY_DEL_140393
chr3	58534782	58537332	2551	DEL	0.0734693	0.313348	0.249316	0.717084	chr3	58520001	58560000	39999
chr3	58571882	58571945	64	DEL	0.962215	-0.00381743	0.229679	0.452752	chr3	58560000	58600000	40000
chr3	61666415	61666685	271	DEL	0.600369	0.0785717	0.624255	0.117066
chr3	62610534	62612183	1650	DEL	0.489565	0.0702199	0.671392	-0.188814
chr3	63134847	63135305	459	DEL	0.391434	0.184926	0.35161	0.291388
chr3	68634740	68640254	5515	DEL	0.670029	-0.102226	0.94813	-0.0325356
chr3	68739452	68748201	8750	DEL	0.469166	0.135166	0.435827	0.225014
chr3	70013451	70013889	439	DEL	0.838897	0.0472001	0.296052	-0.774012	chr3	69840001	70040000	199999
chr3	73063077	73063554	478	DEL	0.563715	-0.177463	0.589246	0.118368					LUMPY_DEL_140882
chr3	74565355	74566008	654	DEL	0.601406	0.0776817	0.271394	0.32262
chr3	77809742	77813874	4133	DEL	0.616166	-0.0707717	0.204028	-0.324433
chr3	78779425	78779724	300	DEL	0.599872	-0.0704337	0.516311	-0.331473
chr3	80062916	80064350	1435	DEL	0.858671	0.0612857	0.809645	-0.135189
chr3	86213403	86213720	318	DEL	0.930798	-0.0247041	0.446068	0.253532
chr3	86336090	86336146	57	DEL	0.683857	-0.0864458	0.185558	0.349832
chr3	86922289	86922364	76	DEL	0.790001	-0.0475398	0.660725	-0.109639
chr3	87446616	87446782	167	DEL	0.368714	0.139609	0.0524637	0.671227
chr3	87482522	87482606	85	DEL	0.727449	-0.0618712	0.431125	-0.295923
chr3	88485023	88485081	59	DEL	0.662663	-0.0769016	0.245411	-0.225875
chr3	90464913	90467200	2288	DEL	0.434305	1.01639e-16	0.434305	1.01639e-16
chr3	95465681	95470805	5125	DEL	0.884661	0.0299794	0.741741	-0.113667
chr3	96050615	96051872	1258	DEL	0.332063	0.160833	0.761982	0.0919188
chr3	98410648	98414803	4156	DEL	0.0628881	0.28843	0.00979126	0.438136					LUMPY_DEL_141514
chr3	98899063	98902396	3334	DEL	0.987152	-0.00284131	0.330261	0.453698
chr3	98982423	98982496	74	DEL	0.246401	0.160074	0.236881	0.290522
chr3	99605060	99605113	54	DEL	0.865198	0.0178222	0.13011	0.787221
chr3	101357527	101359730	2204	DEL	0.744526	-0.0577964	0.663792	-0.115359					LUMPY_DEL_141584
chr3	103308592	103308664	73	DEL	0.958438	-0.00869191	0.177651	0.602696
chr3	103431676	103431763	88	DEL	0.138632	0.284005	0.619047	0.210238	chr3	103400001	103760000	359999
chr3	104278168	104279030	863	DEL	0.936494	-0.0135236	0.433947	0.213992
chr3	105848050	105848138	89	DEL	0.755584	-0.0192079	0.609169	0.04866
chr3	107037955	107040334	2380	DEL	0.468552	0.299647	0.228112	0.772605
chr3	108400580	108402197	1618	DEL	0.0130413	0.318984	0.0907595	0.379885
chr3	108599221	108600080	860	DEL	0.577477	0.0759864	0.71511	0.108959
chr3	109103287	109104945	1659	DEL	0.38424	0.151853	0.179351	-0.486225
chr3	111243593	111248855	5263	DEL	0.920179	0.0116641	0.911337	-0.0309749	chr3	111240001	111280000	39999
chr3	112467348	112467847	500	DEL	0.255805	-0.153454	0.630374	0.0655487
chr3	114656928	114668576	11649	DEL	0.707367	0.0945008	0.772246	-0.0638337
chr3	115247972	115249848	1877	DEL	0.619615	0.0757242	0.229375	0.182219
chr3	116204836	116205180	345	DEL	0.307578	0.224186	0.181594	0.401077
chr3	118281607	118281829	223	DEL	0.750201	0.0609109	0.500812	-0.245629
chr3	119419882	119420336	455	DEL	0.0267246	0.141077	0.988954	0.00218459	chr3	119400001	119440000	39999	LUMPY_DEL_142074
chr3	119893984	119894448	465	DEL	0.774796	0.0515422	0.333502	0.23959					LUMPY_DEL_142082
chr3	120161647	120164948	3302	DEL	0.250731	-0.185783	0.19361	0.291203	chr3	120160001	120280000	119999
chr3	121863279	121863336	58	DEL	0.84672	0.0295442	0.166554	-0.205097
chr3	124936320	124937213	894	DEL	0.0530369	0.224689	0.128572	0.277225
chr3	125672301	125676371	4071	DEL	0.241679	-0.393378	0.596051	-0.229017
chr3	127529693	127530117	425	DEL	0.0231642	-0.262379	0.112454	-0.22576
chr3	128173061	128173159	99	DEL	0.106545	-0.330857	0.872119	-0.054702
chr3	128672140	128675334	3195	DEL	0.786038	-0.0388784	0.270297	0.308111	chr3	128600001	128680000	79999
chr3	129048130	129048753	624	DEL	0.219546	-0.245526	0.208001	-0.780031	chr3	129040001	129080000	39999
chr3	129075845	129082792	6948	DEL	0.381698	0.232578	0.524791	0.435521	chr3	129040001	129080000	39999	GS_DEL_CNV_3_129075864_129082680
chr3	129657316	129657872	557	DEL	0.129097	0.240289	0.612194	0.19831
chr3	131708008	131713441	5434	DEL	0.603021	-0.0753218	0.279061	-0.322708
chr3	132718627	132723951	5325	DEL	0.54657	-0.082361	0.48545	-0.226112
chr3	132776269	132776319	51	DEL	0.156715	0.227866	0.706851	0.0913369
chr3	133849758	133849816	59	DEL	0.75189	-0.0745635	0.793084	0.0814759
chr3	134673902	134674555	654	DEL	0.393178	0.187998	0.681519	-0.0826664
chr3	136020924	136026326	5403	DEL	0.0257623	0.363394	0.0271523	0.494691					LUMPY_DEL_142534
chr3	137314460	137316441	1982	DEL	0.557315	-0.0835097	0.202055	-0.358986					LUMPY_DEL_142572
chr3	139003740	139005342	1603	DEL	0.629065	0.0611578	0.465618	-0.154145
chr3	139230575	139230625	51	DEL	0.488174	0.116189	0.448838	0.174107
chr3	139425868	139425926	59	DEL	0.180479	-0.191532	0.238258	-0.260215
chr3	140544407	140547047	2641	DEL	0.064259	0.246156	0.424753	0.181169
chr3	144693110	144693236	127	DEL	0.926498	-0.0234994	0.662257	0.19125
chr3	144888422	144888910	489	DEL	0.0923532	-0.221981	0.754913	0.0830307
chr3	145479208	145479862	655	DEL	0.245516	-0.16626	0.710284	-0.162729	chr3	145440001	145480000	39999
chr3	145644966	145649185	4220	DEL	0.825018	0.0347245	0.540324	0.053182
chr3	146384888	146395287	10400	DEL	0.527657	-0.170075	0.0857051	0.907739	chr3	146360001	146560000	199999
chr3	149268445	149270145	1701	DEL	0.000969284	0.441117	0.303426	0.3907
chr3	150553858	150555776	1919	DEL	0.93723	0.0110846	0.190275	-0.236549
chr3	151503209	151503269	61	DEL	0.116786	-0.297946	0.345781	-0.428322
chr3	156092162	156093688	1527	DEL	0.774942	-0.0490064	0.228146	-0.265837
chr3	158350719	158351910	1192	DEL	0.410792	0.140331	0.695934	-0.122273					LUMPY_DEL_143139
chr3	159257018	159257691	674	DEL	0.647048	-0.064985	0.85959	-0.0374949
chr3	159422653	159422705	53	DEL	0.440645	-0.116909	0.918187	0.0447848
chr3	161509826	161509890	65	DEL	0.527277	0.0985758	0.649888	0.0805557
chr3	161605029	161605271	243	DEL	0.186721	0.257498	0.60814	-0.170527
chr3	161635511	161635691	181	DEL	0.0246208	-0.622926	0.655234	-0.224139
chr3	162514471	162625647	111177	DEL	0.615314	0.0797565	0.0630753	0.891239
chr3	162717258	162723563	6306	DEL	0.681835	0.104595	0.0987859	0.231721
chr3	162764489	162769138	4650	DEL	0.579361	-0.0640496	0.317055	-0.0830051
chr3	168738458	168738838	381	DEL	0.840659	-0.0469479	0.859662	-0.0995909	chr3	168720001	168840000	119999
chr3	173268419	173268477	59	DEL	0.0414771	-0.470683	0.531141	-0.189408
chr3	177381336	177385447	4112	DEL	0.218809	-0.203598	0.84419	0.0323156
chr3	177667069	177667126	58	DEL	0.162851	-0.188742	0.172193	-0.371844
chr3	177896496	177896554	59	DEL	0.460645	-0.203786	0.617396	0.102883
chr3	178550124	178550897	774	DEL	0.58012	-0.112904	0.0788712	-0.218211
chr3	178567629	178568339	711	DEL	0.621044	-0.0599907	0.206108	-0.117167
chr3	179654342	179654808	467	DEL	0.698972	0.0709185	0.616671	0.120002
chr3	183876797	183877385	589	DEL	0.701412	0.0587243	0.251719	0.241676					LUMPY_DEL_143785
chr3	184125346	184125555	210	DEL	0.755101	-0.0577296	0.391871	0.294825	chr3	184040001	184280000	239999
chr3	187732878	187734849	1972	DEL	0.427791	-0.131577	0.818506	0.0504486
chr3	189363090	189371389	8300	DEL	0.709111	0.0247693	0.825681	-0.0149237					LUMPY_DEL_143926
chr3	189737175	189740648	3474	DEL	0.288772	0.150026	0.494592	0.172008
chr3	190478458	190478634	177	DEL	0.343647	0.252633	0.018559	-0.909875	chr3	190120001	190480000	359999
chr3	190787021	190788046	1026	DEL	0.693273	-0.0278068	0.922103	0.0140026
chr3	191141010	191141067	58	DEL	0.0883182	-0.212821	0.197811	-0.282375	chr3	191120001	191160000	39999
chr3	192095689	192096228	540	DEL	0.724588	-0.071169	0.274099	0.294507
chr3	192673319	192673387	69	DEL	0.721369	-0.108737	0.014315	0.433969
chr3	192744357	192744899	543	DEL	0.88238	-0.0318539	0.358906	0.791345
chr3	192874890	192885439	10550	DEL	0.540507	-0.0999921	0.954634	-0.0280214
chr3	193135464	193142938	7475	DEL	0.0147001	0.348894	0.0957687	0.340795
chr3	194398762	194400296	1535	DEL	0.892	0.024101	0.573609	0.309925	chr3	194360000	194400000	40000
chr3	194457014	194457066	53	DEL	0.318116	0.111046	0.835629	0.0671677
chr3	194555604	194556262	659	DEL	0.546039	0.0932854	0.970392	-0.00842823
chr3	195457317	195471062	13746	DEL	0.892159	-0.0311669	0.0287573	0.342491					GS_DUP_CNV_3_195468322_195470821;GS_DUP_CNV_3_195470972_195476063
chr3	195569206	195569923	718	DEL	0.101068	0.332917	0.523763	0.244121
chr3	195773919	195774981	1063	DEL	0.926909	0.0138935	0.379448	-0.141386
chr3	196055919	196056883	965	DEL	0.246317	0.12934	0.519712	0.0922426					LUMPY_DEL_144230
chr3	197307326	197314512	7187	DEL	0.54085	-0.0657233	0.439982	-0.108547
chr3	197316814	197316891	78	DEL	0.992747	-0.00181674	0.216723	0.315238
chr4	1086777	1086827	51	DEL	0.857418	-0.0790177	0.77042	-0.298632
chr4	5405614	5412150	6537	DEL	0.351015	0.108769	0.401063	0.192527
chr4	6140057	6143230	3174	DEL	0.474966	0.100216	0.975689	0.00435517
chr4	6624423	6626675	2253	DEL	0.584145	0.10215	0.877535	0.0508455	chr4	6560001	6640000	79999
chr4	6651592	6652912	1321	DEL	0.901781	0.0457346	0.230521	0.913147					LUMPY_DEL_144600
chr4	6682399	6685862	3464	DEL	0.649276	-0.122219	0.780944	0.153734
chr4	6897351	6900401	3051	DEL	0.355247	0.151964	0.828948	0.0448732
chr4	7635491	7635854	364	DEL	0.747705	-0.102369	0.107281	-0.913499
chr4	8212389	8214127	1739	DEL	0.154246	0.309756	0.314201	0.391374
chr4	10211223	10234580	23358	DEL	0.90406	-0.022167	0.791296	-0.0855874
chr4	10392025	10402474	10450	DEL	0.304408	-0.120353	0.856036	-0.0324462					LUMPY_DEL_144763
chr4	11041500	11042657	1158	DEL	0.513515	0.108558	0.477811	0.15711
chr4	16426943	16426999	57	DEL	0.894928	0.0353497	0.552865	0.350512
chr4	19057466	19057962	497	DEL	0.887979	0.0260563	0.659273	-0.134785
chr4	20407542	20408530	989	DEL	0.267371	-0.13601	0.630996	0.0960355
chr4	21369091	21376909	7819	DEL	0.544319	0.131524	0.367394	0.35666
chr4	21457451	21458399	949	DEL	0.609293	-0.0844292	0.840317	-0.0686942	chr4	21440001	21800000	359999
chr4	22432891	22432952	62	DEL	0.159227	-0.286688	0.614251	-0.2349
chr4	22502064	22502162	99	DEL	0.473043	-0.123654	0.734972	-0.074073
chr4	24966460	24967138	679	DEL	0.85918	0.0235031	0.680492	0.103382	chr4	24960001	25120000	159999
chr4	26955955	26957460	1506	DEL	0.314481	0.240517	0.658628	-0.173757
chr4	27543891	27543955	65	DEL	0.373664	-0.217939	0.586848	0.258199
chr4	28421593	28421942	350	DEL	0.92763	-0.0194653	0.69268	0.266947
chr4	28511962	28513203	1242	DEL	0.490659	0.126338	0.322469	0.281814
chr4	34779933	34828997	49065	DEL	0.475396	0.193943	0.845931	-0.0687366
chr4	34781317	34849886	68570	DEL	0.898673	-0.0353391	0.189641	-0.664315
chr4	35240260	35244433	4174	DEL	0.100067	0.266088	0.0134175	0.777149
chr4	35495310	35496885	1576	DEL	0.445803	0.157243	0.174615	-0.740663
chr4	36020524	36021279	756	DEL	0.5229	-0.0853364	0.256983	-0.303359
chr4	36652565	36652676	112	DEL	0.220766	-0.260841	0.0831527	-0.369975
chr4	37483080	37483138	59	DEL	0.685681	0.0680272	0.943069	-0.012798	chr4	37440001	37600000	159999
chr4	38264296	38265498	1203	DEL	0.748212	0.0260571	0.406266	-0.0887158
chr4	40024928	40026278	1351	DEL	0.874948	-0.0308678	0.348836	0.223474	chr4	40000001	40040000	39999
chr4	42762647	42769523	6877	DEL	0.959558	-0.0107269	0.490218	-0.229167
chr4	42905160	42905861	702	DEL	0.839498	-0.0562975	0.453107	-0.320293	chr4	42880001	42960000	79999
chr4	43751813	43752122	310	DEL	0.268502	-0.255008	0.61513	0.169149
chr4	43931499	43931838	340	DEL	0.10388	-0.487846	0.507973	-0.371958
chr4	44971996	44972168	173	DEL	0.937806	-0.01121	0.41275	-0.347105
chr4	46202797	46205026	2230	DEL	0.547295	0.146043	0.948499	-0.0221886					LUMPY_DEL_145867
chr4	53082692	53087810	5119	DEL	0.28751	0.217277	0.882208	0.0365433
chr4	56266730	56269021	2292	DEL	0.588074	0.0955436	0.368791	-0.220558
chr4	57501858	57501984	127	DEL	0.974314	-0.00341775	0.767017	0.0546652
chr4	57539983	57544713	4731	DEL	0.503883	-0.0718185	0.674436	0.0505118
chr4	58425952	58435251	9300	DEL	0.283967	0.110377	0.471927	-0.178081
chr4	58486254	58490694	4441	DEL	0.39715	0.162669	0.923105	0.0485181
chr4	59985387	59985494	108	DEL	0.723811	0.134769	0.489471	0.341763
chr4	60816340	60817890	1551	DEL	0.688599	0.120144	0.49022	0.251019
chr4	61330102	61333188	3087	DEL	0.8867	0.0490962	0.150624	-0.872817	chr4	61120001	61360000	239999
chr4	61939189	61942243	3055	DEL	0.628519	-0.0769208	0.662639	0.142923
chr4	61999387	62001947	2561	DEL	0.603461	0.0998607	0.31947	-0.343972
chr4	62028315	62028602	288	DEL	0.042236	-0.41587	0.436298	-0.23777
chr4	63301189	63301672	484	DEL	0.566339	0.130631	0.0407817	-0.438296
chr4	63668999	63676240	7242	DEL	0.876758	0.0264098	0.0479813	0.532978
chr4	65097097	65097834	738	DEL	0.787979	0.116344	0.626327	-0.34696
chr4	65719067	65719554	488	DEL	0.902422	-0.0484536	0.445284	-0.558885
chr4	67117689	67117808	120	DEL	0.346349	0.206686	0.569218	-0.271419
chr4	67122071	67123489	1419	DEL	0.562702	-0.147534	0.494315	-0.326628
chr4	68873177	68873246	70	DEL	0.629107	0.162892	0.776096	0.11012
chr4	69375591	69491543	115953	DEL	0.282668	-0.18428	0.0356323	-0.529837					LUMPY_DEL_146444
chr4	69597936	69598288	353	DEL	0.865997	-0.0117045	0.321918	-0.0497773
chr4	70122981	70231746	108766	DEL	0.000875544	0.446806	1.52721e-06	0.558071
chr4	70467470	70472805	5336	DEL	0.00872094	0.414092	0.247245	0.49832	chr4	70440001	70520000	79999
chr4	73418754	73418842	89	DEL	0.894387	-0.0356774	0.249772	-0.445102	chr4	73200001	73440000	239999
chr4	73831245	73831819	575	DEL	0.674997	0.0816167	0.551476	-0.196268
chr4	75203186	75203605	420	DEL	0.0827752	0.394396	0.365245	0.303735	chr4	75200001	75240000	39999
chr4	76742956	76743790	835	DEL	0.782855	-0.0393558	0.441404	-0.167496
chr4	76743034	76744546	1513	DEL	0.844394	-0.0271597	0.474452	-0.150922
chr4	78199221	78199273	53	DEL	0.992653	-0.00174845	0.226249	-0.413722	chr4	78160001	78280000	119999
chr4	79265158	79265213	56	DEL	0.565019	0.0573802	0.47598	0.103309
chr4	86571297	86572908	1612	DEL	0.0331259	0.242189	0.155802	0.170546
chr4	86976375	86979957	3583	DEL	0.217527	-0.128564	0.240828	-0.383801
chr4	87095092	87095152	61	DEL	0.806662	0.037067	0.061216	0.492934	chr4	87080001	87360000	279999
chr4	88920782	88921244	463	DEL	0.974105	-0.00604988	0.0606446	-0.678822
chr4	91931556	91935838	4283	DEL	0.291112	-0.111998	0.0143545	-0.503311
chr4	94439081	94439177	97	DEL	0.358358	-0.234826	0.735825	-0.123666
chr4	96382454	96382660	207	DEL	0.0274561	0.412912	0.0522567	0.929363
chr4	96528417	96529682	1266	DEL	0.492407	0.153403	0.290694	0.288407
chr4	99680591	99685890	5300	DEL	0.431858	0.129758	0.832223	-0.0468053
chr4	101390634	101390812	179	DEL	0.0516975	-0.341071	0.030579	0.777175
chr4	101599658	101601597	1940	DEL	0.585876	0.0920784	0.445504	-0.286915
chr4	101960161	101961196	1036	DEL	0.786064	-0.0335104	0.463199	0.130587
chr4	104894032	104894690	659	DEL	0.725939	-0.0839646	0.80573	-0.155958	chr4	104880000	104920000	40000
chr4	105146317	105146584	268	DEL	0.436313	-0.142543	0.342774	0.1623
chr4	107056577	107063379	6803	DEL	0.668448	-0.0612144	0.0326359	-0.339885
chr4	107437718	107438504	787	DEL	0.786731	-0.0586575	0.00883204	-0.696489	chr4	107280001	107480000	199999
chr4	109721079	109722242	1164	DEL	0.153499	0.361813	0.462015	0.18061
chr4	111516319	111516509	191	DEL	0.254237	0.16496	0.514734	0.65008	chr4	111480001	111520000	39999	LUMPY_DEL_147588
chr4	111559451	111559511	61	DEL	0.828916	-0.0203821	0.643314	-0.31223
chr4	112297107	112309806	12700	DEL	0.889641	-0.0126012	0.0528493	0.504823
chr4	113348500	113348562	63	DEL	0.0936722	-0.278877	0.503357	-0.123102
chr4	115174807	115184156	9350	DEL	0.135855	-0.280813	0.446529	-0.15943	chr4	115040001	115320000	279999
chr4	115743887	115744132	246	DEL	0.146251	-0.286394	0.0610306	-0.577265	chr4	115720001	115920000	199999
chr4	115928726	115931880	3155	DEL	0.161719	-0.224024	0.414205	0.291467	chr4	115760001	115960000	199999
chr4	117095262	117095394	133	DEL	0.41006	0.196224	0.854699	0.117572	chr4	116920001	117120000	199999
chr4	119125417	119130206	4790	DEL	0.747031	-0.122232	0.0823072	-0.744002
chr4	120027248	120027580	333	DEL	0.777428	0.0371526	0.625609	0.0918626
chr4	120963604	120965121	1518	DEL	0.3971	0.183428	0.252073	0.873022	chr4	120920001	121000000	79999
chr4	123710436	123710492	57	DEL	0.571248	0.0730557	0.128724	-0.256181
chr4	130066189	130068435	2247	DEL	0.666532	-0.0644786	0.790516	-0.100848
chr4	130175089	130175155	67	DEL	0.976629	-0.00505098	0.918261	0.024199	chr4	130080001	130240000	159999
chr4	130280827	130282939	2113	DEL	0.192555	0.370396	0.977042	-0.0154788
chr4	130626377	130626649	273	DEL	0.17806	-0.305901	0.331678	-0.603452
chr4	131611192	131611360	169	DEL	0.954928	-0.0134669	0.846233	0.113922
chr4	132490410	132493639	3230	DEL	0.110524	-0.169986	0.797066	-0.0346581
chr4	133180785	133182979	2195	DEL	0.28396	0.294415	0.0781398	0.596376
chr4	133445429	133445697	269	DEL	0.529575	0.163895	0.087376	-0.81666
chr4	133962311	133962393	83	DEL	0.154001	0.27091	0.438939	0.255828	chr4	133640001	134000000	359999
chr4	134132404	134133157	754	DEL	0.899619	-0.0246823	0.258085	-0.427126
chr4	134346775	134346898	124	DEL	0.855707	-0.0265359	0.912987	-0.0325374
chr4	135433008	135435698	2691	DEL	0.149467	0.329877	0.416064	0.449453
chr4	137541616	137541686	71	DEL	0.88681	0.0359697	0.35301	0.230807
chr4	138966189	138967210	1022	DEL	0.244504	0.158224	0.996945	0.00117437
chr4	142230774	142233063	2290	DEL	0.312091	-0.244954	0.659815	-0.306974					LUMPY_DEL_148431
chr4	142853439	142853528	90	DEL	0.780012	0.0478992	0.965555	-0.0159898
chr4	142975122	142975219	98	DEL	0.027451	0.250429	0.82154	-0.0482387	chr4	142960001	143040000	79999
chr4	143029543	143029600	58	DEL	0.857819	0.0203881	0.00315051	-0.642668	chr4	142960001	143040000	79999
chr4	143857919	143858595	677	DEL	0.719398	0.0778762	0.725739	-0.0940189
chr4	145316454	145319900	3447	DEL	0.627499	-0.0682026	0.0124619	-0.348922
chr4	146242467	146242537	71	DEL	0.0964906	0.139395	0.153218	0.130168
chr4	146438780	146440426	1647	DEL	0.498597	-0.114839	0.209811	-0.387997
chr4	146919353	146927902	8550	DEL	0.69591	0.0396407	0.167415	-0.185053
chr4	152252545	152254131	1587	DEL	0.811393	0.0355065	0.630811	0.126223
chr4	152778551	152779028	478	DEL	0.99327	-0.00137298	0.399555	0.183136					LUMPY_DEL_148740
chr4	155803011	155803090	80	DEL	0.707917	0.104282	0.666	-0.171647
chr4	159799902	159801508	1607	DEL	0.448693	0.0433854	0.952235	0.00430042
chr4	160670214	160670328	115	DEL	0.790052	0.0923551	0.61391	-0.182241	chr4	160400001	160720000	319999
chr4	162053240	162053669	430	DEL	0.0294821	-0.676916	0.823609	0.0563268	chr4	161920001	162160000	239999
chr4	162449273	162451675	2403	DEL	0.515751	-0.0659978	0.561607	-0.0600751
chr4	162776133	162776210	78	DEL	0.295297	-0.223691	0.815859	0.0567977
chr4	163394004	163396424	2421	DEL	0.920825	0.0362781	0.71743	0.319717
chr4	164125003	164125431	429	DEL	0.0407281	0.433224	0.0554651	0.549782
chr4	164658298	164659132	835	DEL	0.149491	0.182668	0.857911	-0.0269839
chr4	165500502	165500618	117	DEL	0.23881	0.263802	0.204212	0.739034
chr4	166002564	166005042	2479	DEL	0.233891	0.148461	0.938781	-0.0210578	chr4	166000001	166040000	39999
chr4	167004317	167004917	601	DEL	0.00791071	-0.449907	0.2112	0.666979	chr4	167000001	167040000	39999	LUMPY_DEL_149160
chr4	167669354	167670581	1228	DEL	0.245343	0.230538	0.899988	-0.0252997
chr4	169116816	169118419	1604	DEL	0.828374	0.0425449	0.170003	-0.389067	chr4	169080000	169120000	40000
chr4	170151075	170151210	136	DEL	0.382934	-0.128879	0.56146	-0.0682989
chr4	170278462	170278879	418	DEL	0.709006	-0.0535725	0.0543636	0.280411
chr4	171276548	171277692	1145	DEL	0.338096	-0.18957	0.165988	-0.197009
chr4	172374434	172379470	5037	DEL	0.369755	0.191977	0.237351	-0.449051
chr4	172988631	172992933	4303	DEL	0.985486	-0.0044023	0.519729	0.161898
chr4	173176433	173176487	55	DEL	0.127046	-0.217496	0.0543584	0.654536
chr4	173424802	173433601	8800	DEL	0.542151	-0.153408	0.249606	0.484446
chr4	174533076	174535901	2826	DEL	0.598779	-0.159456	0.893683	-0.0529106
chr4	175625167	175626974	1808	DEL	0.101782	-0.30555	0.511357	0.170929	chr4	175600001	175640000	39999
chr4	177851108	177852256	1149	DEL	0.757829	0.0712523	0.547726	-0.163835
chr4	178903649	178903876	228	DEL	0.96334	-0.0045839	0.175111	-0.438294
chr4	179240636	179246436	5801	DEL	0.53981	0.173252	0.00476767	1.41985
chr4	180063822	180064151	330	DEL	0.913522	-0.034421	0.916055	0.0442299
chr4	180097876	180098507	632	DEL	0.690535	-0.103492	0.727217	-0.128391
chr4	180600174	180600258	85	DEL	0.886643	0.0295889	0.119508	0.55343
chr4	182056564	182057129	566	DEL	0.173483	-0.375759	0.210965	-0.648075
chr4	183035425	183035480	56	DEL	0.017907	-0.316551	0.241706	-0.270475
chr4	184674251	184675720	1470	DEL	0.768253	0.0526237	0.752876	-0.104521
chr4	186441632	186444075	2444	DEL	0.339472	0.105158	0.199505	0.251083	chr4	186320001	186560000	239999	LUMPY_DEL_149732
chr4	187093405	187098554	5150	DEL	0.25569	0.273625	0.191528	-0.423565					GS_DEL_CNV_4_187093463_187098162
chr4	187213956	187214734	779	DEL	0.760371	-0.0732297	0.661177	-0.267488
chr4	187614499	187614855	357	DEL	0.949866	-0.029574	0.0314321	1.68361					LUMPY_DEL_149780
chr4	188959366	188959488	123	DEL	0.604189	0.0891714	0.711028	-0.111079
chr4	190191601	190200466	8866	DEL	0.0494213	-0.289916	0.836592	-0.0540919
chr4	190302417	190302714	298	DEL	0.612386	0.0600897	0.993836	0.00156118
chr5	608881	608931	51	DEL	0.0459319	-0.358629	0.1883	-0.426742
chr5	1178257	1180716	2460	DEL	0.970431	0.0236163	0.245114	-0.83522					LUMPY_DEL_150076
chr5	1924587	1925201	615	DEL	0.706127	-0.0885817	0.445935	-0.198633	chr5	1720001	2040000	319999
chr5	2332907	2332997	91	DEL	0.988737	0.00163837	0.746803	0.0808578
chr5	2369376	2369462	87	DEL	0.917918	-0.0178969	0.382953	0.219397
chr5	2769422	2769638	217	DEL	0.636369	-0.154374	0.165255	0.499873
chr5	2819403	2821257	1855	DEL	0.612805	-0.0883143	0.599442	-0.166993
chr5	4459411	4459482	72	DEL	0.228967	-0.292726	0.300613	-0.461547
chr5	8081265	8081321	57	DEL	0.604992	-0.114611	0.810406	0.0918308
chr5	10273288	10275414	2127	DEL	0.253061	-0.384855	0.342658	-0.657672					GS_DEL_CNV_5_10273574_10274973
chr5	10574959	10575294	336	DEL	0.636148	-0.0966537	0.397302	-0.206115
chr5	10756185	10756522	338	DEL	0.999565	-0.000117071	0.870334	-0.042931
chr5	12769656	12769710	55	DEL	0.734639	-0.0707166	0.445409	-0.403646
chr5	12811023	12820529	9507	DEL	0.757994	-0.0493506	0.959532	-0.0251047
chr5	13399958	13400032	75	DEL	0.628636	-0.0932765	0.7613	-0.0999153
chr5	16149982	16150892	911	DEL	0.420243	0.216621	0.0877187	0.703224
chr5	16869777	16870823	1047	DEL	0.550087	0.0873115	0.247964	0.279414
chr5	17669329	17670062	734	DEL	0.312149	-0.213586	0.893631	-0.0472557
chr5	18873305	18874845	1541	DEL	0.647636	-0.0811257	0.0807908	0.503506
chr5	19375249	19376393	1145	DEL	0.130163	-0.390699	0.871693	0.0953803
chr5	21450197	21452448	2252	DEL	0.314237	0.180258	0.00783883	-0.919463	chr5	21280001	21480000	199999
chr5	23903003	23905242	2240	DEL	0.383043	0.332428	0.214393	0.640782
chr5	26186255	26186315	61	DEL	0.912822	-0.0539802	0.63363	0.271134
chr5	26796753	26801901	5149	DEL	0.86131	0.0357172	0.204491	0.524008
chr5	30915526	30916063	538	DEL	0.21071	0.46819	0.161647	0.934898
chr5	33478759	33478826	68	DEL	0.520335	-0.0917132	0.00039321	1.88205
chr5	33688462	33688529	68	DEL	0.804782	0.0169132	0.842242	0.0187328
chr5	35196137	35196187	51	DEL	0.345766	0.0384287	0.0966076	0.102779
chr5	35672335	35672394	60	DEL	0.417358	0.0836639	0.393792	0.159463
chr5	38182566	38182628	63	DEL	0.279643	0.0836828	0.835835	-0.0409849
chr5	40548300	40548380	81	DEL	0.650813	0.0545773	0.405165	0.0864385
chr5	40794621	40794979	359	DEL	0.28833	-0.168789	0.871757	-0.0700414
chr5	42628418	42631130	2713	DEL	0.61617	0.0987815	0.316002	-0.235972
chr5	43516480	43516549	70	DEL	0.772776	0.0411937	0.775628	0.0566543
chr5	43523637	43523692	56	DEL	0.539465	0.149245	0.495842	-0.291591
chr5	44795008	44795583	576	DEL	0.00537106	-0.446714	0.858852	-0.0758595					LUMPY_DEL_151449
chr5	45004817	45014529	9713	DEL	0.482867	0.173196	0.207228	-0.534564
chr5	45527000	45527509	510	DEL	0.33385	0.23394	0.786067	-0.115263
chr5	46144216	46145986	1771	DEL	0.477546	-0.0695892	0.740233	0.0461136
chr5	46270626	46275825	5200	DEL	0.337189	-0.16556	0.50553	-0.112953	chr5	46240000	46280000	40000
chr5	49480966	49482003	1038	DEL	0.262527	-0.286507	0.69801	6.22198e-17
chr5	49508491	49509512	1022	DEL	0.368283	0.142454	0.0484075	-2.07565e-16
chr5	50233985	50239784	5800	DEL	0.0573119	-0.573008	0.669548	-0.212731
chr5	52458941	52459689	749	DEL	0.563681	0.11891	0.340446	-0.556997
chr5	53755531	53755619	89	DEL	0.0718905	-0.529874	0.774275	-0.196024	chr5	53560001	53800000	239999
chr5	54081758	54081907	150	DEL	0.118316	0.230708	0.580078	0.181876
chr5	55429225	55430342	1118	DEL	0.113509	-0.284535	0.120684	-0.219005
chr5	55920514	55920574	61	DEL	0.288296	-0.125345	0.913235	-0.00989196
chr5	57320371	57338133	17763	DEL	0.0435101	-0.462697	0.105903	-0.404812
chr5	58277277	58277329	53	DEL	0.330295	0.0991584	0.834204	0.0371592	chr5	58160001	58480000	319999
chr5	59947776	59951849	4074	DEL	0.492173	0.0856419	0.968184	0.0151956
chr5	60001696	60003676	1981	DEL	0.125617	-0.234091	0.932733	-0.0275074	chr5	59960001	60240000	279999
chr5	61574804	61576516	1713	DEL	0.0335851	0.231159	0.0920232	0.36279
chr5	62687444	62687711	268	DEL	0.00970935	0.425056	0.612804	0.16969
chr5	65028069	65030371	2303	DEL	0.98093	-0.00350641	0.318288	0.353006					LUMPY_DEL_151932
chr5	68105932	68106026	95	DEL	0.773834	-0.0727613	0.446865	0.197884
chr5	70285633	70410609	124977	DEL	1.53675e-08	-6.23291e-16	1.53675e-08	-6.23291e-16
chr5	71157674	71157740	67	DEL	0.571853	-0.116504	0.541204	0.187319
chr5	81566081	81569471	3391	DEL	0.716007	0.0573812	0.8727	0.0996991	chr5	81560001	81600000	39999
chr5	82063423	82066162	2740	DEL	0.990694	-0.00169677	0.207255	0.201075
chr5	82204571	82204690	120	DEL	0.100993	-0.127813	0.210166	-0.201857
chr5	82213342	82213392	51	DEL	0.384512	0.0846251	0.850164	0.037736
chr5	83948134	83955051	6918	DEL	0.791896	-0.068126	0.513734	0.246927
chr5	84814477	84814554	78	DEL	0.926373	0.0143082	0.0181642	-0.695714
chr5	84822817	84822887	71	DEL	0.872249	0.0309242	0.878225	-0.0619488
chr5	85350027	85350149	123	DEL	0.376351	0.130865	0.902568	0.0470422
chr5	86115330	86117863	2534	DEL	0.617767	-0.0521476	0.057108	0.402129	chr5	86000001	86280000	279999
chr5	86246008	86247146	1139	DEL	0.0883449	0.118756	0.586861	0.0962322	chr5	86000001	86280000	279999
chr5	87328660	87328807	148	DEL	0.175629	-0.29844	0.915325	-0.0386805
chr5	87378862	87382062	3201	DEL	0.948539	-0.0204589	0.338495	0.517535
chr5	89003715	89004039	325	DEL	0.857895	0.0149188	0.725534	-0.0307199
chr5	90499767	90502128	2362	DEL	0.92918	-0.019139	0.786001	-0.0913012
chr5	95343244	95343830	587	DEL	0.675695	0.023503	0.932628	0.00397792
chr5	95966477	95967328	852	DEL	0.400745	0.0925671	0.0618374	0.292505	chr5	95960001	96080000	119999
chr5	96325017	96325116	100	DEL	0.509636	0.0654296	0.908038	0.0116588
chr5	97401558	97402759	1202	DEL	0.663357	-0.104829	0.769425	-0.174609
chr5	97413946	97414039	94	DEL	0.170323	-0.204272	0.384236	-0.326655
chr5	98345117	98347479	2363	DEL	0.630769	0.131718	0.0724347	0.306658
chr5	99494175	99494429	255	DEL	0.952032	-0.0083534	0.884736	0.0327119
chr5	100549300	100549407	108	DEL	0.518731	-0.0933459	0.353365	0.224542
chr5	101693791	101694719	929	DEL	0.26952	0.308298	0.818721	-0.103892
chr5	102323937	102324096	160	DEL	0.517631	0.0935349	0.588568	0.151085
chr5	104877052	104877141	90	DEL	0.247029	0.291272	0.941633	0.0400645
chr5	106081772	106081845	74	DEL	0.235315	-0.143916	0.684543	-0.0544135
chr5	106236884	106239672	2789	DEL	0.0877452	-0.417221	0.196561	-0.362155
chr5	106324752	106326434	1683	DEL	0.714999	-0.0900808	0.261527	-0.416202	chr5	106280001	106600000	319999
chr5	107668727	107668869	143	DEL	0.485091	-0.177042	0.905073	-0.055565	chr5	107440001	107720000	279999
chr5	109280556	109280611	56	DEL	0.2481	-0.0927409	0.918805	0.01932
chr5	109460051	109475361	15311	DEL	0.076777	0.267343	0.041194	0.956121
chr5	110694749	110695298	550	DEL	0.0460516	-0.332289	0.873495	-0.0253006
chr5	111413284	111413350	67	DEL	0.689655	0.0970009	0.582835	-0.200404
chr5	113566254	113568863	2610	DEL	0.731673	-0.0440697	0.745118	-0.0562856
chr5	114254919	114261436	6518	DEL	0.906578	-0.0173684	0.192477	0.287178
chr5	114325322	114334961	9640	DEL	0.796469	0.0378451	0.0357235	0.763978
chr5	114969401	114969875	475	DEL	0.42821	0.103065	0.475172	0.256074	chr5	114960000	115000000	40000
chr5	115130457	115130806	350	DEL	0.099823	-0.305222	0.209505	-0.322355
chr5	117387107	117393891	6785	DEL	0.126369	0.424819	0.299907	0.506814
chr5	117868219	117868529	311	DEL	0.223985	-0.306159	0.607734	-0.248239					LUMPY_DEL_153281
chr5	119038077	119041694	3618	DEL	0.52633	0.102932	0.218101	0.213322
chr5	119380174	119382671	2498	DEL	0.554585	-0.118638	0.443945	-0.303168
chr5	119910221	119910853	633	DEL	0.948459	-0.0101029	0.749983	-0.131177	chr5	119880001	120080000	199999
chr5	121059046	121060445	1400	DEL	0.0408893	-0.433144	0.941411	0.0208354
chr5	121095024	121095112	89	DEL	0.326804	0.153428	0.768979	0.0936854
chr5	122723707	122723763	57	DEL	0.915522	-0.020652	0.0196955	0.754995
chr5	123963235	123963291	57	DEL	0.681732	0.0482623	0.691117	0.0770386
chr5	124484339	124484391	53	DEL	0.351026	0.072491	0.475799	0.0585184
chr5	125335487	125335537	51	DEL	0.258414	0.166981	0.937982	0.0272537
chr5	126458368	126458811	444	DEL	0.610892	0.0923201	0.601964	0.131987					LUMPY_DEL_153537
chr5	127172319	127173286	968	DEL	0.294214	0.154921	0.642787	-0.0482287
chr5	127335985	127336914	930	DEL	0.136111	-0.395958	0.888664	-0.0360497
chr5	127407440	127410918	3479	DEL	0.3834	0.21162	0.853307	0.0563405
chr5	130804188	130804274	87	DEL	0.93833	-0.00538987	0.301857	0.13943					LUMPY_DEL_153653
chr5	133134508	133138064	3557	DEL	0.195569	-0.132873	0.553255	-0.0542809
chr5	135115148	135120700	5553	DEL	0.0215354	-0.633121	0.055539	-1.58061
chr5	135344590	135346295	1706	DEL	0.358198	0.0888429	0.875706	0.0171419
chr5	135876768	135880795	4028	DEL	0.791588	-0.0239572	0.747309	-0.0366429
chr5	136851113	136857394	6282	DEL	0.608944	0.00484702	0.571655	0.0136308
chr5	141459200	141459505	306	DEL	0.895079	0.0180422	0.243942	-0.171281
chr5	143080256	143080458	203	DEL	0.701119	0.0806342	0.258458	-0.255953
chr5	143666853	143666917	65	DEL	0.930697	-0.0196063	0.806159	-0.105705
chr5	144871903	144872807	905	DEL	0.443645	-0.188993	0.891178	-0.0488181
chr5	145792433	145793415	983	DEL	0.0449482	-0.377018	0.758804	-0.0729523
chr5	146380181	146380256	76	DEL	0.0767209	-0.445679	0.466109	0.36475
chr5	146622654	146623087	434	DEL	0.163553	-0.422744	0.919125	0.0471548
chr5	148385841	148385940	100	DEL	0.814971	0.0271587	0.906505	-0.0349041
chr5	148401433	148401591	159	DEL	0.301826	0.13161	4.54508e-05	-1.3339
chr5	148571155	148571243	89	DEL	0.253502	0.171246	0.30889	0.194267
chr5	149441747	149442173	427	DEL	0.492342	0.138505	0.0389569	-1.0635
chr5	149896281	149898396	2116	DEL	0.234394	0.121938	0.762853	0.0601253
chr5	150177443	150183445	6003	DEL	0.10622	-0.109985	0.598274	0.090342
chr5	150202963	150223512	20550	DEL	0.474252	-0.120019	0.861042	0.0397948
chr5	150789783	150792627	2845	DEL	0.230487	-0.114451	0.538903	-0.223976	chr5	150640001	150800000	159999
chr5	150880926	150883140	2215	DEL	0.372385	-0.114867	0.509853	0.226652
chr5	151511011	151518882	7872	DEL	0.221438	-0.130241	0.944763	-0.0164885
chr5	153092141	153092204	64	DEL	0.810865	-0.0260463	0.525542	-0.175265
chr5	153805386	153807218	1833	DEL	0.231711	-0.158037	0.0267363	-0.363041
chr5	154315917	154316002	86	DEL	0.391081	-0.236715	0.675568	0.179867
chr5	155311561	155312810	1250	DEL	0.844333	-0.0327726	0.617016	-0.186242
chr5	157291210	157292940	1731	DEL	0.0143092	-0.299201	0.976724	-0.00317898
chr5	159742556	159742662	107	DEL	0.356445	0.24964	0.169865	0.288832
chr5	160588833	160590290	1458	DEL	0.694012	0.0717561	0.587643	0.120163
chr5	162166999	162168083	1085	DEL	0.699308	0.0494491	0.257228	0.381984
chr5	163665029	163666466	1438	DEL	0.82849	0.0213091	0.0569989	-0.410289
chr5	166294129	166294321	193	DEL	0.725933	-0.0525116	0.976344	0.00759734
chr5	168131200	168131346	147	DEL	0.0861938	0.137768	0.194363	0.351412
chr5	170129842	170131382	1541	DEL	0.891648	0.041294	0.729163	0.239686	chr5	170040001	170200000	159999
chr5	172973014	172974746	1733	DEL	0.514831	0.158696	0.062909	-0.774935
chr5	173640442	173640535	94	DEL	0.737374	-0.127575	0.139767	0.427867
chr5	174130006	174131993	1988	DEL	0.135197	0.304022	0.236303	0.545052
chr5	176494999	176496251	1253	DEL	0.481179	-0.158777	0.293735	-0.25146
chr5	176524977	176529180	4204	DEL	0.711908	0.0450974	0.176536	0.17878
chr5	176533775	176535534	1760	DEL	0.114738	-0.132616	0.203199	-0.121455
chr5	177405751	177406551	801	DEL	0.53296	-0.354186	0.108893	-0.903155	chr5	177320001	177640000	319999
chr5	177847666	177852513	4848	DEL	0.833727	-0.0444434	0.276833	0.155472
chr5	178118291	178119255	965	DEL	0.746088	0.0672395	0.110802	-0.439971
chr5	179847334	179848559	1226	DEL	0.028845	0.74504	0.0085301	0.885405
chr5	180561666	180563034	1369	DEL	0.345433	-0.31276	0.399831	-0.172851
chr5	180569234	180569988	755	DEL	0.60992	-0.330351	0.62998	-0.192652
chr5	180635256	180635310	55	DEL	0.319154	-0.33995	0.61997	6.07814e-17
chr6	380338	380414	77	DEL	0.572589	0.0210165	0.668714	0.0114997
chr6	666377	667821	1445	DEL	0.807763	-0.0612123	0.404067	0.218093
chr6	1270713	1270998	286	DEL	0.699259	-0.0988519	0.624284	0.220895
chr6	2605520	2605580	61	DEL	0.300697	-0.402254	0.256981	0.633898
chr6	3195370	3195959	590	DEL	0.333893	-0.145132	0.218662	-0.314662	chr6	3080001	3280000	199999
chr6	4021012	4021062	51	DEL	0.286133	-0.292519	0.78937	-0.12089	chr6	4000001	4200000	199999
chr6	5898451	5898882	432	DEL	0.025955	-0.36298	0.611983	0.175169	chr6	5880001	6040000	159999
chr6	8337673	8341524	3852	DEL	0.343613	-0.0921559	0.201049	0.331508
chr6	9273819	9274953	1135	DEL	0.19686	0.318824	0.793675	0.111748
chr6	10264425	10265263	839	DEL	0.278005	-0.599666	0.857037	-0.0910864
chr6	10293995	10294140	146	DEL	0.931154	0.034359	0.88943	0.0811755
chr6	10657998	10660886	2889	DEL	0.566164	0.133532	0.423391	-0.110395
chr6	10740673	10744942	4270	DEL	0.504768	0.0577751	0.218494	-0.149509
chr6	13882549	13883852	1304	DEL	0.683791	0.0257582	0.407128	0.130864
chr6	14745282	14745689	408	DEL	0.659363	-0.0703573	0.0696056	0.620641
chr6	15279323	15279399	77	DEL	0.407909	-0.14868	0.189263	-0.251775
chr6	16884968	16886117	1150	DEL	0.570305	-0.0982628	0.528789	-0.152879
chr6	17376702	17381506	4805	DEL	0.349733	-0.263726	0.647093	-0.168822
chr6	17727731	17728776	1046	DEL	0.442371	-0.0910114	0.696615	0.0618268
chr6	18402112	18402924	813	DEL	0.571952	-0.160107	0.561151	-0.345625	chr6	18280001	18560000	279999
chr6	18943635	18943685	51	DEL	0.853362	0.0352154	0.535885	0.261625
chr6	19676414	19677461	1048	DEL	0.820057	0.0610622	0.75823	-0.176281
chr6	20259856	20259909	54	DEL	0.823161	-0.0392895	0.854053	0.0599065
chr6	21082199	21082276	78	DEL	0.960708	0.00489982	0.457879	-0.0939057
chr6	21361735	21367185	5451	DEL	0.127753	-0.139135	0.510324	-0.0844213
chr6	22050922	22054334	3413	DEL	0.919421	0.0142534	0.402712	-0.258305
chr6	22501806	22501905	100	DEL	0.107362	-0.170155	0.890216	-0.0216207
chr6	23743262	23745947	2686	DEL	0.00477794	-0.53913	0.117006	-0.524804
chr6	26343635	26351664	8030	DEL	0.764295	-0.0215683	0.295135	-0.105947
chr6	29851172	29904515	53344	DEL	0.256042	0.272302	0.0305071	0.472669
chr6	30207801	30208224	424	DEL	0.933444	0.0259929	0.231022	0.353336	chr6	30040001	30400000	359999
chr6	31023272	31023654	383	DEL	0.692364	-0.122313	0.156806	-0.398245
chr6	31193276	31194421	1146	DEL	0.58442	-0.139687	0.874246	0.0508445
chr6	31275976	31279146	3171	DEL	0.420859	0.142194	0.190943	-0.214539
chr6	31292091	31293878	1788	DEL	0.124255	-0.547058	0.985796	-0.00319715
chr6	32247468	32248667	1200	DEL	0.170175	0.242647	0.681457	0.0539782
chr6	32454946	32478407	23462	DEL	0.00697042	-0.0961125	0.180586	-0.0972287
chr6	32499300	32500806	1507	DEL	0.00697042	-0.0961125	0.180586	-0.0972287
chr6	32512660	32513019	360	DEL	0.000844783	-0.172417	0.0975199	-0.182771
chr6	32516187	32521272	5086	DEL	0.841534	-0.0125016	0.21502	-0.108584
chr6	32614932	32615252	321	DEL	0.00769689	-0.425099	0.0829315	-0.108618
chr6	32623533	32624604	1072	DEL	0.0386547	-0.30791	0.333341	-0.0559395
chr6	32624896	32625863	968	DEL	0.0386547	-0.30791	0.333341	-0.0559395
chr6	32642926	32648023	5098	DEL	0.639955	-0.0752288	0.764676	0.0219753
chr6	32676558	32677026	469	DEL	0.731028	-0.0701906	0.422179	-0.0739055
chr6	32778682	32779821	1140	DEL	0.0687877	0.178736	0.0319404	0.241652
chr6	32795503	32795680	178	DEL	0.941564	-0.00495501	0.727844	0.0275429
chr6	33026721	33028605	1885	DEL	0.694548	-0.0602305	0.97702	-0.00600708
chr6	33125925	33126851	927	DEL	0.568541	-0.0493198	0.625853	-0.0417756
chr6	33292918	33295413	2496	DEL	0.422493	-0.114569	0.66576	-0.0841552	chr6	33240001	33560000	319999
chr6	33572538	33574191	1654	DEL	0.400744	-0.231126	0.924873	0.0379676
chr6	33583080	33585984	2905	DEL	0.180391	0.458531	0.502118	0.340279
chr6	33937733	33943212	5480	DEL	0.680263	0.0983262	0.860821	0.0438385
chr6	34317077	34319589	2513	DEL	0.00489915	0.519691	0.100724	0.518326
chr6	34699946	34701100	1155	DEL	0.0701732	-0.774426	0.0718319	-0.702486
chr6	35626431	35629746	3316	DEL	0.696118	-0.169874	0.948235	0.0397489
chr6	35649830	35649911	82	DEL	0.792938	0.0682107	0.515358	0.181208
chr6	36070119	36070193	75	DEL	0.727655	-0.108633	0.894119	-0.0413927
chr6	37851226	37852577	1352	DEL	0.873688	0.0956993	0.0584607	0.47496
chr6	38071246	38071300	55	DEL	0.609036	-0.121103	0.953572	0.0126885
chr6	38498278	38498415	138	DEL	0.586057	-0.0449092	0.16817	0.249848
chr6	40365494	40368838	3345	DEL	0.88604	0.0148945	0.366738	-0.187277
chr6	48930367	48938308	7942	DEL	0.868219	0.0258333	0.604371	-0.156233
chr6	51199450	51200126	677	DEL	0.227769	0.31815	0.117259	0.580955
chr6	51736109	51736805	697	DEL	0.942743	0.0111412	0.260744	0.350369
chr6	53928702	53934820	6119	DEL	0.00389532	-0.43525	0.0855949	-0.541169
chr6	57618680	57618879	200	DEL	0.2763	0.1878	0.301873	0.289286
chr6	57622956	57627965	5010	DEL	0.2763	0.1878	0.301873	0.289286
chr6	61897841	61905973	8133	DEL	0.413848	0.105974	2.17638e-07	-6.12749e-16
chr6	62200389	62206496	6108	DEL	0.0233914	0.337279	0.287931	0.426289
chr6	64331773	64331829	57	DEL	0.886156	0.0233399	0.900697	0.0171274
chr6	65006421	65006515	95	DEL	0.974435	-0.012446	0.224473	-0.876901
chr6	66399273	66404615	5343	DEL	0.333696	-0.162443	0.0333852	-0.715926
chr6	66595036	66595830	795	DEL	0.990011	0.0034382	0.125248	-0.470436
chr6	67040806	67043182	2377	DEL	0.242148	-0.271468	0.881817	-0.0715725
chr6	67770223	67772495	2273	DEL	0.00183558	0.332375	0.108572	0.281569
chr6	68499604	68499692	89	DEL	0.261764	0.211386	0.227131	0.338853
chr6	68584793	68584884	92	DEL	0.839013	0.0358479	0.500648	-0.325412
chr6	72863554	72874153	10600	DEL	0.294728	-0.083182	0.0868551	-0.452445	chr6	72840001	73080000	239999
chr6	73152037	73152154	118	DEL	0.711626	0.0915401	0.546069	0.280755
chr6	74050350	74051725	1376	DEL	0.87172	0.0414664	0.607676	0.273128
chr6	74340593	74342640	2048	DEL	0.654263	0.0418819	0.719191	-0.0566659	chr6	74120001	74360000	239999
chr6	74591917	74602566	10650	DEL	0.18119	-0.375544	0.191456	0.401395
chr6	74613607	74620405	6799	DEL	0.10035	-0.248382	0.253427	0.358392
chr6	74868414	74869552	1139	DEL	0.058615	0.304187	0.164817	0.348784
chr6	74932705	74933071	367	DEL	0.639364	0.129262	0.556739	0.196144
chr6	77097464	77102643	5180	DEL	0.244242	-0.233375	0.261703	-0.304325
chr6	78426683	78436139	9457	DEL	0.885937	-0.0294655	0.631634	-0.120781
chr6	78898237	78899013	777	DEL	0.304443	0.116117	0.631034	-0.12001
chr6	79521086	79530689	9604	DEL	0.75669	-0.0387527	0.79274	-0.125024	chr6	79480001	79560000	79999
chr6	80609906	80609977	72	DEL	0.800482	0.0562463	0.312965	-0.700017	chr6	80560001	80640000	79999
chr6	82176340	82176956	617	DEL	0.424593	0.151489	0.292103	0.23497
chr6	83094623	83094675	53	DEL	0.213189	0.224804	0.293648	0.123035
chr6	86623830	86625829	2000	DEL	0.787573	0.0574705	0.179732	0.560106
chr6	88118173	88118306	134	DEL	0.835583	-0.0269865	0.0612456	0.387259
chr6	88651308	88651380	73	DEL	0.573308	-0.0958888	0.407484	0.181834
chr6	88801148	88802416	1269	DEL	0.258401	0.164226	0.836985	-0.0435083
chr6	89921713	89922144	432	DEL	0.668218	-0.0671051	0.735689	-0.0708339
chr6	91457081	91457188	108	DEL	0.440627	-0.0855896	0.728352	-0.0629372	chr6	91320001	91520000	199999
chr6	94397505	94397566	62	DEL	0.0716908	0.360612	0.523385	0.256305
chr6	95193325	95194337	1013	DEL	0.273753	-0.283843	0.66492	-0.301541
chr6	96580133	96580235	103	DEL	0.338892	-0.266274	0.834288	-0.0669274
chr6	97468046	97470534	2489	DEL	0.872898	0.0237468	0.202612	-0.40671
chr6	100034558	100035368	811	DEL	0.671615	0.0692266	0.775679	-0.0468109
chr6	101934561	101939028	4468	DEL	0.703403	-0.0507339	0.66963	-0.144719
chr6	103027885	103027984	100	DEL	0.0952503	0.23945	0.448864	0.205718
chr6	103737541	103763294	25754	DEL	0.452829	-0.262179	0.603935	0.262638
chr6	104634908	104634964	57	DEL	0.56005	0.0666487	0.67757	0.0819247
chr6	105260827	105263756	2930	DEL	0.61987	0.13663	0.822918	0.0994245
chr6	106983576	106984175	600	DEL	0.933841	0.00662613	0.994223	0.000711349
chr6	107544281	107546474	2194	DEL	0.475928	-0.0986816	0.953636	-0.0134593
chr6	110172702	110174428	1727	DEL	0.313501	-0.146058	0.434331	-0.11906
chr6	111071012	111071568	557	DEL	0.244932	-0.169155	0.05626	-0.232806
chr6	114223973	114225052	1080	DEL	0.130466	0.281728	0.348027	-0.639703	chr6	114200000	114240000	40000
chr6	115352631	115358412	5782	DEL	0.913617	-0.013469	0.212828	0.21669
chr6	119012245	119013925	1681	DEL	0.691197	-0.0502214	0.41958	0.0905439
chr6	121797437	121798052	616	DEL	0.665447	-0.0602683	0.364434	-0.357123	chr6	121680001	121800000	119999
chr6	122675954	122676009	56	DEL	0.947278	0.0164221	0.0686378	0.930129	chr6	122480001	122680000	199999
chr6	124317460	124317534	75	DEL	0.447706	0.289106	0.258527	0.319505
chr6	126468009	126468247	239	DEL	0.0663278	0.498388	0.853196	-0.05315
chr6	131418012	131418980	969	DEL	0.950944	-0.00916018	0.241526	-0.318543
chr6	131440528	131440607	80	DEL	0.385581	0.106734	0.946851	-0.0220398
chr6	134268952	134269719	768	DEL	0.00310121	-0.897932	0.671357	-0.220624	chr6	134240000	134280000	40000
chr6	134589713	134594823	5111	DEL	0.114244	-0.305015	0.341891	0.227029
chr6	136851671	136852923	1253	DEL	0.698842	-0.0494891	0.121965	-0.454945	chr6	136640001	136880000	239999
chr6	137313691	137314188	498	DEL	0.0141826	0.348701	0.0618871	0.376375
chr6	138492158	138492557	400	DEL	0.559879	0.0736943	0.991977	-0.0020748
chr6	139603185	139607419	4235	DEL	0.354724	0.147786	0.172657	-0.482536
chr6	139629102	139629152	51	DEL	0.481614	0.121121	0.167476	0.522511
chr6	141548586	141550030	1445	DEL	0.87548	-0.0506964	0.605476	0.17032
chr6	145705470	145706526	1057	DEL	0.0946175	-0.174976	0.233836	-0.122459
chr6	145818662	145818760	99	DEL	0.730736	0.0663048	0.279201	0.233108
chr6	148506314	148506448	135	DEL	0.935615	0.0148964	0.394918	0.355299
chr6	149632778	149632944	167	DEL	0.829522	-0.0274138	0.72567	0.0517736
chr6	149947517	149949345	1829	DEL	0.717093	-0.0428096	0.0143099	0.278606
chr6	150053860	150057457	3598	DEL	0.378102	-0.0921668	0.83847	-0.017705
chr6	150302658	150302804	147	DEL	0.693861	0.0993322	0.900321	0.093296	chr6	150240001	150360000	119999
chr6	150643428	150647846	4419	DEL	0.860095	0.0219249	0.49058	0.197511
chr6	151485895	151486930	1036	DEL	0.547002	-0.24949	0.191397	-0.445999
chr6	152389989	152392235	2247	DEL	0.165379	-0.274825	0.0711302	0.613292
chr6	153408248	153408307	60	DEL	0.175028	0.368624	0.0361126	0.396508
chr6	154463239	154463330	92	DEL	0.810934	0.0355204	0.605011	-0.197242	chr6	154440000	154480000	40000
chr6	154619985	154621502	1518	DEL	0.733347	-0.0323529	0.391071	-0.0666748
chr6	154882352	154882470	119	DEL	0.721185	0.0330158	0.880263	-0.0167146	chr6	154720001	154960000	239999
chr6	157699892	157703260	3369	DEL	0.315281	0.131214	0.569634	-0.2754	chr6	157680001	157720000	39999
chr6	160086252	160088699	2448	DEL	0.0334215	0.44808	0.484952	0.425733	chr6	160080001	160120000	39999
chr6	161274256	161274633	378	DEL	0.0989433	-0.310721	0.150816	-0.40587
chr6	161684136	161684238	103	DEL	0.00657423	0.387214	0.191219	0.440393
chr6	161726314	161727877	1564	DEL	0.857093	-0.026603	0.0707115	0.686409
chr6	162852220	162852293	74	DEL	0.657448	0.0816397	0.736843	0.107654
chr6	164034953	164035010	58	DEL	0.280979	0.195568	0.0754932	0.200364
chr6	164250807	164250915	109	DEL	0.655246	-0.117477	0.933986	0.0206038
chr6	164543428	164547204	3777	DEL	0.968257	-0.00691934	0.436995	0.420235	chr6	164440001	164640000	199999
chr6	165724290	165732339	8050	DEL	0.498628	-0.215683	0.476953	-0.494761
chr6	166497635	166502587	4953	DEL	0.8682	0.0271394	0.362791	0.484093
chr6	167178530	167178669	140	DEL	0.250253	-0.27359	0.260992	-0.629114
chr6	167252234	167252411	178	DEL	0.461205	-0.130417	0.839165	-0.038475
chr6	167488092	167489637	1546	DEL	0.542141	0.225382	0.731347	0.159911
chr6	167928592	167928701	110	DEL	0.516178	-0.148405	0.595593	0.21563	chr6	167720001	168040000	319999
chr6	169126224	169127293	1079	DEL	0.404556	0.133533	0.829295	0.0485848
chr6	170206128	170206410	283	DEL	0.645088	0.275176	0.540907	-0.798737
chr6	170465430	170465493	64	DEL	0.374903	0.352645	0.190708	-0.774107
chr6	170767987	170769355	1369	DEL	0.509384	0.0791584	0.39734	-0.0819966
chr7	321988	323231	1244	DEL	0.0500733	0.868535	0.0503352	0.909725
chr7	879158	879460	303	DEL	0.861216	0.097984	0.316131	-1.02374
chr7	904330	904386	57	DEL	0.380514	-0.415313	0.082546	-1.50378
chr7	1121332	1121389	58	DEL	0.150861	0.526842	0.732816	0.174773
chr7	1185070	1187665	2596	DEL	0.0132527	0.709923	0.842422	-0.105804
chr7	1898671	1898738	68	DEL	0.562711	-0.126606	0.947885	0.0163837
chr7	2730709	2731292	584	DEL	0.0983212	-0.303034	0.54511	-0.187319	chr7	2440001	2760000	319999
chr7	3467459	3467519	61	DEL	0.268629	-0.2567	0.642479	0.193909
chr7	4081249	4082295	1047	DEL	0.580139	0.202694	0.577694	0.232715
chr7	6123007	6128245	5239	DEL	0.553514	0.115513	0.870877	-0.0232596
chr7	6130498	6141444	10947	DEL	0.553514	0.115513	0.870877	-0.0232596
chr7	7583520	7584968	1449	DEL	0.455109	0.102227	0.215115	0.293202
chr7	8698628	8698847	220	DEL	0.915437	0.0312897	0.898806	0.0463519
chr7	10504231	10506240	2010	DEL	0.879491	0.0332651	0.885169	0.0689713
chr7	10834757	10834879	123	DEL	0.0389495	-0.329119	0.891913	-0.0217107
chr7	13278110	13280720	2611	DEL	0.134839	0.301763	0.0350128	-1.08116	chr7	13200001	13320000	119999
chr7	14451264	14451430	167	DEL	0.230674	0.2132	0.265487	0.34394
chr7	14680853	14680933	81	DEL	0.187153	-0.125565	0.810145	-0.0512731
chr7	14910626	14910725	100	DEL	0.861874	-0.0130435	0.928881	-0.0051399
chr7	15229698	15229858	161	DEL	0.704327	-0.0966207	0.442197	0.468838	chr7	15080001	15280000	199999
chr7	16171771	16174073	2303	DEL	0.208273	-0.314643	0.783681	-0.221571
chr7	17969699	17969765	67	DEL	0.746422	-0.0936452	0.572644	0.185395
chr7	21587706	21587827	122	DEL	0.76406	-0.0535175	0.462957	-0.153085
chr7	22434787	22436761	1975	DEL	0.856967	-0.0498462	0.808392	-0.0864023
chr7	23095966	23096018	53	DEL	0.373272	0.158658	0.512215	0.295379
chr7	24038171	24040063	1893	DEL	0.102299	0.283536	0.723679	-0.100783
chr7	27295364	27297270	1907	DEL	0.438905	0.0919278	0.323475	0.353577	chr7	27240001	27320000	79999
chr7	28214282	28214660	379	DEL	0.938717	0.0115561	0.788608	-0.0724119	chr7	28160001	28400000	239999
chr7	28574294	28575147	854	DEL	0.110523	0.266163	0.0727444	0.24823
chr7	28596642	28596859	218	DEL	0.10209	0.193559	0.0390082	0.199442
chr7	29688451	29690144	1694	DEL	0.00949827	-0.351125	0.0961989	-0.697381	chr7	29560001	29840000	279999
chr7	31315571	31318949	3379	DEL	0.465651	-0.257492	0.374718	-0.336853
chr7	32168927	32169172	246	DEL	0.550497	0.0915875	0.343939	0.279814
chr7	33712013	33712074	62	DEL	0.168662	-0.226805	0.96568	0.011314
chr7	34671842	34676678	4837	DEL	0.884639	0.0135675	0.333632	-0.177572
chr7	36441167	36441941	775	DEL	0.00369147	0.606952	0.602639	0.289695
chr7	36878879	36878968	90	DEL	0.470006	0.180338	0.0106961	0.822218
chr7	39380342	39380407	66	DEL	0.658616	-0.111615	0.970607	-0.0122973
chr7	39597373	39597638	266	DEL	0.834736	-0.0369529	0.302289	0.44324
chr7	42449326	42449403	78	DEL	0.942146	-0.0179874	0.625136	0.228983
chr7	44417481	44419558	2078	DEL	0.719334	-0.0370751	0.12235	-0.13569
chr7	44600172	44600320	149	DEL	0.835482	-0.0718395	0.412672	-0.343107	chr7	44600000	44640000	40000
chr7	47219078	47219174	97	DEL	0.0509132	-0.261613	0.514306	0.148316
chr7	47986440	47986507	68	DEL	0.972887	0.00648773	0.855623	0.0986665	chr7	47960000	48000000	40000
chr7	51081675	51081733	59	DEL	0.0539865	-0.348294	0.0241655	-0.994219
chr7	51594315	51598689	4375	DEL	0.0997288	-0.696012	0.319103	-0.615263
chr7	51822294	51822348	55	DEL	0.480406	0.100385	0.510165	-0.189451
chr7	52192847	52192979	133	DEL	0.285656	0.165081	0.119379	0.660142
chr7	52520168	52520372	205	DEL	0.182187	-0.273756	0.21727	-0.619095
chr7	54596490	54597436	947	DEL	0.848559	-0.0404837	0.969799	-0.00989161
chr7	55971784	55972148	365	DEL	0.642277	-0.284301	0.453438	-0.271495
chr7	57957715	57959407	1693	DEL	0.887986	3.58548e-17	0.884876	0.148173
chr7	61971096	61975635	4540	DEL	0.110128	-0.24686	0.636122	-0.396704
chr7	62002293	62004875	2583	DEL	0.870008	0.015968	0.754497	0.179838
chr7	62366086	62369684	3599	DEL	0.912139	-0.0268957	0.880902	0.0483844
chr7	64413378	64414031	654	DEL	0.299586	-0.682195	0.0676748	-1.24596	chr7	64400001	64680000	279999
chr7	64853214	64853265	52	DEL	0.595077	-0.442491	0.456967	0.392979
chr7	66991953	66992051	99	DEL	0.141465	0.784453	0.56469	0.248971
chr7	67113327	67113452	126	DEL	0.995208	-0.00226895	0.759944	-0.157971
chr7	68129065	68129198	134	DEL	0.472176	-0.149506	0.779118	0.0946229
chr7	71061132	71062149	1018	DEL	0.42913	0.109335	0.943763	-0.0110734
chr7	71211920	71212966	1047	DEL	0.923056	0.0233682	0.71151	0.136141
chr7	73549765	73550955	1191	DEL	0.620965	0.156657	0.209559	0.513431
chr7	73828493	73831271	2779	DEL	0.0303189	0.412658	0.0371182	0.646542
chr7	75668003	75668708	706	DEL	0.469551	-0.112717	0.513923	-0.152496
chr7	76870544	76870797	254	DEL	0.990949	0.00767939	0.165077	-0.714246
chr7	79471627	79481665	10039	DEL	0.49271	0.159255	0.0733725	0.854516
chr7	81358341	81358609	269	DEL	0.515994	0.0485405	0.94234	-0.00534234
chr7	81441546	81442495	950	DEL	0.112964	0.147708	0.276893	0.105544
chr7	83050175	83051201	1027	DEL	0.875804	-0.0250546	0.412327	-0.152438
chr7	89156998	89157085	88	DEL	0.703498	-0.0539609	0.0362259	-0.4581
chr7	89810410	89812602	2193	DEL	0.87661	0.0306772	0.681217	-0.199562	chr7	89800000	89840000	40000
chr7	91214111	91220934	6824	DEL	0.736724	0.0822612	0.490577	0.298209
chr7	93327174	93332199	5026	DEL	0.153259	-0.303403	0.818018	0.0851067
chr7	93892582	93892780	199	DEL	0.649103	-0.0834134	0.522168	-0.192125
chr7	96116381	96117401	1021	DEL	0.643033	0.097148	0.682576	-0.163927
chr7	96543286	96546589	3304	DEL	0.855415	-0.0598236	0.793801	-0.109987
chr7	97395289	97402641	7353	DEL	0.464266	-0.203553	0.138775	0.417796
chr7	97655743	97657568	1826	DEL	0.587673	-0.0530611	0.867213	-0.0232773
chr7	98971096	98971271	176	DEL	0.736443	0.0531767	0.00783757	-0.664232	chr7	98920001	99000000	79999
chr7	99031644	99031701	58	DEL	0.74538	-0.066341	0.264258	-0.518124	chr7	98960001	99040000	79999
chr7	99461341	99463530	2190	DEL	0.411567	0.111309	0.521632	0.186905
chr7	100327424	100340873	13450	DEL	0.0991493	-0.807119	0.156503	-0.789002	chr7	100200001	100480000	279999
chr7	101001253	101005499	4247	DEL	0.0177004	0.307186	0.00227254	0.536384	chr7	100920001	101120000	199999
chr7	101382503	101384030	1528	DEL	0.659904	-0.11669	0.485449	-0.270798
chr7	101418913	101419034	122	DEL	0.410486	0.156597	0.3449	0.183806
chr7	104464536	104476741	12206	DEL	0.0528244	0.195189	0.217808	0.146668
chr7	107464069	107464744	676	DEL	0.333636	0.106897	0.163693	0.437543
chr7	107818074	107818166	93	DEL	0.0410425	-0.357288	0.529753	-0.278056	chr7	107800000	107840000	40000
chr7	108501444	108501545	102	DEL	0.684808	0.1013	0.951043	0.0328476
chr7	108884718	108884847	130	DEL	0.185437	-0.343107	0.749678	-0.148551
chr7	109436701	109453942	17242	DEL	0.0229099	0.466799	0.119296	-1.02509
chr7	110181927	110188432	6506	DEL	0.0228878	-0.410437	0.572879	-0.186466
chr7	112329336	112330340	1005	DEL	0.537893	-0.0698641	0.00442492	-0.389127
chr7	118831254	118834745	3492	DEL	0.162837	0.475058	0.047442	1.28123
chr7	120290162	120291382	1221	DEL	0.661866	-0.071044	0.43666	-0.128246
chr7	126045887	126051450	5564	DEL	0.458337	0.160194	0.456999	0.0983805
chr7	127214967	127217988	3022	DEL	0.124718	0.220646	0.148431	0.362972	chr7	127200001	127280000	79999
chr7	129141155	129143204	2050	DEL	0.467304	-0.0849834	0.253647	-0.190133
chr7	129300115	129302009	1895	DEL	0.947112	-0.00968452	0.087272	-0.475188
chr7	129786498	129787059	562	DEL	0.836569	-0.0408948	0.62603	-0.175783
chr7	136996508	136996739	232	DEL	0.662273	0.0669079	0.246234	-0.290413
chr7	137995518	137996406	889	DEL	0.633858	0.0698085	0.969305	-0.00598285
chr7	138322188	138322252	65	DEL	0.717288	-0.0637928	0.0052797	1.03551
chr7	140189249	140190276	1028	DEL	0.470049	0.195953	0.0386351	0.893262	chr7	140080001	140200000	119999
chr7	140194547	140198467	3921	DEL	0.504608	-0.104875	0.409891	-0.219764	chr7	140080001	140200000	119999
chr7	140283038	140283981	944	DEL	0.773852	-0.0954247	0.696213	0.169967	chr7	140120001	140400000	279999
chr7	144382749	144382897	149	DEL	0.95493	-0.00510622	0.900114	-0.0193702
chr7	148063001	148063081	81	DEL	0.772379	0.0950374	0.899169	-0.0485808	chr7	147960001	148160000	199999
chr7	148072543	148076642	4100	DEL	0.187294	0.322473	0.350289	0.270474	chr7	147960001	148160000	199999
chr7	150295360	150296211	852	DEL	0.604378	-0.102326	0.635281	0.0683885
chr7	151230200	151231843	1644	DEL	0.553276	-0.21084	0.572225	-0.191462
chr7	151671198	151671374	177	DEL	0.190097	0.40433	0.647423	0.291938	chr7	151480001	151720000	239999
chr7	152245349	152246306	958	DEL	0.608407	0.144057	0.151205	0.484729
chr7	152574795	152580352	5558	DEL	0.0892814	0.670462	0.0413937	1.35944	chr7	152560000	152600000	40000
chr7	152708457	152708846	390	DEL	0.33255	0.209202	0.560494	-0.24777
chr7	153310127	153310817	691	DEL	0.113694	-0.238879	0.111482	-0.523924
chr7	153529763	153529833	71	DEL	0.0631042	0.368413	0.379051	-0.260507
chr7	153919530	153922023	2494	DEL	0.412383	0.25863	0.239245	0.399182
chr7	154391710	154399977	8268	DEL	0.255712	-0.500338	0.653037	-0.263806
chr7	155139370	155140881	1508	DEL	0.658041	-0.0723445	0.143276	1.15879
chr7	155652238	155652328	91	DEL	0.0791095	0.29268	0.706682	0.119997
chr7	155926191	155926284	94	DEL	0.311817	-0.336823	0.692759	0.19426
chr7	157118667	157120621	1955	DEL	0.397051	0.118405	0.160012	0.431146
chr7	157686237	157687405	1169	DEL	0.964664	-0.00540105	0.382749	-0.108859
chr7	157734829	157734885	57	DEL	0.12982	0.374607	0.449879	0.218984
chr7	157825833	157825892	60	DEL	0.965414	-0.0160076	0.37582	-0.207512
chr7	158029473	158030453	981	DEL	0.243791	-0.252964	0.380008	-0.219461
chr7	158046568	158047317	750	DEL	0.0985282	0.470407	0.924698	-0.0341007
chr7	158500754	158504852	4099	DEL	0.383497	0.243914	0.128973	0.56365
chr8	594395	599417	5023	DEL	0.189634	-0.419022	0.995599	-0.00300167
chr8	960295	960384	90	DEL	0.578562	0.0900688	0.839873	-0.0791942
chr8	1071684	1071746	63	DEL	0.0954696	-0.255267	0.533729	-0.165052
chr8	1305151	1307087	1937	DEL	0.446119	-0.123708	0.338458	-0.165621
chr8	1836099	1838287	2189	DEL	0.578878	0.147363	0.964895	-0.0283827
chr8	2129510	2135062	5560	DEL	0.723924	-0.0465004	0.959194	-0.00904087	chr8	2000001	2160000	159999
chr8	2778563	2778787	225	DEL	0.630412	0.121595	0.394914	-0.458885
chr8	3145424	3148452	3029	DEL	0.520777	0.18364	0.729404	0.168093
chr8	4122887	4124965	2079	DEL	0.0012635	-0.594916	0.0602805	-0.668581
chr8	6648180	6648320	141	DEL	0.0108467	0.58476	0.0520629	-0.611458
chr8	8245067	8245143	77	DEL	0.395362	-0.190567	0.261058	-0.162978
chr8	8385998	8386925	928	DEL	0.0208361	0.250849	0.0164172	0.260235
chr8	9497852	9500963	3112	DEL	0.641307	-0.0856905	0.797424	0.0496545
chr8	11245530	11247217	1688	DEL	0.184002	0.240731	0.837835	0.0541308
chr8	13626465	13652740	26276	DEL	0.901496	0.0273984	0.55836	0.222669
chr8	16201309	16207529	6221	DEL	0.596153	-0.222931	0.0787102	1.20909
chr8	16821865	16822240	376	DEL	0.796222	0.063457	0.611415	-0.0796485
chr8	16984984	16985045	62	DEL	0.970114	-0.00920046	0.588258	-0.248272
chr8	17732990	17733096	107	DEL	0.988106	0.0021119	0.521325	0.16745
chr8	17750966	17752513	1548	DEL	0.368559	0.124887	0.995502	-0.00147602
chr8	20783592	20784741	1150	DEL	0.347421	-0.150431	0.529038	-0.182493
chr8	23407217	23407862	646	DEL	0.293328	0.279002	0.502574	0.30441	chr8	23320001	23560000	239999
chr8	23447840	23447890	51	DEL	0.170369	0.300237	0.908412	0.0302807	chr8	23320001	23560000	239999
chr8	23898463	23898598	136	DEL	0.792749	-0.0352969	0.712651	0.0645024
chr8	24972437	24990950	18514	DEL	0.579163	0.0757448	0.323502	-0.656211	chr8	24920001	25000000	79999
chr8	25066682	25070659	3978	DEL	0.435921	-0.220474	0.394854	0.44292
chr8	25327221	25327278	58	DEL	0.822199	0.0409264	0.811336	-0.0834808
chr8	27180312	27180401	90	DEL	0.144087	0.339573	0.0401816	1.08986	chr8	27160000	27200000	40000
chr8	29837501	29838269	769	DEL	0.973491	0.00344293	0.285497	-0.212113
chr8	30603903	30605523	1621	DEL	0.78192	-0.0592463	0.248435	-0.308716	chr8	30520001	30680000	159999
chr8	32679869	32691368	11500	DEL	0.0308012	-0.29152	0.937174	-0.0131563
chr8	34022524	34022805	282	DEL	0.908361	0.0162352	0.969787	0.0135372
chr8	34166427	34166495	69	DEL	0.106339	0.447803	0.446816	0.337411
chr8	34947383	34947457	75	DEL	0.301966	0.159173	0.144378	0.323481
chr8	36369985	36371866	1882	DEL	0.815809	0.0505035	0.32424	-0.257055
chr8	37050879	37051853	975	DEL	0.901369	-0.0309375	0.164696	0.536378
chr8	39303973	39308306	4334	DEL	1.24652e-05	-0.250434	0.596728	0.159655
chr8	39976061	39976151	91	DEL	0.451498	0.0915934	0.962929	0.00744022
[truncated: 181 more rows]

## Sheet: commonDELs_genotypes
CHROM	POS	END	Length	SVTYPE	URL	ID	REF	ALT	QUAL	FILTER	INFO	FORMAT	NA19238_gt	NA19239_gt	NA19240_gt	NA18505_gt	NA18507_gt	NA18508_gt	NA18516_gt	NA18522_gt	NA19141_gt	NA19204_gt	NA18486_gt	NA19099_gt	NA12878_gt	HG00731_gt	HG00732_gt	HG00733_gt	HG00512_gt	HG00513_gt	HG00514_gt
chr1	988572	988623	52	DEL	https://genome.ucsc.edu/cgi-bin/hgTracks?db=hg19&position=chr1:1053192-1053243	DEL_pindel_6	GGTGTCTGCACGTGGGTGTCTGCATGTGGGTGTCTGTGCCCTCAAGTGTCTC	G	.	PASS	SVTYPE=DEL;END=1053243;CS=DEL_pindel;AC=237;AF=0.04732428;NS=2504;AN=5008;EAS_AF=0.006;EUR_AF=0.005;AFR_AF=0.1346;AMR_AF=0.0173;SAS_AF=0.0368;SITEPOST=0.9992	GT	1	0	1	0	0	0	1	0	0	1	0	0	0	0	1	0	0	0	0
chr1	1058898	1058978	81	DEL	https://genome.ucsc.edu/cgi-bin/hgTracks?db=hg19&position=chr1:1123518-1123598	DEL_pindel_11	CGCACACGCCACACACACCTGCGCACACTCCTGCACACACAGTGCACACACCTGCACACACACCTGTGCACACACACCTGT	C	.	PASS	SVTYPE=DEL;END=1123598;CS=DEL_pindel;AC=300;AF=0.05990415;NS=2504;AN=5008;EAS_AF=0.0;EUR_AF=0.0179;AFR_AF=0.1823;AMR_AF=0.0331;SAS_AF=0.0184;SITEPOST=0.9976	GT	1	0	1	0	0	0	1	0	0	0	0	1	0	0	1	0	0	0	0
chr1	1086817	1087023	207	DEL	https://genome.ucsc.edu/cgi-bin/hgTracks?db=hg19&position=chr1:1151437-1151643	DEL_pindel_12	CCCCACCCAGCAGGAGTGCCGCCTGCCTCCCGCACGGCCGGCCTCCGTGTCCCAGACAGGGTTTGCCTCCAGGGTCCCCTCCCCACAGTCTCTTGGGGCAGGACCCCTGGCGAGTTCCCCGGAGTCGAGGCGGCAACCCCAGCAGACAACACGTGGAGGTGACGGTGGCACTGCCAAGCCCAGGCCAGGCTCTCAAGAATGCTCGGG	C	.	PASS	SVTYPE=DEL;END=1151643;CS=DEL_pindel;AC=364;AF=0.07268371;NS=2504;AN=5008;EAS_AF=0.0;EUR_AF=0.003;AFR_AF=0.2504;AMR_AF=0.0403;SAS_AF=0.002;SITEPOST=0.9911	GT	0	0	0	0	2	0	0	1	1	1	1	1	0	0	1	0	0	0	0
chr1	1392382	1423433	31052	DEL	https://genome.ucsc.edu/cgi-bin/hgTracks?db=hg19&position=chr1:1457002-1488053	YL_CN_ESN_12	G	<CN0>	100	PASS	SVTYPE=DEL;CIEND=-500,1000;CIPOS=-1000,500;END=1488053;CS=DEL_union;MC=BI_GS_DEL1_B2_P0002_302,SI_BD_15;AC=40;AF=0.00798722;NS=2504;AN=5008;EAS_AF=0.002;EUR_AF=0.0129;AFR_AF=0.0083;AMR_AF=0.0058;SAS_AF=0.0102	GT	0	0	1	0	0	0	1	0	0	0	1	0	0	0	0	1	1	0	1
chr1	2024547	2027383	2837	DEL	https://genome.ucsc.edu/cgi-bin/hgTracks?db=hg19&position=chr1:2093108-2095944	BI_GS_DEL1_B3_P0003_1	C	<CN0>	100	PASS	SVTYPE=DEL;CIEND=0,1;CIPOS=0,1;END=2095944;CS=DEL_union;MC=YL_CN_ESN_20,UW_VH_14689,SI_BD_24;AC=20;AF=0.00399361;NS=2504;AN=5008;EAS_AF=0.0;EUR_AF=0.0;AFR_AF=0.0144;AMR_AF=0.0014;SAS_AF=0.0	GT	0	1	2	0	0	1	0	0	0	0	0	0	0	0	0	1	1	0	1
chr1	3488273	3488330	58	DEL	https://genome.ucsc.edu/cgi-bin/hgTracks?db=hg19&position=chr1:3571709-3571766	DEL_pindel_116	CTGGGTGTGCTGGGTCCTTGCGGGTGCACTGGGTCTTCCCTGGTGTGCTGGGTCCCCG	C	.	PASS	SVTYPE=DEL;END=3571766;CS=DEL_pindel;AC=319;AF=0.06369808;NS=2504;AN=5008;EAS_AF=0.004;EUR_AF=0.0119;AFR_AF=0.2012;AMR_AF=0.0274;SAS_AF=0.0184;SITEPOST=0.9953	GT	0	0	1	1	0	0	1	0	1	1	0	1	0	0	0	0	0	0	0
chr1	4204667	4204717	51	DEL	https://genome.ucsc.edu/cgi-bin/hgTracks?db=hg19&position=chr1:4144607-4144657	DEL_pindel_129	ACACCATTATCATTATCATCACCACCACCACCACCACCACACCACCACCAT	A	.	PASS	SVTYPE=DEL;END=4144657;CS=DEL_pindel;AC=2432;AF=0.485623;NS=2504;AN=5008;EAS_AF=0.4841;EUR_AF=0.4841;AFR_AF=0.4902;AMR_AF=0.4841;SAS_AF=0.4836;SITEPOST=0.9999	GT	1	1	0	1	1	0	1	1	1	1	1	1	1	1	1	1	1	1	0
chr1	4284510	4285952	1443	DEL	https://genome.ucsc.edu/cgi-bin/hgTracks?db=hg19&position=chr1:4224450-4225892	UW_VH_13122	A	<CN0>	100	PASS	SVTYPE=DEL;CIEND=0,185;CIPOS=-201,0;END=4225892;CS=DEL_union;MC=BI_GS_DEL1_B2_P0005_222,BI_GS_DEL1_B5_P0005_306,SI_BD_60,UW_VH_15352;AC=19;AF=0.00379393;NS=2504;AN=5008;EAS_AF=0.0;EUR_AF=0.0;AFR_AF=0.0136;AMR_AF=0.0014;SAS_AF=0.0	GT	1	0	1	0	0	0	0	0	0	0	0	0	0	0	0	1	1	0	1
chr1	5534618	5534684	67	DEL	https://genome.ucsc.edu/cgi-bin/hgTracks?db=hg19&position=chr1:5474558-5474624	DEL_pindel_161	GCCCAGGCATTCCTGTGGCCTCCCTCTCCCTGACTTTTGTTGAGAGATCGTGGTCCTTTGGGATCAA	G	.	PASS	SVTYPE=DEL;END=5474624;CS=DEL_pindel;AC=187;AF=0.03734026;NS=2504;AN=5008;EAS_AF=0.0;EUR_AF=0.001;AFR_AF=0.1331;AMR_AF=0.0144;SAS_AF=0.0;SITEPOST=0.9997	GT	0	1	1	0	0	0	0	0	0	0	0	1	0	1	0	0	0	0	0
chr1	7570074	7571521	1448	DEL	https://genome.ucsc.edu/cgi-bin/hgTracks?db=hg19&position=chr1:7510014-7511461	BI_GS_DEL1_B5_P0008_654	A	<CN0>	100	PASS	SVTYPE=DEL;CIEND=0,0;CIPOS=0,0;END=7511461;CS=DEL_union;MC=SI_BD_86,UW_VH_6262,YL_CN_TSI_23,UW_VH_1671,EM_DL_DEL1004393,YL_CN_JPT_38;AC=810;AF=0.16174121;NS=2504;AN=5008;EAS_AF=0.2857;EUR_AF=0.1928;AFR_AF=0.0658;AMR_AF=0.1153;SAS_AF=0.1646	GT	0	0	0	0	1	0	0	0	0	1	0	0	1	1	0	0	1	0	1
chr1	9595360	9597869	2510	DEL	https://genome.ucsc.edu/cgi-bin/hgTracks?db=hg19&position=chr1:9535301-9537810	YL_CN_GBR_48	A	<CN0>	100	PASS	SVTYPE=DEL;CIEND=-500,1000;CIPOS=-1000,500;END=9537810;CS=DEL_union;MC=YL_CN_ASW_55,SI_BD_109,EM_DL_DEL1005663,YL_CN_CDX_32,BI_GS_DEL1_B1_P0010_450,UW_VH_2284,UW_VH_15255;AC=1098;AF=0.2192492;NS=2504;AN=5008;EAS_AF=0.3095;EUR_AF=0.1352;AFR_AF=0.3003;AMR_AF=0.1412;SAS_AF=0.1585	GT	1	1	0	2	2	1	1	2	1	1	0	0	1	0	0	0	0	0	0
chr1	10482499	10483790	1292	DEL	https://genome.ucsc.edu/cgi-bin/hgTracks?db=hg19&position=chr1:10422442-10423733	UW_VH_0	G	<CN0>	100	PASS	SVTYPE=DEL;CIEND=0,468;CIPOS=-504,0;END=10423733;CS=DEL_union;MC=SI_BD_118,EM_DL_DEL1005915,YL_CN_ASW_57,YL_CN_STU_30,YL_CN_ESN_29,YL_CN_JPT_45,YL_CN_PEL_36,YL_CN_GIH_28;AC=1649;AF=0.32927316;NS=2504;AN=5008;EAS_AF=0.2837;EUR_AF=0.3091;AFR_AF=0.4092;AMR_AF=0.3458;SAS_AF=0.2771	GT	1	0	0	1	0	1	0	1	1	0	1	0	1	0	1	0	0	0	0
chr1	11060112	11062310	2199	DEL	https://genome.ucsc.edu/cgi-bin/hgTracks?db=hg19&position=chr1:11000055-11002253	BI_GS_DEL1_B5_P0012_44	A	<CN0>	100	PASS	SVTYPE=DEL;CIEND=0,0;CIPOS=0,0;END=11002253;CS=DEL_union;MC=EM_DL_DEL00671,SI_BD_124,UW_VH_7024,YL_CN_GWD_35;AC=245;AF=0.04892173;NS=2504;AN=5008;EAS_AF=0.001;EUR_AF=0.001;AFR_AF=0.1717;AMR_AF=0.0173;SAS_AF=0.0041	GT	1	0	1	0	1	1	0	0	0	0	0	1	0	0	0	0	0	0	0
chr1	11682873	11683189	317	DEL	https://genome.ucsc.edu/cgi-bin/hgTracks?db=hg19&position=chr1:11622816-11623132	UW_VH_58	T	<CN0>	100	PASS	SVTYPE=DEL;CIEND=0,435;CIPOS=-575,0;END=11623132;CS=DEL_union;MC=BI_GS_DEL1_B5_P0012_700;AC=2532;AF=0.50559105;NS=2504;AN=5008;EAS_AF=0.3929;EUR_AF=0.7803;AFR_AF=0.3313;AMR_AF=0.6484;SAS_AF=0.4734	GT	2	0	1	1	2	1	0	2	1	0	1	0	1	2	2	2	1	1	1
chr1	14437074	14438948	1875	DEL	https://genome.ucsc.edu/cgi-bin/hgTracks?db=hg19&position=chr1:14110579-14112453	UW_VH_13213	T	<CN0>	100	PASS	SVTYPE=DEL;CIEND=0,499;CIPOS=-369,0;END=14112453;CS=DEL_union;MC=YL_CN_CLM_39,UW_VH_3453,YL_CN_MXL_54,YL_CN_MSL_37,UW_VH_25176,UW_VH_8826,EM_DL_DEL1007169,YL_CN_YRI_71,UW_VH_20899,YL_CN_GWD_57;AC=1748;AF=0.34904153;NS=2504;AN=5008;EAS_AF=0.5377;EUR_AF=0.2753;AFR_AF=0.3253;AMR_AF=0.2882;SAS_AF=0.3057	GT	1	0	1	1	1	1	1	1	1	0	2	2	0	0	1	1	1	2	2
chr1	15274725	15279617	4893	DEL	https://genome.ucsc.edu/cgi-bin/hgTracks?db=hg19&position=chr1:14948229-14953121	BI_GS_CNV_1_15274725_15279617	T	<CN0>	100	PASS	SVTYPE=DEL;CIEND=0,500;CIPOS=-500,0;END=14953121;CS=DEL_union;AC=8;AF=0.00159744;NS=2504;AN=5008;EAS_AF=0.0;EUR_AF=0.001;AFR_AF=0.0053;AMR_AF=0.0;SAS_AF=0.0	GT	0	0	1	0	0	0	0	0	0	0	0	1	0	0	0	1	1	0	0
chr1	16151682	16155632	3951	DEL	https://genome.ucsc.edu/cgi-bin/hgTracks?db=hg19&position=chr1:15825187-15829137	YL_CN_FIN_64	C	<CN0>	100	PASS	SVTYPE=DEL;CIEND=-500,1000;CIPOS=-1000,500;END=15829137;CS=DEL_union;MC=UW_VH_1990,EM_DL_DEL01307,YL_CN_GIH_42,BI_GS_DEL1_B2_P0017_83;AC=1189;AF=0.23742013;NS=2504;AN=5008;EAS_AF=0.0893;EUR_AF=0.3529;AFR_AF=0.0764;AMR_AF=0.3256;SAS_AF=0.4264	GT	0	0	1	0	0	0	0	0	0	0	0	0	1	0	1	1	1	1	2
chr1	17641948	17642976	1029	DEL	https://genome.ucsc.edu/cgi-bin/hgTracks?db=hg19&position=chr1:17315453-17316481	UW_VH_12006	G	<CN0>	100	PASS	SVTYPE=DEL;CIEND=0,146;CIPOS=-156,0;END=17316481;CS=DEL_union;MC=BI_GS_DEL1_B3_P0018_18,SI_BD_176;AC=25;AF=0.00499201;NS=2504;AN=5008;EAS_AF=0.0;EUR_AF=0.0;AFR_AF=0.0182;AMR_AF=0.0014;SAS_AF=0.0	GT	0	0	1	0	0	0	0	0	0	0	1	0	0	0	0	1	0	0	1
chr1	17676165	17677662	1498	DEL	https://genome.ucsc.edu/cgi-bin/hgTracks?db=hg19&position=chr1:17349670-17351167	BI_GS_DEL1_B5_P0018_582	A	<CN0>	100	PASS	SVTYPE=DEL;CIEND=0,0;CIPOS=0,0;END=17351167;CS=DEL_union;MC=YL_CN_BEB_49,EM_DL_DEL1008500,YL_CN_JPT_76,YL_CN_PEL_71,YL_CN_IBS_51,YL_CN_CEU_86,YL_CN_TSI_52,UW_VH_60;AC=1704;AF=0.34025559;NS=2504;AN=5008;EAS_AF=0.5714;EUR_AF=0.3608;AFR_AF=0.0446;AMR_AF=0.389;SAS_AF=0.4458	GT	0	0	1	0	0	0	0	0	0	0	0	0	0	1	1	2	1	0	1
chr1	19647187	19648342	1156	DEL	https://genome.ucsc.edu/cgi-bin/hgTracks?db=hg19&position=chr1:19320693-19321848	BI_GS_DEL1_B2_P0020_557	G	<CN0>	100	PASS	SVTYPE=DEL;CIEND=0,1;CIPOS=0,1;END=19321848;CS=DEL_union;MC=EM_DL_DEL1009380,SI_BD_191,UW_VH_7067;AC=231;AF=0.0461262;NS=2504;AN=5008;EAS_AF=0.002;EUR_AF=0.0;AFR_AF=0.1634;AMR_AF=0.0187;SAS_AF=0.0	GT	1	1	2	0	1	0	0	0	0	1	0	0	0	0	0	1	1	0	1
chr1	20407144	20410753	3610	DEL	https://genome.ucsc.edu/cgi-bin/hgTracks?db=hg19&position=chr1:20080651-20084260	SI_BD_196	G	<CN0>	100	PASS	SVTYPE=DEL;CIEND=-54,130;CIPOS=-130,50;END=20084260;CS=DEL_union;MC=EM_DL_DEL01561,UW_VH_12007,YL_CN_MSL_48,BI_GS_DEL1_B2_P0021_319;AC=54;AF=0.01078275;NS=2504;AN=5008;EAS_AF=0.0;EUR_AF=0.001;AFR_AF=0.0393;AMR_AF=0.0014;SAS_AF=0.0	GT	0	0	1	0	1	0	0	0	0	0	0	0	0	0	0	1	1	0	0
chr1	20496899	20497748	850	DEL	https://genome.ucsc.edu/cgi-bin/hgTracks?db=hg19&position=chr1:20170406-20171255	BI_GS_DEL1_B5_P0021_577	C	<CN0>	100	PASS	SVTYPE=DEL;CIEND=-24,24;CIPOS=-24,24;END=20171255;CS=DEL_union;AC=1066;AF=0.21285942;NS=2504;AN=5008;EAS_AF=0.1756;EUR_AF=0.175;AFR_AF=0.2352;AMR_AF=0.1153;SAS_AF=0.3292	GT	1	1	0	0	1	0	0	1	2	0	0	0	0	0	1	1	1	0	0
chr1	24895774	24900871	5098	DEL	https://genome.ucsc.edu/cgi-bin/hgTracks?db=hg19&position=chr1:24569283-24574380	UW_VH_10353	C	<CN0>	100	PASS	SVTYPE=DEL;CIEND=0,497;CIPOS=-362,0;END=24574380;CS=DEL_union;MC=BI_GS_DEL1_B4_P0025_163,YL_CN_YRI_101,SI_BD_234,EM_DL_DEL01717;AC=151;AF=0.03015176;NS=2504;AN=5008;EAS_AF=0.0;EUR_AF=0.0;AFR_AF=0.1097;AMR_AF=0.0086;SAS_AF=0.0	GT	0	0	1	1	0	1	0	1	0	1	1	0	0	0	0	0	1	0	0
chr1	25201823	25203640	1818	DEL	https://genome.ucsc.edu/cgi-bin/hgTracks?db=hg19&position=chr1:24875332-24877149	BI_GS_DEL1_B4_P0026_33	G	<CN0>	100	PASS	SVTYPE=DEL;CIEND=0,1;CIPOS=0,1;END=24877149;CS=DEL_union;MC=EM_DL_DEL01748,SI_BD_237,UW_VH_8707;AC=129;AF=0.02575879;NS=2504;AN=5008;EAS_AF=0.0;EUR_AF=0.0;AFR_AF=0.0938;AMR_AF=0.0072;SAS_AF=0.0	GT	1	1	2	0	0	0	0	0	0	0	0	1	0	0	0	1	1	0	1
chr1	26268411	26269112	702	DEL	https://genome.ucsc.edu/cgi-bin/hgTracks?db=hg19&position=chr1:25941920-25942621	BI_GS_DEL1_B5_P0027_308	A	<CN0>	100	PASS	SVTYPE=DEL;CIEND=-1,1;CIPOS=-1,1;END=25942621;CS=DEL_union;MC=UW_VH_13859,DEL_pindel_356,SI_BD_245;AC=54;AF=0.01078275;NS=2504;AN=5008;EAS_AF=0.0;EUR_AF=0.0;AFR_AF=0.0408;AMR_AF=0.0;SAS_AF=0.0	GT	1	0	1	1	0	0	0	0	0	1	0	0	0	0	0	0	0	0	0
chr1	26460095	26464769	4675	DEL	https://genome.ucsc.edu/cgi-bin/hgTracks?db=hg19&position=chr1:26133604-26138278	EM_DL_DEL01782	A	<CN0>	100	PASS	SVTYPE=DEL;CIEND=-150,150;CIPOS=-150,150;END=26138278;CS=DEL_union;MC=BI_GS_DEL1_B5_P0027_519,SI_BD_246,YL_CN_GBR_103;AC=587;AF=0.11721246;NS=2504;AN=5008;EAS_AF=0.0159;EUR_AF=0.1789;AFR_AF=0.1929;AMR_AF=0.1052;SAS_AF=0.0644	GT	1	0	1	1	0	1	0	0	0	0	0	0	0	1	0	0	0	0	0
chr1	31169439	31171991	2553	DEL	https://genome.ucsc.edu/cgi-bin/hgTracks?db=hg19&position=chr1:30696592-30699144	UW_VH_8492	T	<CN0>	100	PASS	SVTYPE=DEL;CIEND=0,347;CIPOS=-199,0;END=30699144;CS=DEL_union;MC=SI_BD_276,EM_DL_DEL01927,BI_GS_DEL1_B2_P0032_160,YL_CN_ACB_98;AC=66;AF=0.01317891;NS=2504;AN=5008;EAS_AF=0.001;EUR_AF=0.001;AFR_AF=0.0439;AMR_AF=0.0086;SAS_AF=0.0	GT	0	1	2	0	0	0	0	0	0	0	0	1	0	0	0	1	1	0	1
chr1	31244650	31244744	95	DEL	https://genome.ucsc.edu/cgi-bin/hgTracks?db=hg19&position=chr1:30771803-30771897	DEL_pindel_417	AACTGCAACCTTTTCCCTCACTTTTTTTTTTCCCCTTTGGAGACAGGGTCTCACTCTGTCACCCAGACTGGAGTGCAGTGGTGCGATCACAGCTC	A	.	PASS	SVTYPE=DEL;END=30771897;CS=DEL_pindel;AC=1582;AF=0.31589457;NS=2504;AN=5008;EAS_AF=0.3839;EUR_AF=0.2624;AFR_AF=0.3374;AMR_AF=0.3069;SAS_AF=0.2781;SITEPOST=0.99215	GT	1	1	0	1	0	1	1	1	1	0	1	1	1	1	1	0	0	1	0
chr1	35101427	35111985	10559	DEL	https://genome.ucsc.edu/cgi-bin/hgTracks?db=hg19&position=chr1:34635826-34646384	BI_GS_DEL1_B2_P0036_63	C	<CN0>	100	PASS	SVTYPE=DEL;CIEND=0,0;CIPOS=0,0;END=34646384;CS=DEL_union;MC=UW_VH_6616,YL_CN_CHB_108,EM_DL_DEL02163,UW_VH_2777;AC=585;AF=0.1168131;NS=2504;AN=5008;EAS_AF=0.0645;EUR_AF=0.1769;AFR_AF=0.1301;AMR_AF=0.1585;SAS_AF=0.0613	GT	0	0	0	0	0	0	0	0	0	0	1	1	1	1	0	1	0	0	0
chr1	35627104	35627431	328	DEL	https://genome.ucsc.edu/cgi-bin/hgTracks?db=hg19&position=chr1:35161503-35161830	BI_GS_DEL1_B3_P0036_21	T	<CN0>	100	PASS	SVTYPE=DEL;CIEND=-41,42;CIPOS=-41,42;END=35161830;CS=DEL_union;AC=3130;AF=0.625;NS=2504;AN=5008;EAS_AF=0.3433;EUR_AF=0.8976;AFR_AF=0.4788;AMR_AF=0.6484;SAS_AF=0.816	GT	1	0	0	0	0	0	2	0	0	1	0	1	2	2	1	2	0	0	0
chr1	36733282	36733515	234	DEL	https://genome.ucsc.edu/cgi-bin/hgTracks?db=hg19&position=chr1:36267681-36267914	BI_GS_DEL1_B3_P0037_15	T	<CN0>	100	PASS	SVTYPE=DEL;CIEND=0,0;CIPOS=0,0;END=36267914;CS=DEL_union;AC=3956;AF=0.7899361;NS=2504;AN=5008;EAS_AF=0.9435;EUR_AF=0.8757;AFR_AF=0.5129;AMR_AF=0.853;SAS_AF=0.8732	GT	1	0	0	1	2	2	0	0	2	1	1	1	2	2	1	2	2	2	2
chr1	36749217	36749269	53	DEL	https://genome.ucsc.edu/cgi-bin/hgTracks?db=hg19&position=chr1:36283616-36283668	DEL_pindel_483	TGCTGTTTATTTCAGATGAGTATCTAGAATCCTTGTCTTAGATGAATTGATTA	T	.	PASS	SVTYPE=DEL;END=36283668;CS=DEL_pindel;AC=2248;AF=0.44888179;NS=2504;AN=5008;EAS_AF=0.4444;EUR_AF=0.4622;AFR_AF=0.4077;AMR_AF=0.4683;SAS_AF=0.4816;SITEPOST=0.9997	GT	1	0	0	0	1	1	1	0	1	0	1	1	1	1	1	0	0	0	0
chr1	37816478	37816722	245	DEL	https://genome.ucsc.edu/cgi-bin/hgTracks?db=hg19&position=chr1:37350877-37351121	UW_VH_11167	A	<CN0>	100	PASS	SVTYPE=DEL;CIEND=0,446;CIPOS=-475,0;END=37351121;CS=DEL_union;MC=UW_VH_1992,BI_GS_DEL1_B2_P0038_788;AC=1956;AF=0.39057508;NS=2504;AN=5008;EAS_AF=0.3562;EUR_AF=0.5298;AFR_AF=0.1089;AMR_AF=0.5476;SAS_AF=0.5521	GT	0	0	0	0	0	0	0	0	0	0	0	0	2	1	0	1	1	0	0
chr1	39998246	40001288	3043	DEL	https://genome.ucsc.edu/cgi-bin/hgTracks?db=hg19&position=chr1:39532574-39535616	BI_GS_DEL1_B2_P0040_649	T	<CN0>	100	PASS	SVTYPE=DEL;CIEND=-1,1;CIPOS=-1,1;END=39535616;CS=DEL_union;MC=YL_CN_ESN_81,EM_DL_DEL02301,YL_CN_LWK_73,SI_BD_338,YL_CN_GWD_98,UW_VH_7758;AC=393;AF=0.07847444;NS=2504;AN=5008;EAS_AF=0.0;EUR_AF=0.007;AFR_AF=0.2489;AMR_AF=0.0331;SAS_AF=0.0348	GT	0	0	0	0	0	1	0	0	0	0	1	1	1	0	0	0	0	0	0
chr1	41743816	41744510	695	DEL	https://genome.ucsc.edu/cgi-bin/hgTracks?db=hg19&position=chr1:41278144-41278838	BI_GS_DEL1_B1_P0042_653	A	<CN0>	100	PASS	SVTYPE=DEL;CIEND=-5,5;CIPOS=-5,5;END=41278838;CS=DEL_union;MC=BI_GS_DEL1_B3_P0042_30,EM_DL_DEL1017764;AC=290;AF=0.05790735;NS=2504;AN=5008;EAS_AF=0.0;EUR_AF=0.001;AFR_AF=0.2133;AMR_AF=0.0101;SAS_AF=0.0	GT	0	1	1	1	0	1	0	0	1	0	1	1	0	0	0	0	0	0	0
chr1	43694061	43695545	1485	DEL	https://genome.ucsc.edu/cgi-bin/hgTracks?db=hg19&position=chr1:43228390-43229874	BI_GS_DEL1_B1_P0044_582	T	<CN0>	100	PASS	SVTYPE=DEL;CIEND=0,0;CIPOS=0,0;END=43229874;CS=DEL_union;MC=YL_CN_CHB_116,SI_BD_357,YL_CN_LWK_75,UW_VH_11646,YL_CN_KHV_138,UW_VH_64,YL_CN_ASW_116;AC=632;AF=0.12619808;NS=2504;AN=5008;EAS_AF=0.2183;EUR_AF=0.0567;AFR_AF=0.1604;AMR_AF=0.0403;SAS_AF=0.1176	GT	0	0	0	0	1	0	2	0	1	0	0	0	0	0	0	0	1	0	0
chr1	45021223	45022311	1089	DEL	https://genome.ucsc.edu/cgi-bin/hgTracks?db=hg19&position=chr1:44555551-44556639	BI_GS_DEL1_B3_P0046_1	T	<CN0>	100	PASS	SVTYPE=DEL;CIEND=-5,5;CIPOS=-5,5;END=44556639;CS=DEL_union;MC=UW_VH_3886;AC=329;AF=0.06569489;NS=2504;AN=5008;EAS_AF=0.1369;EUR_AF=0.002;AFR_AF=0.115;AMR_AF=0.0303;SAS_AF=0.0164	GT	0	1	0	0	0	1	1	0	0	0	1	0	0	0	0	0	1	0	1
chr1	49549776	49549830	55	DEL	https://genome.ucsc.edu/cgi-bin/hgTracks?db=hg19&position=chr1:49084104-49084158	DEL_pindel_641	GAGTCTCTAGGAAGTTCCAAATTTCCCCACATCTTCCTGTCTTCCGAGCCCTCCA	G	.	PASS	SVTYPE=DEL;END=49084158;CS=DEL_pindel;AC=1677;AF=0.33486422;NS=2504;AN=5008;EAS_AF=0.1359;EUR_AF=0.3817;AFR_AF=0.4334;AMR_AF=0.389;SAS_AF=0.32;SITEPOST=0.9979	GT	0	0	0	1	0	1	1	0	1	1	1	0	0	1	1	0	0	0	0
chr1	53594175	53595598	1424	DEL	https://genome.ucsc.edu/cgi-bin/hgTracks?db=hg19&position=chr1:53128503-53129926	UW_VH_1672	T	<CN0>	100	PASS	SVTYPE=DEL;CIEND=0,242;CIPOS=-325,0;END=53129926;CS=DEL_union;MC=BI_GS_DEL1_B1_P0054_440,EM_DL_DEL1022214;AC=977;AF=0.19508786;NS=2504;AN=5008;EAS_AF=0.2073;EUR_AF=0.2266;AFR_AF=0.2284;AMR_AF=0.1844;SAS_AF=0.1125	GT	1	0	0	1	0	0	0	0	1	1	0	0	1	1	0	1	1	2	1
chr1	55092043	55096006	3964	DEL	https://genome.ucsc.edu/cgi-bin/hgTracks?db=hg19&position=chr1:54626370-54630333	YL_CN_ASW_124	G	<CN0>	100	PASS	SVTYPE=DEL;CIEND=-500,1000;CIPOS=-1000,500;END=54630333;CS=DEL_union;MC=UW_VH_11686,EM_DL_DEL02652,UW_VH_23242,BI_GS_DEL1_B5_P0056_94,SI_BD_415,UW_VH_1346,UW_VH_4340;AC=1317;AF=0.26297923;NS=2504;AN=5008;EAS_AF=0.3413;EUR_AF=0.3718;AFR_AF=0.1029;AMR_AF=0.2795;SAS_AF=0.2751	GT	0	0	0	1	1	0	0	0	1	0	0	0	0	2	1	2	1	1	1
chr1	58743523	58745122	1600	DEL	https://genome.ucsc.edu/cgi-bin/hgTracks?db=hg19&position=chr1:58277851-58279450	5841	.	<DEL>	23	PASS	SVTYPE=DEL;END=58279450;SVLEN=1600;STRANDS=+-;AF=1.00;CYTOBAND=1p32.2;1000G_ID=BI_GS_DEL1_B1_P0059_752;1000G_OVERLAP=0.57;DESCRIPTION=chr1:58277851-58279450_deletion;BP1=intergenic;BP2=intergenic;GENES=intergenic;ABPARTS=0.0;CENTROMERE=0.0;SEGDUP=0.0;STR=0.0;UNMAPABLE=0.0;MEDREFGL=NA	GT:FT:PE:SR:CN:SC:SP:AR:HT:SQ:GL	2	1	2	2	1	2	2	1	2	1	1	2	2	1	2	2	1	2	1
chr1	60048628	60049655	1028	DEL	https://genome.ucsc.edu/cgi-bin/hgTracks?db=hg19&position=chr1:59582956-59583983	UW_VH_10127	C	<CN0>	100	PASS	SVTYPE=DEL;CIEND=0,384;CIPOS=-445,0;END=59583983;CS=DEL_union;MC=UW_VH_2563,BI_GS_DEL1_B2_P0061_40,SI_BD_441;AC=1141;AF=0.22783546;NS=2504;AN=5008;EAS_AF=0.1667;EUR_AF=0.1292;AFR_AF=0.2958;AMR_AF=0.1282;SAS_AF=0.3712	GT	1	0	0	1	0	0	0	0	0	0	0	0	2	1	1	1	1	0	0
chr1	62082822	62083701	880	DEL	https://genome.ucsc.edu/cgi-bin/hgTracks?db=hg19&position=chr1:61617150-61618029	UW_VH_1674	A	<CN0>	100	PASS	SVTYPE=DEL;CIEND=0,478;CIPOS=-450,0;END=61618029;CS=DEL_union;MC=EM_DL_DEL1026117,UW_VH_7809;AC=2022;AF=0.40375399;NS=2504;AN=5008;EAS_AF=0.2153;EUR_AF=0.3469;AFR_AF=0.6172;AMR_AF=0.3963;SAS_AF=0.3732	GT	2	0	1	2	1	1	2	1	2	2	2	2	0	1	1	1	0	0	0
chr1	62113223	62120022	6800	DEL	https://genome.ucsc.edu/cgi-bin/hgTracks?db=hg19&position=chr1:61647551-61654350	6133	.	<DEL>	32	PASS	SVTYPE=DEL;END=61654350;SVLEN=6800;STRANDS=+-;AF=0.21;CYTOBAND=1p31.3;1000G_ID=UW_VH_11751;1000G_OVERLAP=0.90;DESCRIPTION=chr1:61647551-61654350_deletion;BP1=intergenic;BP2=intergenic;GENES=intergenic;ABPARTS=0.0;CENTROMERE=0.0;SEGDUP=0.0;STR=0.05;UNMAPABLE=0.01;MEDREFGL=20	GT:FT:PE:SR:CN:SC:SP:AR:HT:SQ:GL	0	0	0	0	0	0	0	0	0	0	0	0	0	0	1	1	1	0	1
chr1	62479250	62480681	1432	DEL	https://genome.ucsc.edu/cgi-bin/hgTracks?db=hg19&position=chr1:62013578-62015009	SI_BD_452	T	<CN0>	100	PASS	SVTYPE=DEL;CIEND=-50,64;CIPOS=-64,50;END=62015009;CS=DEL_union;MC=BI_GS_DEL1_B1_P0063_370;AC=2;AF=0.00039936;NS=2504;AN=5008;EAS_AF=0.002;EUR_AF=0.0;AFR_AF=0.0;AMR_AF=0.0;SAS_AF=0.0	GT	0	0	1	0	0	0	0	0	0	0	0	0	0	0	0	1	1	1	1
chr1	62654739	62657162	2424	DEL	https://genome.ucsc.edu/cgi-bin/hgTracks?db=hg19&position=chr1:62189067-62191490	BI_GS_DEL1_B4_P0063_101	C	<CN0>	100	PASS	SVTYPE=DEL;CIEND=0,0;CIPOS=0,0;END=62191490;CS=DEL_union;MC=YL_CN_CDX_97,YL_CN_CHS_129,EM_DL_DEL02810,UW_VH_2564;AC=525;AF=0.10483227;NS=2504;AN=5008;EAS_AF=0.3641;EUR_AF=0.0318;AFR_AF=0.0038;AMR_AF=0.1282;SAS_AF=0.0327	GT	0	0	0	0	0	0	0	0	0	0	0	0	0	0	1	1	1	2	1
chr1	65682234	65682602	369	DEL	https://genome.ucsc.edu/cgi-bin/hgTracks?db=hg19&position=chr1:65216551-65216919	BI_GS_DEL1_B5_P0066_860	T	<CN0>	100	PASS	SVTYPE=DEL;CIEND=0,0;CIPOS=0,0;END=65216919;CS=DEL_union;MC=DEL_pindel_812;AC=593;AF=0.11841054;NS=2504;AN=5008;EAS_AF=0.0;EUR_AF=0.0149;AFR_AF=0.4077;AMR_AF=0.0461;SAS_AF=0.0072	GT	0	1	1	2	2	1	1	1	1	1	1	0	0	0	0	0	0	0	0
chr1	68007970	68008811	842	DEL	https://genome.ucsc.edu/cgi-bin/hgTracks?db=hg19&position=chr1:67542287-67543128	BI_GS_DEL1_B3_P0069_2	T	<CN0>	100	PASS	SVTYPE=DEL;CIEND=-3,4;CIPOS=-3,4;END=67543128;CS=DEL_union;MC=EM_DL_DEL1028778,UW_VH_78,SI_BD_477;AC=3492;AF=0.69728435;NS=2504;AN=5008;EAS_AF=0.8294;EUR_AF=0.7227;AFR_AF=0.5091;AMR_AF=0.7003;SAS_AF=0.7873	GT	1	1	1	2	2	1	2	2	1	1	2	2	2	0	2	1	2	2	2
chr1	71148798	71149047	250	DEL	https://genome.ucsc.edu/cgi-bin/hgTracks?db=hg19&position=chr1:70683115-70683364	DEL_pindel_875	CTGAAAAAAATGACATTGGTAATTTCATAGGAATTGTACTGAATCCGTAGATTACTTTGGGCATTATGGTCCTTTTAACAATATTGATTCTTTCAATCCATGAGCATGGAATGTTTTTCCATTTGTTTGTGTCATTTACAATTTCTTTCATCAGTGTTTTGTAGTTCTCCTTGTAAAGATCTTTCTTCTTGGTTAAATATATTTCTAGCTAGTTTATTTTTTGTAGCTATTGTAAATGGGATTGAGTTCT	C	.	PASS	SVTYPE=DEL;END=70683364;CS=DEL_pindel;AC=1355;AF=0.27056709;NS=2504;AN=5008;EAS_AF=0.2927;EUR_AF=0.1173;AFR_AF=0.3533;AMR_AF=0.2738;SAS_AF=0.2914;SITEPOST=0.9998	GT	0	0	0	0	1	1	2	1	1	1	1	2	0	1	0	0	1	1	2
chr1	72449620	72450027	408	DEL	https://genome.ucsc.edu/cgi-bin/hgTracks?db=hg19&position=chr1:71983937-71984344	BI_GS_DEL1_B4_P0073_84	A	<CN0>	100	PASS	SVTYPE=DEL;CIEND=0,0;CIPOS=0,0;END=71984344;CS=DEL_union;MC=UW_VH_1348;AC=927;AF=0.18510383;NS=2504;AN=5008;EAS_AF=0.4206;EUR_AF=0.1262;AFR_AF=0.0522;AMR_AF=0.0865;SAS_AF=0.2526	GT	0	0	0	0	0	0	0	0	1	0	0	0	0	0	0	0	2	2	2
chr1	72755694	72764095	8402	DEL	https://genome.ucsc.edu/cgi-bin/hgTracks?db=hg19&position=chr1:72290011-72298412	UW_VH_10235	T	<CN0>	100	PASS	SVTYPE=DEL;CIEND=0,347;CIPOS=-463,0;END=72298412;CS=DEL_union;MC=UW_VH_2862,BI_GS_DEL1_B4_P0073_145,UW_VH_1996,YL_CN_GWD_133;AC=413;AF=0.08246805;NS=2504;AN=5008;EAS_AF=0.0129;EUR_AF=0.174;AFR_AF=0.087;AMR_AF=0.0807;SAS_AF=0.0552	GT	0	0	0	0	0	1	1	1	0	0	0	0	0	1	0	1	0	0	0
chr1	72766343	72811815	45473	DEL	https://genome.ucsc.edu/cgi-bin/hgTracks?db=hg19&position=chr1:72300660-72346132	BI_GS_CNV_1_72766343_72811815	T	<CN0>	100	PASS	SVTYPE=DEL;CIEND=0,500;CIPOS=-500,0;END=72346132;CS=DEL_union;MC=YL_CN_BEB_91,UW_VH_1948,UW_VH_6511,SI_BD_500,UW_VH_3865,UW_VH_20412,UW_VH_10860,UW_VH_14488,UW_VH_5683;AC=3383;AF=0.67551917;NS=2504;AN=5008;EAS_AF=0.9335;EUR_AF=0.6412;AFR_AF=0.531;AMR_AF=0.7032;SAS_AF=0.6207	GT	1	0	0	1	1	1	1	1	1	1	0	2	2	1	1	0	2	2	2
chr1	74312425	74312678	254	DEL	https://genome.ucsc.edu/cgi-bin/hgTracks?db=hg19&position=chr1:73846742-73846995	BI_GS_DEL1_B2_P0075_218	A	<CN0>	100	PASS	SVTYPE=DEL;CIEND=0,0;CIPOS=0,0;END=73846995;CS=DEL_union;MC=DEL_pindel_917,UW_VH_84;AC=1894;AF=0.37819489;NS=2504;AN=5008;EAS_AF=0.5357;EUR_AF=0.3539;AFR_AF=0.2496;AMR_AF=0.3386;SAS_AF=0.4427	GT	1	1	2	0	0	1	1	1	0	0	0	1	2	0	0	0	1	1	1
chr1	78649157	78654148	4992	DEL	https://genome.ucsc.edu/cgi-bin/hgTracks?db=hg19&position=chr1:78183473-78188464	UW_VH_86	A	<CN0>	100	PASS	SVTYPE=DEL;CIEND=0,362;CIPOS=-300,0;END=78188464;CS=DEL_union;MC=EM_DL_DEL03111,YL_CN_FIN_125,BI_GS_DEL1_B1_P0079_488,SI_BD_525;AC=474;AF=0.09464856;NS=2504;AN=5008;EAS_AF=0.004;EUR_AF=0.0716;AFR_AF=0.1384;AMR_AF=0.1571;SAS_AF=0.1084	GT	0	0	0	0	0	1	0	1	0	1	0	1	1	1	1	2	0	0	0
chr1	80221781	80223032	1252	DEL	https://genome.ucsc.edu/cgi-bin/hgTracks?db=hg19&position=chr1:79756096-79757347	BI_GS_DEL1_B4_P0081_42	T	<CN0>	100	PASS	SVTYPE=DEL;CIEND=0,0;CIPOS=0,0;END=79757347;CS=DEL_union;MC=YL_CN_PJL_161,YL_CN_CHS_142,SI_BD_540,YL_CN_ESN_111,YL_CN_MXL_107,YL_CN_JPT_136,YL_CN_CLM_93,YL_CN_ITU_123,YL_CN_CEU_170,YL_CN_LWK_98,UW_VH_2502,YL_CN_KHV_162,YL_CN_TSI_95,YL_CN_STU_115;AC=1981;AF=0.39556709;NS=2504;AN=5008;EAS_AF=0.505;EUR_AF=0.4761;AFR_AF=0.1936;AMR_AF=0.5476;SAS_AF=0.365	GT	1	0	0	0	1	0	0	1	0	0	0	0	1	1	1	1	2	2	2
chr1	84388330	84388946	617	DEL	https://genome.ucsc.edu/cgi-bin/hgTracks?db=hg19&position=chr1:83922647-83923263	UW_VH_2855	G	<CN0>	100	PASS	SVTYPE=DEL;CIEND=0,307;CIPOS=-412,0;END=83923263;CS=DEL_union;MC=BI_GS_DEL1_B5_P0085_522;AC=165;AF=0.03294728;NS=2504;AN=5008;EAS_AF=0.004;EUR_AF=0.0328;AFR_AF=0.0772;AMR_AF=0.0274;SAS_AF=0.0072	GT	0	1	0	0	0	1	0	0	0	1	1	0	0	0	0	0	0	0	0
chr1	84712009	84715872	3864	DEL	https://genome.ucsc.edu/cgi-bin/hgTracks?db=hg19&position=chr1:84246326-84250189	BI_GS_DEL1_B5_P0085_862	G	<CN0>	100	PASS	SVTYPE=DEL;CIEND=0,0;CIPOS=0,0;END=84250189;CS=DEL_union;MC=UW_VH_3887,UW_VH_5906,EM_DL_DEL03247,SI_BD_567,YL_CN_MXL_111,UW_VH_21211;AC=1113;AF=0.22224441;NS=2504;AN=5008;EAS_AF=0.3522;EUR_AF=0.0447;AFR_AF=0.2595;AMR_AF=0.2248;SAS_AF=0.2188	GT	0	1	0	1	2	1	0	0	0	1	1	2	0	1	1	2	1	2	1
chr1	89475930	89478613	2684	DEL	https://genome.ucsc.edu/cgi-bin/hgTracks?db=hg19&position=chr1:89010247-89012930	UW_VH_1	G	<CN0>	100	PASS	SVTYPE=DEL;CIEND=0,438;CIPOS=-482,0;END=89012930;CS=DEL_union;MC=SI_BD_588,YL_CN_KHV_169,EM_DL_DEL03344,BI_GS_DEL1_B1_P0090_402;AC=1000;AF=0.19968051;NS=2504;AN=5008;EAS_AF=0.2034;EUR_AF=0.3201;AFR_AF=0.0461;AMR_AF=0.2421;SAS_AF=0.2495	GT	0	0	0	0	0	1	0	0	0	0	0	0	1	0	2	1	0	1	0
chr1	91561080	91562174	1095	DEL	https://genome.ucsc.edu/cgi-bin/hgTracks?db=hg19&position=chr1:91095523-91096617	BI_GS_DEL1_B5_P0092_694	T	<CN0>	100	PASS	SVTYPE=DEL;CIEND=-19,20;CIPOS=-19,20;END=91096617;CS=DEL_union;MC=SI_BD_598;AC=433;AF=0.08646166;NS=2504;AN=5008;EAS_AF=0.1687;EUR_AF=0.0567;AFR_AF=0.1165;AMR_AF=0.0533;SAS_AF=0.0153	GT	0	0	1	0	0	0	0	1	0	0	0	0	0	0	0	1	1	0	1
chr1	92232051	92233331	1281	DEL	https://genome.ucsc.edu/cgi-bin/hgTracks?db=hg19&position=chr1:91766494-91767774	UW_VH_25108	T	<CN0>	100	PASS	SVTYPE=DEL;CIEND=0,326;CIPOS=-324,0;END=91767774;CS=DEL_union;MC=YL_CN_TSI_109,BI_GS_DEL1_B2_P0093_196,SI_BD_601,YL_CN_IBS_109,UW_VH_3176,UW_VH_2446,EM_DL_DEL1039023,YL_CN_ESN_120,UW_VH_19170,YL_CN_ITU_131,YL_CN_CLM_101,UW_VH_9803;AC=1397;AF=0.27895367;NS=2504;AN=5008;EAS_AF=0.0556;EUR_AF=0.3091;AFR_AF=0.3253;AMR_AF=0.2882;SAS_AF=0.409	GT	1	0	0	1	0	0	0	0	0	1	0	1	1	1	0	1	0	0	0
chr1	93291972	93292789	818	DEL	https://genome.ucsc.edu/cgi-bin/hgTracks?db=hg19&position=chr1:92826415-92827232	BI_GS_DEL1_B2_P0094_156	C	<CN0>	100	PASS	SVTYPE=DEL;CIEND=-25,26;CIPOS=-25,26;END=92827232;CS=DEL_union;MC=UW_VH_1677,SI_BD_609;AC=801;AF=0.15994409;NS=2504;AN=5008;EAS_AF=0.2143;EUR_AF=0.1928;AFR_AF=0.0174;AMR_AF=0.1816;SAS_AF=0.2474	GT	0	0	0	0	0	0	0	0	0	0	0	0	0	1	1	2	1	1	2
chr1	94288372	94291260	2889	DEL	https://genome.ucsc.edu/cgi-bin/hgTracks?db=hg19&position=chr1:93822816-93825704	BI_GS_DEL1_B1_P0095_311	C	<CN0>	100	PASS	SVTYPE=DEL;CIEND=0,0;CIPOS=0,0;END=93825704;CS=DEL_union;MC=UW_VH_7316,UW_VH_1999,UW_VH_13522,UW_VH_20752,UW_VH_5956,EM_DL_DEL03438,YL_CN_MXL_116,YL_CN_ASW_158,UW_VH_25321,UW_VH_7810,UW_VH_20594;AC=1686;AF=0.33666134;NS=2504;AN=5008;EAS_AF=0.5258;EUR_AF=0.3181;AFR_AF=0.0809;AMR_AF=0.3271;SAS_AF=0.5133	GT	0	0	0	0	0	0	0	0	0	0	0	0	2	1	1	2	1	1	1
chr1	104443176	104443721	546	DEL	https://genome.ucsc.edu/cgi-bin/hgTracks?db=hg19&position=chr1:103900554-103901099	BI_GS_DEL1_B1_P0105_200	T	<CN0>	100	PASS	SVTYPE=DEL;CIEND=-1,1;CIPOS=-1,1;END=103901099;CS=DEL_union;MC=UW_VH_1678;AC=1412;AF=0.28194888;NS=2504;AN=5008;EAS_AF=0.1706;EUR_AF=0.3996;AFR_AF=0.2519;AMR_AF=0.3761;SAS_AF=0.2495	GT	0	0	0	1	1	0	0	0	0	0	0	0	0	0	2	1	0	0	0
chr1	105255038	105256195	1158	DEL	https://genome.ucsc.edu/cgi-bin/hgTracks?db=hg19&position=chr1:104712416-104713573	BI_GS_DEL1_B1_P0106_186	G	<CN0>	100	PASS	SVTYPE=DEL;CIEND=0,0;CIPOS=0,0;END=104713573;CS=DEL_union;MC=UW_VH_2978,YL_CN_STU_135,UW_VH_21745;AC=1340;AF=0.26757188;NS=2504;AN=5008;EAS_AF=0.5159;EUR_AF=0.0785;AFR_AF=0.3071;AMR_AF=0.1744;SAS_AF=0.2188	GT	1	1	1	1	0	1	1	0	1	1	0	0	0	0	0	0	1	0	1
chr1	105667567	105668446	880	DEL	https://genome.ucsc.edu/cgi-bin/hgTracks?db=hg19&position=chr1:105124945-105125824	BI_GS_DEL1_B5_P0106_645	G	<CN0>	100	PASS	SVTYPE=DEL;CIEND=0,0;CIPOS=0,0;END=105125824;CS=DEL_union;MC=UW_VH_2190,SI_BD_665;AC=654;AF=0.13059105;NS=2504;AN=5008;EAS_AF=0.1538;EUR_AF=0.1034;AFR_AF=0.174;AMR_AF=0.0677;SAS_AF=0.1207	GT	0	1	0	1	0	1	0	0	1	1	1	1	0	0	0	0	1	0	1
chr1	106015797	106023398	7602	DEL	https://genome.ucsc.edu/cgi-bin/hgTracks?db=hg19&position=chr1:105473175-105480776	UW_VH_11498	T	<CN0>	100	PASS	SVTYPE=DEL;CIEND=0,426;CIPOS=-493,0;END=105480776;CS=DEL_union;MC=EM_DL_DEL03675,UW_VH_4841,UW_VH_20934,BI_GS_DEL1_B2_P0107_13,SI_BD_666,YL_CN_CHS_165;AC=2027;AF=0.4047524;NS=2504;AN=5008;EAS_AF=0.5099;EUR_AF=0.3111;AFR_AF=0.4834;AMR_AF=0.3833;SAS_AF=0.3016	GT	0	2	1	0	1	0	0	0	1	1	1	1	0	0	1	1	1	0	1
chr1	109573240	109575184	1945	DEL	https://genome.ucsc.edu/cgi-bin/hgTracks?db=hg19&position=chr1:109030618-109032562	UW_VH_1350	A	<CN0>	100	PASS	SVTYPE=DEL;CIEND=0,431;CIPOS=-419,0;END=109032562;CS=DEL_union;MC=BI_GS_DEL1_B4_P0110_106,YL_CN_STU_141,YL_CN_CLM_113;AC=1075;AF=0.21465655;NS=2504;AN=5008;EAS_AF=0.2163;EUR_AF=0.2614;AFR_AF=0.1558;AMR_AF=0.2738;SAS_AF=0.2025	GT	0	0	0	0	0	0	0	0	1	0	0	1	1	1	1	2	0	0	0
chr1	109602616	109603316	701	DEL	https://genome.ucsc.edu/cgi-bin/hgTracks?db=hg19&position=chr1:109059994-109060694	BI_GS_DEL1_B4_P0110_113	G	<CN0>	100	PASS	SVTYPE=DEL;CIEND=-9,10;CIPOS=-9,10;END=109060694;CS=DEL_union;MC=UW_VH_2503;AC=225;AF=0.04492812;NS=2504;AN=5008;EAS_AF=0.0159;EUR_AF=0.0348;AFR_AF=0.1006;AMR_AF=0.0216;SAS_AF=0.0266	GT	0	1	1	0	0	1	0	0	0	0	1	0	0	0	0	0	0	0	0
chr1	110187159	110191392	4234	DEL	https://genome.ucsc.edu/cgi-bin/hgTracks?db=hg19&position=chr1:109644537-109648770	EM_DL_DEL04008	A	<CN0>	100	PASS	SVTYPE=DEL;CIEND=-150,150;CIPOS=-150,150;END=109648770;CS=DEL_union;MC=UW_VH_11157,UW_VH_105,UW_VH_14383,UW_VH_16373,UW_VH_15594,UW_VH_14446,UW_VH_17415,UW_VH_16704,UW_VH_18787,UW_VH_17281,UW_VH_10869,UW_VH_4796,UW_VH_20579,UW_VH_3222,SI_BD_694,UW_VH_21775,UW_VH_4341,UW_VH_14511,BI_GS_DEL1_B1_P0111_170,UW_VH_9883,YL_CN_CHS_170,UW_VH_15855,UW_VH_12772,UW_VH_13558,UW_VH_11475,UW_VH_5957,UW_VH_19437…	GT	1	2	1	2	1	0	1	0	2	1	1	1	2	2	0	1	2	1	2
chr1	111376650	111388643	11994	DEL	https://genome.ucsc.edu/cgi-bin/hgTracks?db=hg19&position=chr1:110834028-110846021	EM_DL_DEL04028	A	<CN0>	100	PASS	SVTYPE=DEL;CIEND=-150,150;CIPOS=-150,150;END=110846021;CS=DEL_union;MC=BI_GS_CNV_1_111376977_111388274,YL_CN_GBR_186,SI_BD_701,YL_CN_IBS_128;AC=379;AF=0.07567891;NS=2504;AN=5008;EAS_AF=0.005;EUR_AF=0.0845;AFR_AF=0.1362;AMR_AF=0.0403;SAS_AF=0.0828	GT	0	1	1	0	1	0	1	1	1	0	0	0	0	0	0	0	0	0	0
chr1	112074694	112074805	112	DEL	https://genome.ucsc.edu/cgi-bin/hgTracks?db=hg19&position=chr1:111532072-111532183	DEL_pindel_1254	AGGAAAGATTATAGCCCTGTACTCTGCTTCTTTGGCGTGGTTCCTTTCCTAGCTTAAGGTAGTTTTCTCACATGCATGTGCTGACCAGCACTCACTCAGCTGAAGGCTTCGG	A	.	PASS	SVTYPE=DEL;END=111532183;CS=DEL_pindel;AC=1289;AF=0.25738818;NS=2504;AN=5008;EAS_AF=0.252;EUR_AF=0.2704;AFR_AF=0.0968;AMR_AF=0.4438;SAS_AF=0.3344;SITEPOST=0.9992	GT	0	0	0	1	0	0	0	0	0	0	0	0	1	1	0	1	1	0	0
chr1	112691523	112704972	13450	DEL	https://genome.ucsc.edu/cgi-bin/hgTracks?db=hg19&position=chr1:112148901-112162350	12695	.	<DEL>	28	PASS	SVTYPE=DEL;END=112162350;SVLEN=13450;STRANDS=+-;AF=0.32;CYTOBAND=1p13.2;1000G_ID=UW_VH_11519;1000G_OVERLAP=0.96;DESCRIPTION=chr1:112148901-112162350_deletion;BP1=intergenic;BP2=intergenic;GENES=intergenic;ABPARTS=0.0;CENTROMERE=0.0;SEGDUP=0.0;STR=0.00;UNMAPABLE=0.40;MEDREFGL=20	GT:FT:PE:SR:CN:SC:SP:AR:HT:SQ:GL	0	0	0	0	0	0	0	0	0	0	0	0	0	1	1	1	1	2	1
chr1	112834896	112837824	2929	DEL	https://genome.ucsc.edu/cgi-bin/hgTracks?db=hg19&position=chr1:112292274-112295202	YL_CN_ACB_172	C	<CN0>	100	PASS	SVTYPE=DEL;CIEND=-500,1000;CIPOS=-1000,500;END=112295202;CS=DEL_union;MC=YL_CN_CDX_136,YL_CN_LWK_130;AC=4374;AF=0.87340256;NS=2504;AN=5008;EAS_AF=0.9256;EUR_AF=0.9344;AFR_AF=0.7625;AMR_AF=0.853;SAS_AF=0.9213	GT	2	1	2	2	2	0	2	2	2	2	2	2	2	2	2	2	2	2	2
chr1	113799625	113800089	465	DEL	https://genome.ucsc.edu/cgi-bin/hgTracks?db=hg19&position=chr1:113257003-113257467	BI_GS_DEL1_B2_P0114_484	G	<CN0>	100	PASS	SVTYPE=DEL;CIEND=0,0;CIPOS=0,0;END=113257467;CS=DEL_union;MC=UW_VH_107,DEL_pindel_1283;AC=3804;AF=0.75958466;NS=2504;AN=5008;EAS_AF=0.9653;EUR_AF=0.837;AFR_AF=0.4818;AMR_AF=0.8141;SAS_AF=0.8047	GT	0	1	1	1	0	1	0	0	1	2	0	1	0	1	2	1	2	2	2
chr1	116229468	116232839	3372	DEL	https://genome.ucsc.edu/cgi-bin/hgTracks?db=hg19&position=chr1:115686847-115690218	BI_GS_DEL1_B2_P0117_180	C	<CN0>	100	PASS	SVTYPE=DEL;CIEND=0,1;CIPOS=0,1;END=115690218;CS=DEL_union;MC=SI_BD_734,YL_CN_MSL_122,YL_CN_CHB_179,UW_VH_2643,UW_VH_24764,EM_DL_DEL04109;AC=1354;AF=0.27036741;NS=2504;AN=5008;EAS_AF=0.1964;EUR_AF=0.2634;AFR_AF=0.2723;AMR_AF=0.304;SAS_AF=0.3272	GT	0	0	0	0	0	1	1	1	2	1	0	1	1	1	1	1	0	0	0
chr1	120012853	120013656	804	DEL	https://genome.ucsc.edu/cgi-bin/hgTracks?db=hg19&position=chr1:119470230-119471033	BI_GS_DEL1_B3_P0121_5	A	<CN0>	100	PASS	SVTYPE=DEL;CIEND=-1,2;CIPOS=-1,2;END=119471033;CS=DEL_union;MC=UW_VH_5881,SI_BD_749;AC=370;AF=0.07388179;NS=2504;AN=5008;EAS_AF=0.0645;EUR_AF=0.001;AFR_AF=0.1868;AMR_AF=0.0476;SAS_AF=0.0245	GT	0	0	0	1	1	1	0	0	0	0	0	1	0	0	0	0	0	1	0
chr1	144287853	144300394	12542	DEL	https://genome.ucsc.edu/cgi-bin/hgTracks?db=hg19&position=chr1:120953580-120966121	BI_GS_CNV_1_144468090_144480623	T	<CN0>	100	PASS	SVTYPE=DEL;CIEND=0,500;CIPOS=-500,0;END=120966121;CS=DEL_union;AC=1930;AF=0.38538339;NS=2504;AN=5008;EAS_AF=0.3839;EUR_AF=0.3956;AFR_AF=0.1944;AMR_AF=0.4712;SAS_AF=0.5736	GT	0	0	0	1	0	0	1	1	0	0	1	0	1	0	0	0	0	1	0
chr1	152555227	152588026	32800	DEL	https://genome.ucsc.edu/cgi-bin/hgTracks?db=hg19&position=chr1:152582751-152615550	14153	.	<DEL>	25	PASS	SVTYPE=DEL;END=152615550;SVLEN=32800;STRANDS=+-;AF=0.79;CYTOBAND=1q21.3;1000G_ID=BI_GS_CNV_1_152555495_152586932;1000G_OVERLAP=0.96;DESCRIPTION=chr1:152582751-152615550_deletion;BP1=intergenic;BP2=intergenic;GENES=NM_178433,LCE3B,exon_1/1|NM_178433,LCE3B,UTR3|NM_178434,LCE3C,exon_1/1|NM_178434,LCE3C,UTR3;ABPARTS=0.0;CENTROMERE=0.0;SEGDUP=0.0;STR=0.00;UNMAPABLE=0.03;MEDREFGL=21	GT:FT:PE:SR:CN:SC:SP:AR:HT:SQ:GL	1	0	1	2	1	1	1	1	0	1	1	0	1	0	1	1	2	2	2
chr1	152760084	152770547	10464	DEL	https://genome.ucsc.edu/cgi-bin/hgTracks?db=hg19&position=chr1:152787608-152798071	UW_VH_24538	C	<CN0>	100	PASS	SVTYPE=DEL;CIEND=0,119;CIPOS=-369,0;END=152798071;CS=DEL_union;MC=YL_CN_ITU_231,BI_GS_CNV_1_152760314_152770867,EM_DL_DEL05999;AC=982;AF=0.19608626;NS=2504;AN=5008;EAS_AF=0.0347;EUR_AF=0.3569;AFR_AF=0.2035;AMR_AF=0.2291;SAS_AF=0.1636	GT	0	0	0	0	2	1	0	0	0	2	1	0	2	0	1	1	0	0	0
chr1	153133703	153133960	258	DEL	https://genome.ucsc.edu/cgi-bin/hgTracks?db=hg19&position=chr1:153161227-153161484	BI_GS_DEL1_B5_P0154_145	A	<CN0>	100	PASS	SVTYPE=DEL;CIEND=0,1;CIPOS=0,1;END=153161484;CS=DEL_union;MC=UW_VH_115;AC=2213;AF=0.44189297;NS=2504;AN=5008;EAS_AF=0.5149;EUR_AF=0.5507;AFR_AF=0.2655;AMR_AF=0.4337;SAS_AF=0.499	GT	0	0	0	0	1	0	0	0	0	0	0	1	1	2	1	0	0	0	0
chr1	154080945	154084660	3716	DEL	https://genome.ucsc.edu/cgi-bin/hgTracks?db=hg19&position=chr1:154108469-154112184	UW_VH_12787	A	<CN0>	100	PASS	SVTYPE=DEL;CIEND=0,422;CIPOS=-366,0;END=154112184;CS=DEL_union;MC=EM_DL_DEL06027,BI_GS_DEL1_B2_P0155_34,YL_CN_GWD_291;AC=84;AF=0.01677316;NS=2504;AN=5008;EAS_AF=0.0;EUR_AF=0.0;AFR_AF=0.062;AMR_AF=0.0029;SAS_AF=0.0	GT	0	0	0	0	2	1	0	0	0	1	0	1	0	0	0	0	0	0	0
chr1	154993325	154994400	1076	DEL	https://genome.ucsc.edu/cgi-bin/hgTracks?db=hg19&position=chr1:155020849-155021924	UW_VH_7948	G	<CN0>	100	PASS	SVTYPE=DEL;CIEND=0,402;CIPOS=-252,0;END=155021924;CS=DEL_union;MC=BI_GS_DEL1_B2_P0155_722;AC=23;AF=0.00459265;NS=2504;AN=5008;EAS_AF=0.0;EUR_AF=0.0;AFR_AF=0.0166;AMR_AF=0.0014;SAS_AF=0.0	GT	0	0	1	0	0	0	0	0	1	0	1	0	0	0	0	1	1	0	1
chr1	155659699	155664464	4766	DEL	https://genome.ucsc.edu/cgi-bin/hgTracks?db=hg19&position=chr1:155689908-155694673	UW_VH_7026	C	<CN0>	100	PASS	SVTYPE=DEL;CIEND=0,375;CIPOS=-410,0;END=155694673;CS=DEL_union;MC=EM_DL_DEL06071,SI_BD_821,YL_CN_PUR_291,BI_GS_DEL1_B4_P0156_105;AC=713;AF=0.1423722;NS=2504;AN=5008;EAS_AF=0.002;EUR_AF=0.0;AFR_AF=0.5174;AMR_AF=0.0375;SAS_AF=0.001	GT	2	2	2	1	0	0	2	1	1	1	1	1	0	0	0	0	0	0	0
chr1	157540655	157540871	217	DEL	https://genome.ucsc.edu/cgi-bin/hgTracks?db=hg19&position=chr1:157570865-157571081	BI_GS_DEL1_B4_P0158_141	G	<CN0>	100	PASS	SVTYPE=DEL;CIEND=0,0;CIPOS=0,0;END=157571081;CS=DEL_union;MC=UW_VH_2001;AC=1984;AF=0.39616613;NS=2504;AN=5008;EAS_AF=0.6101;EUR_AF=0.3956;AFR_AF=0.0862;AMR_AF=0.5245;SAS_AF=0.5041	GT	0	1	0	0	0	0	0	0	0	0	0	0	2	1	1	0	0	0	0
chr1	158488410	158488679	270	DEL	https://genome.ucsc.edu/cgi-bin/hgTracks?db=hg19&position=chr1:158518620-158518889	BI_GS_DEL1_B3_P0159_17	A	<CN0>	100	PASS	SVTYPE=DEL;CIEND=0,0;CIPOS=0,0;END=158518889;CS=DEL_union;MC=UW_VH_1681;AC=2519;AF=0.50299521;NS=2504;AN=5008;EAS_AF=0.5754;EUR_AF=0.4751;AFR_AF=0.5855;AMR_AF=0.4006;SAS_AF=0.4182	GT	1	2	1	2	2	0	0	2	2	1	2	1	0	2	1	2	1	1	2
chr1	158867530	158869981	2452	DEL	https://genome.ucsc.edu/cgi-bin/hgTracks?db=hg19&position=chr1:158897740-158900191	14866	.	<DEL>	20	PASS	SVTYPE=DEL;END=158900191;SVLEN=2452;STRANDS=+-;AF=1.00;CYTOBAND=1q23.1;1000G_ID=BI_GS_DEL1_B1_P0159_764;1000G_OVERLAP=1.00;DESCRIPTION=chr1:158897740-158900191_deletion;BP1=intergenic;BP2=intergenic;GENES=intergenic;ABPARTS=0.0;CENTROMERE=0.0;SEGDUP=0.0;STR=0.0;UNMAPABLE=0.0;MEDREFGL=NA	GT:FT:PE:SR:CN:SC:SP:AR:HT:SQ:GL	1	2	1	1	2	2	2	2	1	1	2	1	2	1	1	1	2	2	2
chr1	158961353	158966208	4856	DEL	https://genome.ucsc.edu/cgi-bin/hgTracks?db=hg19&position=chr1:158991563-158996418	BI_GS_DEL1_B1_P0159_834	C	<CN0>	100	PASS	SVTYPE=DEL;CIEND=0,0;CIPOS=0,0;END=158996418;CS=DEL_union;MC=EM_DL_DEL06162,UW_VH_15295,UW_VH_2003,SI_BD_842,YL_CN_ITU_240;AC=485;AF=0.09684505;NS=2504;AN=5008;EAS_AF=0.0;EUR_AF=0.1332;AFR_AF=0.1589;AMR_AF=0.1095;SAS_AF=0.0665	GT	0	0	0	1	1	1	0	0	0	2	0	0	1	1	0	0	0	0	0
chr1	159648708	159649659	952	DEL	https://genome.ucsc.edu/cgi-bin/hgTracks?db=hg19&position=chr1:159678918-159679869	BI_GS_DEL1_B2_P0160_484	T	<CN0>	100	PASS	SVTYPE=DEL;CIEND=0,0;CIPOS=0,0;END=159679869;CS=DEL_union;MC=UW_VH_118,SI_BD_845,EM_DL_DEL1055034;AC=3464;AF=0.69169329;NS=2504;AN=5008;EAS_AF=0.8244;EUR_AF=0.7336;AFR_AF=0.5628;AMR_AF=0.8372;SAS_AF=0.5828	GT	1	2	1	1	0	1	2	2	2	2	0	1	1	1	1	1	1	1	0
chr1	160935241	160935340	100	DEL	https://genome.ucsc.edu/cgi-bin/hgTracks?db=hg19&position=chr1:160965451-160965550	15079	.	<DEL>	24	PASS	SVTYPE=DEL;END=160965550;SVLEN=100;STRANDS=+-;AF=1.00;CYTOBAND=1q23.3;1000G_ID=NA;1000G_OVERLAP=NA;DESCRIPTION=chr1:160965451-160965550_deletion;BP1=intergenic;BP2=intergenic;GENES=intergenic;ABPARTS=0.0;CENTROMERE=0.0;SEGDUP=0.0;STR=0.0;UNMAPABLE=0.07;MEDREFGL=NA	GT:FT:PE:SR:CN:SC:SP:AR:HT:SQ:GL	2	2	2	2	2	2	2	2	2	2	2	2	2	2	1	2	2	2	2
chr1	165731209	165731489	281	DEL	https://genome.ucsc.edu/cgi-bin/hgTracks?db=hg19&position=chr1:165761972-165762252	DEL_pindel_1530	AAACATTTTTATTAAAATGTTATAAGGATAACATTTTTATTAAAATGTTATAAGGATAACATTTTTATTAAAATGTTATAAGGATAACATTTTTATTAAAATGTTATAAGGATAACATTTTTATTAAAATGTTATAAGGATAACATTTTTATTAAAATGTTATAAGGATAACATTTTTATTAAAATGTTATAAGGATAACATTTTTATTAAAATGTTATAAGGATAACATTTTTATTAAAATGTTATAAGGATAACATTTTTATTAAAATGTTATAAGGAT	A	.	PASS	SVTYPE=DEL;END=165762252;CS=DEL_pindel;AC=2776;AF=0.5543131;NS=2504;AN=5008;EAS_AF=0.5764;EUR_AF=0.5318;AFR_AF=0.5567;AMR_AF=0.5418;SAS_AF=0.5603;SITEPOST=0.9876	GT	1	2	2	1	1	1	2	1	0	1	1	1	2	1	1	2	2	1	2
chr1	166551470	166552838	1369	DEL	https://genome.ucsc.edu/cgi-bin/hgTracks?db=hg19&position=chr1:166582233-166583601	BI_GS_DEL1_B3_P0167_30	C	<CN0>	100	PASS	SVTYPE=DEL;CIEND=-26,27;CIPOS=-26,27;END=166583601;CS=DEL_union;AC=122;AF=0.02436102;NS=2504;AN=5008;EAS_AF=0.0;EUR_AF=0.0;AFR_AF=0.0855;AMR_AF=0.0101;SAS_AF=0.002	GT	0	1	0	0	1	1	0	0	0	1	1	1	0	0	0	0	0	0	0
chr1	171783587	171783649	63	DEL	https://genome.ucsc.edu/cgi-bin/hgTracks?db=hg19&position=chr1:171814447-171814509	DEL_pindel_1552	ACTCCAGCCTGGGCGACAGAGTGGGACTCCATCTAAAAAAAAAAAAAAAAAAAGGGGCTGATG	A	.	PASS	SVTYPE=DEL;END=171814509;CS=DEL_pindel;AC=2052;AF=0.40974441;NS=2504;AN=5008;EAS_AF=0.6647;EUR_AF=0.4245;AFR_AF=0.3048;AMR_AF=0.3977;SAS_AF=0.2822;SITEPOST=0.9998	GT	1	1	2	2	2	0	1	0	1	0	0	0	1	1	2	2	2	2	2
chr1	172461530	172461631	102	DEL	https://genome.ucsc.edu/cgi-bin/hgTracks?db=hg19&position=chr1:172492390-172492491	DEL_pindel_1560	TCCTAAAAGCTTTGCCCAGAGGTCTAAATTCATTTTCTCTCAGATATTTGTCTTGTGTCATGTTGCAAGCTGCCTGTTGCCATAAGGGCTGCCTAGAACTAG	T	.	PASS	SVTYPE=DEL;END=172492491;CS=DEL_pindel;AC=226;AF=0.0451278;NS=2504;AN=5008;EAS_AF=0.0;EUR_AF=0.0;AFR_AF=0.1641;AMR_AF=0.013;SAS_AF=0.0;SITEPOST=0.9999	GT	1	1	1	1	0	1	0	0	0	0	0	0	0	0	0	0	0	0	0
chr1	178495321	178495683	363	DEL	https://genome.ucsc.edu/cgi-bin/hgTracks?db=hg19&position=chr1:178526186-178526548	BI_GS_DEL1_B5_P0179_545	A	<CN0>	100	PASS	SVTYPE=DEL;CIEND=-24,24;CIPOS=-24,24;END=178526548;CS=DEL_union;AC=1760;AF=0.3514377;NS=2504;AN=5008;EAS_AF=0.4177;EUR_AF=0.3579;AFR_AF=0.3086;AMR_AF=0.2983;SAS_AF=0.3722	GT	0	1	0	1	0	1	0	1	1	2	1	1	0	1	1	0	0	0	0
chr1	179607260	179608065	806	DEL	https://genome.ucsc.edu/cgi-bin/hgTracks?db=hg19&position=chr1:179638125-179638930	BI_GS_DEL1_B3_P0180_23	A	<CN0>	100	PASS	SVTYPE=DEL;CIEND=-12,12;CIPOS=-12,12;END=179638930;CS=DEL_union;MC=SI_BD_937,UW_VH_125,EM_DL_DEL1062828;AC=1817;AF=0.36281949;NS=2504;AN=5008;EAS_AF=0.369;EUR_AF=0.3996;AFR_AF=0.2708;AMR_AF=0.4352;SAS_AF=0.3916	GT	1	0	0	1	1	0	1	0	0	0	1	0	0	1	1	1	1	2	1
chr1	180228401	180230408	2008	DEL	https://genome.ucsc.edu/cgi-bin/hgTracks?db=hg19&position=chr1:180259266-180261273	BI_GS_DEL1_B2_P0181_191	G	<CN0>	100	PASS	SVTYPE=DEL;CIEND=-23,23;CIPOS=-23,23;END=180261273;CS=DEL_union;MC=SI_BD_939,UW_VH_16863,UW_VH_8303,YL_CN_GWD_320;AC=66;AF=0.01317891;NS=2504;AN=5008;EAS_AF=0.0;EUR_AF=0.0;AFR_AF=0.0484;AMR_AF=0.0029;SAS_AF=0.0	GT	0	0	1	0	0	1	0	0	0	0	0	0	0	0	0	1	1	0	1
chr1	181043348	181043808	461	DEL	https://genome.ucsc.edu/cgi-bin/hgTracks?db=hg19&position=chr1:181074212-181074672	BI_GS_DEL1_B4_P0182_9	A	<CN0>	100	PASS	SVTYPE=DEL;CIEND=-71,72;CIPOS=-71,72;END=181074672;CS=DEL_union;MC=SI_BD_941,BI_GS_DEL1_B1_P0182_42;AC=1553;AF=0.31010383;NS=2504;AN=5008;EAS_AF=0.2946;EUR_AF=0.2157;AFR_AF=0.4743;AMR_AF=0.3055;SAS_AF=0.2045	GT	2	0	1	1	1	2	2	2	1	1	0	1	1	0	1	0	0	1	0
chr1	185009806	185011738	1933	DEL	https://genome.ucsc.edu/cgi-bin/hgTracks?db=hg19&position=chr1:185040674-185042606	BI_GS_DEL1_B1_P0186_9	T	<CN0>	100	PASS	SVTYPE=DEL;CIEND=0,0;CIPOS=0,0;END=185042606;CS=DEL_union;MC=YL_CN_GWD_324,EM_DL_DEL1064905,SI_BD_958,UW_VH_7424,UW_VH_4167,UW_VH_18005;AC=530;AF=0.10583067;NS=2504;AN=5008;EAS_AF=0.121;EUR_AF=0.0577;AFR_AF=0.1528;AMR_AF=0.0793;SAS_AF=0.0951	GT	0	0	0	0	0	0	0	1	0	0	1	0	1	1	0	1	0	0	0
chr1	185783709	185785298	1590	DEL	https://genome.ucsc.edu/cgi-bin/hgTracks?db=hg19&position=chr1:185814577-185816166	BI_GS_DEL1_B5_P0186_936	G	<CN0>	100	PASS	SVTYPE=DEL;CIEND=0,1;CIPOS=0,1;END=185816166;CS=DEL_union;MC=EM_DL_DEL1065318,UW_VH_5063,SI_BD_964,YL_CN_YRI_320;AC=215;AF=0.04293131;NS=2504;AN=5008;EAS_AF=0.0;EUR_AF=0.0089;AFR_AF=0.1467;AMR_AF=0.0173;SAS_AF=0.0	GT	1	1	1	1	1	0	0	1	1	0	0	1	0	0	0	0	0	0	0
chr1	185857064	185861682	4619	DEL	https://genome.ucsc.edu/cgi-bin/hgTracks?db=hg19&position=chr1:185887932-185892550	BI_GS_DEL1_B5_P0186_1015	A	<CN0>	100	PASS	SVTYPE=DEL;CIEND=-5,5;CIPOS=-5,5;END=185892550;CS=DEL_union;MC=YL_CN_YRI_321;AC=285;AF=0.05690895;NS=2504;AN=5008;EAS_AF=0.0;EUR_AF=0.002;AFR_AF=0.1997;AMR_AF=0.0274;SAS_AF=0.0	GT	1	1	1	1	0	0	0	1	1	0	1	1	0	0	0	0	0	0	0
chr1	187464747	187466829	2083	DEL	https://genome.ucsc.edu/cgi-bin/hgTracks?db=hg19&position=chr1:187495615-187497697	YL_CN_PUR_321	T	<CN0>	100	PASS	SVTYPE=DEL;CIEND=-500,1000;CIPOS=-1000,500;END=187497697;CS=DEL_union;MC=EM_DL_DEL1065840,YL_CN_JPT_273,YL_CN_MSL_211,YL_CN_CEU_323;AC=4280;AF=0.85463259;NS=2504;AN=5008;EAS_AF=0.9772;EUR_AF=0.7575;AFR_AF=0.7693;AMR_AF=0.866;SAS_AF=0.9356	GT	2	2	2	2	1	1	2	1	2	2	2	1	1	2	2	2	2	2	2
chr1	190052658	190053873	1216	DEL	https://genome.ucsc.edu/cgi-bin/hgTracks?db=hg19&position=chr1:190083528-190084743	BI_GS_DEL1_B2_P0191_37	T	<CN0>	100	PASS	SVTYPE=DEL;CIEND=0,1;CIPOS=0,1;END=190084743;CS=DEL_union;MC=SI_BD_1001,UW_VH_7929,EM_DL_DEL1066860;AC=180;AF=0.03594249;NS=2504;AN=5008;EAS_AF=0.0069;EUR_AF=0.0;AFR_AF=0.1256;AMR_AF=0.0086;SAS_AF=0.001	GT	0	1	0	1	1	1	0	0	0	1	0	2	0	0	0	0	0	0	0
chr1	190837319	190837490	172	DEL	https://genome.ucsc.edu/cgi-bin/hgTracks?db=hg19&position=chr1:190868189-190868360	DEL_pindel_1759	CATTAGATCTCGAGAATTTATTCATCTCGTATAACTAAGACTTTGTGCCCTTTGATCAAATCTCTCCATTTCCTCCAGCCCCCTATATTGTGGTAACCCCTATTCTACTCTCTGCATGTTTAGATTTCACATATAAGTTAGATCATGCACTATTTGTGTCTGTGTCTGGCTT	C	.	PASS	SVTYPE=DEL;END=190868360;CS=DEL_pindel;AC=3772;AF=0.75319489;NS=2504;AN=5008;EAS_AF=0.9206;EUR_AF=0.834;AFR_AF=0.4818;AMR_AF=0.8026;SAS_AF=0.8292;SITEPOST=0.9995	GT	1	1	1	2	0	0	1	2	0	1	2	1	2	2	1	2	2	2	2
chr1	191916438	191918546	2109	DEL	https://genome.ucsc.edu/cgi-bin/hgTracks?db=hg19&position=chr1:191947308-191949416	BI_GS_DEL1_B1_P0192_723	T	<CN0>	100	PASS	SVTYPE=DEL;CIEND=-1,1;CIPOS=-1,1;END=191949416;CS=DEL_union;MC=EM_DL_DEL07068,YL_CN_PJL_300,UW_VH_4203,SI_BD_1013;AC=1076;AF=0.21485623;NS=2504;AN=5008;EAS_AF=0.1429;EUR_AF=0.0696;AFR_AF=0.441;AMR_AF=0.1556;SAS_AF=0.1748	GT	2	1	2	1	1	1	2	2	2	2	1	2	0	0	0	0	0	0	0
chr1	192609798	192609864	67	DEL	https://genome.ucsc.edu/cgi-bin/hgTracks?db=hg19&position=chr1:192640668-192640734	DEL_pindel_1784	GTCCTCCTCACTTATAGTAGAGACTTACATAGAAAATGAAGTTGATCAGACCACATTTCTCATATGT	G	.	PASS	SVTYPE=DEL;END=192640734;CS=DEL_pindel;AC=1871;AF=0.37360224;NS=2504;AN=5008;EAS_AF=0.2024;EUR_AF=0.4324;AFR_AF=0.3548;AMR_AF=0.4265;SAS_AF=0.4775;SITEPOST=0.9999	GT	0	1	0	2	1	2	1	1	1	1	0	1	0	2	2	2	0	0	0
chr1	192860399	192861923	1525	DEL	https://genome.ucsc.edu/cgi-bin/hgTracks?db=hg19&position=chr1:192891269-192892793	BI_GS_DEL1_B5_P0193_1015	G	<CN0>	100	PASS	SVTYPE=DEL;CIEND=0,0;CIPOS=0,0;END=192892793;CS=DEL_union;MC=SI_BD_1016,EM_DL_DEL1067842,YL_CN_ESN_264,YL_CN_YRI_341,UW_VH_8120;AC=361;AF=0.07208466;NS=2504;AN=5008;EAS_AF=0.0;EUR_AF=0.0;AFR_AF=0.2572;AMR_AF=0.0303;SAS_AF=0.0	GT	0	1	0	0	0	0	1	0	1	1	0	2	0	0	0	0	0	0	0
chr1	194451056	194454312	3257	DEL	https://genome.ucsc.edu/cgi-bin/hgTracks?db=hg19&position=chr1:194481926-194485182	UW_VH_1353	A	<CN0>	100	PASS	SVTYPE=DEL;CIEND=0,324;CIPOS=-237,0;END=194485182;CS=DEL_union;MC=YL_CN_CHB_287,YL_CN_IBS_211,BI_GS_DEL1_B3_P0195_22,EM_DL_DEL07125,SI_BD_1025;AC=2727;AF=0.54452875;NS=2504;AN=5008;EAS_AF=0.6895;EUR_AF=0.6481;AFR_AF=0.4818;AMR_AF=0.5504;SAS_AF=0.3691	GT	0	0	0	1	0	0	1	2	1	1	1	2	2	1	2	1	1	1	2
chr1	194517604	194517863	260	DEL	https://genome.ucsc.edu/cgi-bin/hgTracks?db=hg19&position=chr1:194548474-194548733	BI_GS_DEL1_B2_P0195_316	A	<CN0>	100	PASS	SVTYPE=DEL;CIEND=0,0;CIPOS=0,0;END=194548733;CS=DEL_union;AC=2571;AF=0.51337859;NS=2504;AN=5008;EAS_AF=0.7083;EUR_AF=0.7157;AFR_AF=0.1679;AMR_AF=0.549;SAS_AF=0.546	GT	0	1	0	1	0	0	0	0	0	0	0	0	2	0	2	1	2	2	2
chr1	196728877	196808865	79989	DEL	https://genome.ucsc.edu/cgi-bin/hgTracks?db=hg19&position=chr1:196759747-196839735	YL_CN_CHB_289	G	<CN0>	100	PASS	SVTYPE=DEL;CIEND=-500,1000;CIPOS=-1000,500;END=196839735;CS=DEL_union;MC=EM_DL_DEL07189,YL_CN_ASW_275,YL_CN_CLM_215;AC=1305;AF=0.26058307;NS=2504;AN=5008;EAS_AF=0.0476;EUR_AF=0.1889;AFR_AF=0.4486;AMR_AF=0.183;SAS_AF=0.3548	GT	0	1	0	0	2	1	1	2	1	0	0	2	0	0	0	0	0	0	0
chr1	197894025	197894310	286	DEL	https://genome.ucsc.edu/cgi-bin/hgTracks?db=hg19&position=chr1:197924895-197925180	BI_GS_DEL1_B5_P0198_990	C	<CN0>	100	PASS	SVTYPE=DEL;CIEND=0,0;CIPOS=0,0;END=197925180;CS=DEL_union;MC=UW_VH_1354;AC=2799;AF=0.55890575;NS=2504;AN=5008;EAS_AF=0.6944;EUR_AF=0.4006;AFR_AF=0.5272;AMR_AF=0.6124;SAS_AF=0.5869	GT	1	1	0	2	2	1	0	0	1	2	2	1	1	0	0	0	2	1	2
chr1	198773749	198775415	1667	DEL	https://genome.ucsc.edu/cgi-bin/hgTracks?db=hg19&position=chr1:198804620-198806286	BI_GS_DEL1_B1_P0199_709	T	<CN0>	100	PASS	SVTYPE=DEL;CIEND=0,0;CIPOS=0,0;END=198806286;CS=DEL_union;MC=YL_CN_TSI_237,YL_CN_GIH_201,YL_CN_CHB_295,UW_VH_2451,YL_CN_PJL_313,EM_DL_DEL1069935;AC=1476;AF=0.29472843;NS=2504;AN=5008;EAS_AF=0.5188;EUR_AF=0.2664;AFR_AF=0.0499;AMR_AF=0.3069;SAS_AF=0.4151	GT	0	0	0	0	0	0	0	0	0	0	0	0	0	1	0	0	2	1	2
chr1	199110049	199113807	3759	DEL	https://genome.ucsc.edu/cgi-bin/hgTracks?db=hg19&position=chr1:199140921-199144679	BI_GS_DEL1_B2_P0200_70	C	<CN0>	100	PASS	SVTYPE=DEL;CIEND=0,0;CIPOS=0,0;END=199144679;CS=DEL_union;MC=YL_CN_TSI_238,EM_DL_DEL07291,UW_VH_23366,UW_VH_2348,UW_VH_17931,SI_BD_1055;AC=968;AF=0.19329073;NS=2504;AN=5008;EAS_AF=0.003;EUR_AF=0.165;AFR_AF=0.4781;AMR_AF=0.1182;SAS_AF=0.0869	GT	0	2	1	0	2	0	0	1	1	1	2	1	0	0	1	0	0	0	0
chr1	203684252	203686389	2138	DEL	https://genome.ucsc.edu/cgi-bin/hgTracks?db=hg19&position=chr1:203715124-203717261	YL_CN_STU_271	T	<CN0>	100	PASS	SVTYPE=DEL;CIEND=-500,1000;CIPOS=-1000,500;END=203717261;CS=DEL_union;MC=EM_DL_DEL1071823,UW_VH_8919,UW_VH_2670,UW_VH_11493,BI_GS_DEL1_B1_P0204_681,UW_VH_3605,SI_BD_1086;AC=951;AF=0.18989617;NS=2504;AN=5008;EAS_AF=0.2034;EUR_AF=0.1759;AFR_AF=0.143;AMR_AF=0.134;SAS_AF=0.2935	GT	0	0	0	0	0	0	0	1	0	0	1	1	0	1	0	0	0	0	0
chr1	203887673	203889898	2226	DEL	https://genome.ucsc.edu/cgi-bin/hgTracks?db=hg19&position=chr1:203918545-203920770	BI_GS_DEL1_B5_P0204_1033	T	<CN0>	100	PASS	SVTYPE=DEL;CIEND=0,0;CIPOS=0,0;END=203920770;CS=DEL_union;MC=SI_BD_1089;AC=274;AF=0.05471246;NS=2504;AN=5008;EAS_AF=0.0;EUR_AF=0.005;AFR_AF=0.1921;AMR_AF=0.0216;SAS_AF=0.0	GT	0	0	1	1	1	0	0	1	2	1	0	1	0	0	0	1	1	0	1
chr1	203894270	203895883	1614	DEL	https://genome.ucsc.edu/cgi-bin/hgTracks?db=hg19&position=chr1:203925142-203926755	BI_GS_DEL1_B3_P0204_33	A	<CN0>	100	PASS	SVTYPE=DEL;CIEND=-3,4;CIPOS=-3,4;END=203926755;CS=DEL_union;MC=UW_VH_6591,YL_CN_ESN_283,SI_BD_1090,EM_DL_DEL1071890;AC=277;AF=0.0553115;NS=2504;AN=5008;EAS_AF=0.0;EUR_AF=0.005;AFR_AF=0.1944;AMR_AF=0.0216;SAS_AF=0.0	GT	0	0	0	1	1	0	0	1	2	1	0	1	0	0	0	0	0	0	0
chr1	204381864	204384631	2768	DEL	https://genome.ucsc.edu/cgi-bin/hgTracks?db=hg19&position=chr1:204412736-204415503	BI_GS_DEL1_B3_P0205_7	C	<CN0>	100	PASS	SVTYPE=DEL;CIEND=-9,10;CIPOS=-9,10;END=204415503;CS=DEL_union;MC=UW_VH_15632,UW_VH_4762,SI_BD_1095,EM_DL_DEL07565,YL_CN_JPT_289;AC=409;AF=0.08166933;NS=2504;AN=5008;EAS_AF=0.0764;EUR_AF=0.004;AFR_AF=0.1989;AMR_AF=0.0461;SAS_AF=0.0337	GT	0	1	1	0	0	0	0	1	0	1	1	0	0	0	0	0	0	1	1
chr1	205616161	205617135	975	DEL	https://genome.ucsc.edu/cgi-bin/hgTracks?db=hg19&position=chr1:205647033-205648007	SI_BD_1100	G	<CN0>	100	PASS	SVTYPE=DEL;CIEND=-50,94;CIPOS=-94,83;END=205648007;CS=DEL_union;MC=UW_VH_17300,UW_VH_16253,EM_DL_DEL1072449,BI_GS_DEL1_B5_P0206_668,UW_VH_8122;AC=175;AF=0.03494409;NS=2504;AN=5008;EAS_AF=0.0;EUR_AF=0.0;AFR_AF=0.1271;AMR_AF=0.0101;SAS_AF=0.0	GT	0	1	1	1	0	0	0	0	1	0	1	0	0	0	0	0	0	0	0
chr1	207292405	207293149	745	DEL	https://genome.ucsc.edu/cgi-bin/hgTracks?db=hg19&position=chr1:207119060-207119804	BI_GS_DEL1_B1_P0208_321	A	<CN0>	100	PASS	SVTYPE=DEL;CIEND=0,0;CIPOS=0,0;END=207119804;CS=DEL_union;MC=EM_DL_DEL1073798,SI_BD_1108;AC=2996;AF=0.59824281;NS=2504;AN=5008;EAS_AF=0.7361;EUR_AF=0.6332;AFR_AF=0.3351;AMR_AF=0.6326;SAS_AF=0.7515	GT	1	0	1	1	0	0	1	0	1	1	1	1	2	1	1	1	2	1	1
chr1	209844846	209844910	65	DEL	https://genome.ucsc.edu/cgi-bin/hgTracks?db=hg19&position=chr1:209671501-209671565	DEL_pindel_1914	ATTATGTGGGCAATGAGAAATGATCTTGGCCTTTAAACAGGCAGTTGACAATAAAAAATTAAATT	A	.	PASS	SVTYPE=DEL;END=209671565;CS=DEL_pindel;AC=822;AF=0.16413738;NS=2504;AN=5008;EAS_AF=0.0823;EUR_AF=0.2018;AFR_AF=0.1778;AMR_AF=0.2305;SAS_AF=0.1442;SITEPOST=1.0	GT	0	1	1	0	0	0	0	0	1	0	0	1	0	1	0	1	1	0	0
chr1	209935335	209936076	742	DEL	https://genome.ucsc.edu/cgi-bin/hgTracks?db=hg19&position=chr1:209761990-209762731	DEL_pindel_1918	AGCAGGAGAAGCCTGTGTGGCTCTGAAAGCTTGAGTGGGCTACTTTGGTTTTGTGGATCTGAAACATTGTCTTCGTCCTGTAATGAATTACCACAGACTGGGTGGCTTAAATAACAGAAATTTATTTCTTACAATTCTGGAGTCTGGAGTTCTAAACCCATGGATTCTGCAGATCTGGTGTCTGATGAGAGCACTCTTCCCACTATGCAGATGGCCTTCTTCTCATTGTGTCCTCACAAGGCAGAGAGCAGAGAGAGAAAGCAAGCTCTCTCGTGTCTCTTCTAATAATGGCACTAATCCCATTCATGAGGGCTACCTGCTCTGACCTAATTATTTCTCAAAGTCTCCACCTCCTAATACTATCACATTGGGAGATAGGATTTCAACACACAGATTTGG…	A	.	PASS	SVTYPE=DEL;END=209762731;CS=DEL_pindel;AC=1132;AF=0.22603834;NS=2504;AN=5008;EAS_AF=0.1399;EUR_AF=0.1511;AFR_AF=0.413;AMR_AF=0.1873;SAS_AF=0.1667;SITEPOST=0.9999	GT	0	1	0	1	1	1	1	1	1	1	1	1	0	0	1	0	0	0	0
chr1	210078053	210085978	7926	DEL	https://genome.ucsc.edu/cgi-bin/hgTracks?db=hg19&position=chr1:209904708-209912633	UW_VH_24770	G	<CN0>	100	PASS	SVTYPE=DEL;CIEND=0,481;CIPOS=-422,0;END=209912633;CS=DEL_union;MC=YL_CN_IBS_222,UW_VH_24934,UW_VH_133,UW_VH_5809,EM_DL_DEL07696,UW_VH_23334,BI_GS_DEL1_B2_P0211_64,UW_VH_20901,UW_VH_4681;AC=2656;AF=0.53035144;NS=2504;AN=5008;EAS_AF=0.4524;EUR_AF=0.5716;AFR_AF=0.5915;AMR_AF=0.4697;SAS_AF=0.5286	GT	1	1	0	2	2	0	2	1	2	2	1	2	0	2	0	1	1	1	1
chr1	211369240	211370427	1188	DEL	https://genome.ucsc.edu/cgi-bin/hgTracks?db=hg19&position=chr1:211195898-211197085	BI_GS_DEL1_B1_P0212_335	T	<CN0>	100	PASS	SVTYPE=DEL;CIEND=-16,17;CIPOS=-16,17;END=211197085;CS=DEL_union;MC=EM_DL_DEL1075724,SI_BD_1128,UW_VH_8937;AC=139;AF=0.02775559;NS=2504;AN=5008;EAS_AF=0.0;EUR_AF=0.002;AFR_AF=0.0991;AMR_AF=0.0086;SAS_AF=0.0	GT	1	0	1	0	1	0	0	0	0	0	1	0	0	0	0	0	0	0	0
chr1	212471179	212472619	1441	DEL	https://genome.ucsc.edu/cgi-bin/hgTracks?db=hg19&position=chr1:212297837-212299277	UW_VH_12590	T	<CN0>	100	PASS	SVTYPE=DEL;CIEND=0,444;CIPOS=-471,0;END=212299277;CS=DEL_union;MC=UW_VH_13671,UW_VH_1685;AC=3518;AF=0.70247604;NS=2504;AN=5008;EAS_AF=0.5298;EUR_AF=0.6441;AFR_AF=0.9448;AMR_AF=0.6556;SAS_AF=0.6462	GT	2	2	2	2	2	2	2	2	2	2	2	1	1	2	1	2	1	1	2
chr1	213083966	213086597	2632	DEL	https://genome.ucsc.edu/cgi-bin/hgTracks?db=hg19&position=chr1:212910624-212913255	YL_CN_PEL_289	A	<CN0>	100	PASS	SVTYPE=DEL;CIEND=-500,1000;CIPOS=-1000,500;END=212913255;CS=DEL_union;MC=YL_CN_IBS_225,YL_CN_GWD_390,YL_CN_CEU_354,YL_CN_ASW_298,UW_VH_135,YL_CN_GIH_210,YL_CN_CHS_296,YL_CN_CLM_230,YL_CN_PJL_325,YL_CN_BEB_233,YL_CN_STU_279,BI_GS_DEL1_B1_P0214_59,YL_CN_PUR_354,SI_BD_1136;AC=3551;AF=0.7090655;NS=2504;AN=5008;EAS_AF=0.9087;EUR_AF=0.7813;AFR_AF=0.3192;AMR_AF=0.8559;SAS_AF=0.8517	GT	1	0	1	1	0	1	1	0	0	0	1	1	2	2	2	2	2	2	2
chr1	217269958	217270023	66	DEL	https://genome.ucsc.edu/cgi-bin/hgTracks?db=hg19&position=chr1:217096616-217096681	DEL_pindel_2004	TCACATGTTTAAAAAGCCATTTCCTTGATTAACTTCCTCCAGGATGACTCCTCCCACTGTCCTCCC	T	.	PASS	SVTYPE=DEL;END=217096681;CS=DEL_pindel;AC=933;AF=0.18630192;NS=2504;AN=5008;EAS_AF=0.1389;EUR_AF=0.1511;AFR_AF=0.2458;AMR_AF=0.1441;SAS_AF=0.2209;SITEPOST=1.0	GT	1	1	1	1	0	0	0	1	0	0	1	0	1	0	0	0	0	1	1
chr1	217457929	217458372	444	DEL	https://genome.ucsc.edu/cgi-bin/hgTracks?db=hg19&position=chr1:217284587-217285030	BI_GS_DEL1_B3_P0218_21	C	<CN0>	100	PASS	SVTYPE=DEL;CIEND=-7,8;CIPOS=-7,8;END=217285030;CS=DEL_union;MC=DEL_pindel_2011,UW_VH_1355;AC=1002;AF=0.20007987;NS=2504;AN=5008;EAS_AF=0.0942;EUR_AF=0.1074;AFR_AF=0.2685;AMR_AF=0.2536;SAS_AF=0.274	GT	1	0	1	0	0	0	0	0	0	1	0	1	0	0	1	0	1	0	1
chr1	217497112	217497172	61	DEL	https://genome.ucsc.edu/cgi-bin/hgTracks?db=hg19&position=chr1:217323770-217323830	DEL_pindel_2013	AAAAGAAAGAAAGAAAGAAAGAAAGAAAGAAAGAAAGAAAGAAAGAAAGAAAGAAAGAAAG	A	.	PASS	SVTYPE=DEL;END=217323830;CS=DEL_pindel;AC=73;AF=0.01457668;NS=2504;AN=5008;EAS_AF=0.0;EUR_AF=0.001;AFR_AF=0.0514;AMR_AF=0.0058;SAS_AF=0.0;SITEPOST=0.9992	GT	0	0	1	0	0	0	0	0	0	0	1	0	0	0	0	1	1	0	1
chr1	222374169	222380531	6363	DEL	https://genome.ucsc.edu/cgi-bin/hgTracks?db=hg19&position=chr1:222200827-222207189	UW_VH_143	T	<CN0>	100	PASS	SVTYPE=DEL;CIEND=0,427;CIPOS=-562,0;END=222207189;CS=DEL_union;MC=EM_DL_DEL08275,BI_GS_DEL1_B4_P0223_95,BI_GS_DEL1_B2_P0223_307,YL_CN_BEB_239;AC=1259;AF=0.25139776;NS=2504;AN=5008;EAS_AF=0.1389;EUR_AF=0.3181;AFR_AF=0.2375;AMR_AF=0.2738;SAS_AF=0.3016	GT	0	0	0	0	0	1	1	1	1	1	1	0	1	1	2	2	0	0	0
chr1	224246953	224247902	950	DEL	https://genome.ucsc.edu/cgi-bin/hgTracks?db=hg19&position=chr1:224059251-224060200	22527	.	<DEL>	21	PASS	SVTYPE=DEL;END=224060200;SVLEN=950;STRANDS=+-;AF=1.00;CYTOBAND=1q42.11;1000G_ID=NA;1000G_OVERLAP=NA;DESCRIPTION=chr1:224059251-224060200_deletion;BP1=intergenic;BP2=intergenic;GENES=intergenic;ABPARTS=0.0;CENTROMERE=0.0;SEGDUP=0.0;STR=0.04;UNMAPABLE=0.35;MEDREFGL=NA	GT:FT:PE:SR:CN:SC:SP:AR:HT:SQ:GL	1	1	1	2	1	2	1	1	1	1	1	2	1	1	1	1	1	1	1
chr1	229373395	229373771	377	DEL	https://genome.ucsc.edu/cgi-bin/hgTracks?db=hg19&position=chr1:229237648-229238024	BI_GS_DEL1_B4_P0230_96	G	<CN0>	100	PASS	SVTYPE=DEL;CIEND=0,0;CIPOS=0,0;END=229238024;CS=DEL_union;MC=UW_VH_148;AC=1211;AF=0.2418131;NS=2504;AN=5008;EAS_AF=0.3155;EUR_AF=0.3101;AFR_AF=0.0643;AMR_AF=0.3242;SAS_AF=0.2771	GT	0	0	0	0	0	0	0	0	0	0	0	0	1	1	1	1	2	1	2
chr1	229812540	229820837	8298	DEL	https://genome.ucsc.edu/cgi-bin/hgTracks?db=hg19&position=chr1:229676793-229685090	UW_VH_25144	C	<CN0>	100	PASS	SVTYPE=DEL;CIEND=0,332;CIPOS=-294,0;END=229685090;CS=DEL_union;MC=UW_VH_149,BI_GS_DEL1_B5_P0230_1016,UW_VH_6673,SI_BD_1221,UW_VH_18245,UW_VH_22066,UW_VH_18543,UW_VH_6980,EM_DL_DEL08476,UW_VH_5811,YL_CN_CEU_367;AC=1557;AF=0.31090256;NS=2504;AN=5008;EAS_AF=0.3641;EUR_AF=0.2624;AFR_AF=0.2655;AMR_AF=0.2594;SAS_AF=0.4039	GT	1	0	1	1	1	0	1	2	0	0	1	0	2	1	1	1	1	0	1
chr1	230132559	230133889	1331	DEL	https://genome.ucsc.edu/cgi-bin/hgTracks?db=hg19&position=chr1:229996812-229998142	UW_VH_2287	G	<CN0>	100	PASS	SVTYPE=DEL;CIEND=0,593;CIPOS=-396,0;END=229998142;CS=DEL_union;MC=YL_CN_ITU_312,YL_CN_LWK_259,BI_GS_DEL1_B1_P0231_136,SI_BD_1222;AC=1009;AF=0.20147764;NS=2504;AN=5008;EAS_AF=0.0942;EUR_AF=0.1342;AFR_AF=0.3714;AMR_AF=0.1023;SAS_AF=0.2219	GT	1	0	0	1	1	2	0	1	2	1	1	0	0	1	0	0	0	0	0
chr1	230451094	230451202	109	DEL	https://genome.ucsc.edu/cgi-bin/hgTracks?db=hg19&position=chr1:230315348-230315456	DEL_pindel_2109	GCCTCCTGGGATATGCACCCGGCGGTCCCCATTCAGCCCCGGGAGCCACTCGGATCAAGTCTGGCTGTATCCCGAGGGCGACCAGGACAGCCCTGTGAGCAGCAGTTCC	G	.	PASS	SVTYPE=DEL;END=230315456;CS=DEL_pindel;AC=203;AF=0.04053514;NS=2504;AN=5008;EAS_AF=0.0;EUR_AF=0.005;AFR_AF=0.1399;AMR_AF=0.0187;SAS_AF=0.0;SITEPOST=0.999	GT	0	1	1	0	0	1	0	0	0	0	0	1	0	0	0	0	0	0	0
chr1	231346673	231346796	124	DEL	https://genome.ucsc.edu/cgi-bin/hgTracks?db=hg19&position=chr1:231210927-231211050	DEL_pindel_2130	GTTTCAGCTACTTGGGAGGCCGAGGCAGGAGGATCGCTTGTGCCCAGGAGTTCAAGACCAGCCTGGGCAATATAGTGAGACCCTCCTCTCTACCAAAAAAAAAAAATATATATATATATATATA	G	.	PASS	SVTYPE=DEL;END=231211050;CS=DEL_pindel;AC=317;AF=0.06329872;NS=2504;AN=5008;EAS_AF=0.0585;EUR_AF=0.0129;AFR_AF=0.1498;AMR_AF=0.0331;SAS_AF=0.0245;SITEPOST=0.99965	GT	0	0	0	0	2	0	1	1	1	0	1	0	0	0	0	0	0	0	0
chr1	231980483	231981832	1350	DEL	https://genome.ucsc.edu/cgi-bin/hgTracks?db=hg19&position=chr1:231844737-231846086	UW_VH_6307	T	<CN0>	100	PASS	SVTYPE=DEL;CIEND=0,282;CIPOS=-329,0;END=231846086;CS=DEL_union;MC=BI_GS_DEL1_B4_P0232_179;AC=7;AF=0.00139776;NS=2504;AN=5008;EAS_AF=0.006;EUR_AF=0.0;AFR_AF=0.0;AMR_AF=0.0;SAS_AF=0.001	GT	0	0	1	0	0	0	0	0	0	0	0	0	0	0	0	1	1	1	1
chr1	232458585	232460249	1665	DEL	https://genome.ucsc.edu/cgi-bin/hgTracks?db=hg19&position=chr1:232322839-232324503	BI_GS_DEL1_B1_P0233_442	A	<CN0>	100	PASS	SVTYPE=DEL;CIEND=0,0;CIPOS=0,0;END=232324503;CS=DEL_union;MC=YL_CN_PEL_300,YL_CN_STU_293,UW_VH_10822,EM_DL_DEL1084800,UW_VH_13549,YL_CN_PJL_339,UW_VH_1356;AC=1253;AF=0.25019968;NS=2504;AN=5008;EAS_AF=0.2024;EUR_AF=0.2853;AFR_AF=0.1679;AMR_AF=0.2968;SAS_AF=0.3415	GT	0	0	0	0	1	2	0	1	0	0	1	0	0	1	0	1	0	0	0
chr1	232836575	232836759	185	DEL	https://genome.ucsc.edu/cgi-bin/hgTracks?db=hg19&position=chr1:232700829-232701013	DEL_pindel_2145	CACGCCTGTAATCCCAGCACTTTGGGAGGCCGAGGCGGGCGGATCATTTGAGTTCAGGAGTTTGAAATCAGCCTGACCAACATGGTGAAACTCTGTCTCTAGTAAAAATACAAAAATAAGCCGGGCGTGGTGGTGGGCATCTGTAATCCCAGCTACTCGGGAGGCTGAGGCAAGAGAATTGCTTG	C	.	PASS	SVTYPE=DEL;END=232701013;CS=DEL_pindel;AC=1812;AF=0.36182109;NS=2504;AN=5008;EAS_AF=0.4752;EUR_AF=0.3748;AFR_AF=0.1573;AMR_AF=0.4035;SAS_AF=0.4785;SITEPOST=0.9998	GT	1	1	0	0	0	0	1	0	0	0	0	1	1	2	2	2	0	1	0
chr1	233962115	233963557	1443	DEL	https://genome.ucsc.edu/cgi-bin/hgTracks?db=hg19&position=chr1:233826369-233827811	SI_BD_1242	G	<CN0>	100	PASS	SVTYPE=DEL;CIEND=-50,212;CIPOS=-212,50;END=233827811;CS=DEL_union;MC=YL_CN_PEL_301,YL_CN_PJL_340,YL_CN_MXL_240,EM_DL_DEL1085517,YL_CN_KHV_343,YL_CN_ACB_336,YL_CN_CLM_245,YL_CN_STU_294,YL_CN_JPT_320,YL_CN_TSI_263,YL_CN_ESN_312,YL_CN_ASW_318,YL_CN_FIN_294,YL_CN_PUR_375,YL_CN_GBR_303;AC=3930;AF=0.78474441;NS=2504;AN=5008;EAS_AF=0.7847;EUR_AF=0.7406;AFR_AF=0.9682;AMR_AF=0.6715;SAS_AF=0.6626	GT	2	2	2	2	2	2	2	2	2	2	2	2	2	2	1	2	2	2	2
chr1	234318645	234319749	1105	DEL	https://genome.ucsc.edu/cgi-bin/hgTracks?db=hg19&position=chr1:234182899-234184003	UW_VH_14400	A	<CN0>	100	PASS	SVTYPE=DEL;CIEND=0,449;CIPOS=-503,0;END=234184003;CS=DEL_union;MC=UW_VH_21167,UW_VH_3786,EM_DL_DEL1085650,YL_CN_KHV_345,BI_GS_DEL1_B5_P0235_448,YL_CN_STU_295,YL_CN_JPT_321,UW_VH_23137;AC=1567;AF=0.31289936;NS=2504;AN=5008;EAS_AF=0.877;EUR_AF=0.1133;AFR_AF=0.0159;AMR_AF=0.3501;SAS_AF=0.3119	GT	0	0	0	0	0	0	0	0	0	0	0	0	1	1	1	1	2	2	2
chr1	235254964	235256111	1148	DEL	https://genome.ucsc.edu/cgi-bin/hgTracks?db=hg19&position=chr1:235091649-235092796	BI_GS_DEL1_B2_P0236_160	A	<CN0>	100	PASS	SVTYPE=DEL;CIEND=-13,13;CIPOS=-13,13;END=235092796;CS=DEL_union;MC=UW_VH_2725,SI_BD_1255;AC=593;AF=0.11841054;NS=2504;AN=5008;EAS_AF=0.004;EUR_AF=0.0944;AFR_AF=0.2663;AMR_AF=0.1009;SAS_AF=0.0736	GT	1	0	1	0	1	0	2	0	1	1	1	0	0	0	1	1	1	0	1
chr1	235537077	235538345	1269	DEL	https://genome.ucsc.edu/cgi-bin/hgTracks?db=hg19&position=chr1:235373762-235375030	UW_VH_154	C	<CN0>	100	PASS	SVTYPE=DEL;CIEND=0,473;CIPOS=-378,0;END=235375030;CS=DEL_union;MC=YL_CN_ITU_319,SI_BD_1257,BI_GS_DEL1_B3_P0236_17,YL_CN_YRI_410;AC=604;AF=0.12060703;NS=2504;AN=5008;EAS_AF=0.0218;EUR_AF=0.1054;AFR_AF=0.2511;AMR_AF=0.0778;SAS_AF=0.092	GT	1	0	1	0	1	1	1	1	0	0	0	1	1	0	0	1	0	0	1
chr1	236279278	236279832	555	DEL	https://genome.ucsc.edu/cgi-bin/hgTracks?db=hg19&position=chr1:236115978-236116532	BI_GS_DEL1_B4_P0237_54	C	<CN0>	100	PASS	SVTYPE=DEL;CIEND=0,0;CIPOS=0,0;END=236116532;CS=DEL_union;AC=1299;AF=0.25938498;NS=2504;AN=5008;EAS_AF=0.375;EUR_AF=0.2187;AFR_AF=0.2012;AMR_AF=0.2954;SAS_AF=0.2352	GT	0	1	0	0	0	0	0	2	0	0	0	1	1	0	0	0	0	2	1
chr1	236548998	236551425	2428	DEL	https://genome.ucsc.edu/cgi-bin/hgTracks?db=hg19&position=chr1:236385698-236388125	YL_CN_IBS_251	T	<CN0>	100	PASS	SVTYPE=DEL;CIEND=-500,1000;CIPOS=-1000,500;END=236388125;CS=DEL_union;MC=YL_CN_ITU_321;AC=4434;AF=0.88538339;NS=2504;AN=5008;EAS_AF=0.9395;EUR_AF=0.8559;AFR_AF=0.8336;AMR_AF=0.9107;SAS_AF=0.9121	GT	0	1	1	1	2	2	1	2	2	1	1	2	1	1	1	2	1	2	2
chr1	240393001	240394783	1783	DEL	https://genome.ucsc.edu/cgi-bin/hgTracks?db=hg19&position=chr1:240229701-240231483	BI_GS_DEL1_B2_P0241_260	C	<CN0>	100	PASS	SVTYPE=DEL;CIEND=0,0;CIPOS=0,0;END=240231483;CS=DEL_union;MC=EM_DL_DEL1087987,YL_CN_CHB_345,YL_CN_PUR_383,YL_CN_ITU_322,UW_VH_1690,YL_CN_FIN_301,YL_CN_ASW_327,YL_CN_GWD_416,YL_CN_CEU_381,YL_CN_LWK_267,YL_CN_YRI_413;AC=1582;AF=0.31589457;NS=2504;AN=5008;EAS_AF=0.3165;EUR_AF=0.2276;AFR_AF=0.503;AMR_AF=0.2032;SAS_AF=0.2331	GT	1	1	2	1	1	1	1	1	1	2	2	1	0	0	1	1	0	1	0
chr1	240641200	240641602	403	DEL	https://genome.ucsc.edu/cgi-bin/hgTracks?db=hg19&position=chr1:240477900-240478302	BI_GS_DEL1_B5_P0241_751	G	<CN0>	100	PASS	SVTYPE=DEL;CIEND=0,1;CIPOS=0,1;END=240478302;CS=DEL_union;AC=1996;AF=0.3985623;NS=2504;AN=5008;EAS_AF=0.4802;EUR_AF=0.3668;AFR_AF=0.3896;AMR_AF=0.4611;SAS_AF=0.3149	GT	1	0	0	1	2	0	0	0	1	0	0	1	2	1	1	2	0	1	0
chr1	241586225	241586489	265	DEL	https://genome.ucsc.edu/cgi-bin/hgTracks?db=hg19&position=chr1:241422925-241423189	BI_GS_DEL1_B5_P0242_742	G	<CN0>	100	PASS	SVTYPE=DEL;CIEND=0,0;CIPOS=0,0;END=241423189;CS=DEL_union;AC=2461;AF=0.49141374;NS=2504;AN=5008;EAS_AF=0.7639;EUR_AF=0.4085;AFR_AF=0.2905;AMR_AF=0.4971;SAS_AF=0.5634	GT	1	1	2	0	0	0	0	0	1	0	0	1	2	2	1	2	0	1	0
chr1	243782747	243783759	1013	DEL	https://genome.ucsc.edu/cgi-bin/hgTracks?db=hg19&position=chr1:243619445-243620457	BI_GS_DEL1_B1_P0244_512	A	<CN0>	100	PASS	SVTYPE=DEL;CIEND=0,0;CIPOS=0,0;END=243620457;CS=DEL_union;MC=YL_CN_IBS_254,YL_CN_KHV_355,YL_CN_JPT_335,SI_BD_1310,EM_DL_DEL1089702,YL_CN_STU_304,YL_CN_PUR_387,UW_VH_159;AC=2169;AF=0.43310703;NS=2504;AN=5008;EAS_AF=0.5;EUR_AF=0.665;AFR_AF=0.1233;AMR_AF=0.5605;SAS_AF=0.454	GT	0	0	0	1	1	0	0	0	0	1	0	0	2	1	1	1	1	1	1
chr1	245778159	245778295	137	DEL	https://genome.ucsc.edu/cgi-bin/hgTracks?db=hg19&position=chr1:245614857-245614993	DEL_pindel_2291	TTCGGATAGGGATGAGGAGATGCAGACCTTTAAAATCGGATAGGGATGAGGAGATGCAGACCTTTAAAATCGGATAGGGATGAGGAGATGCAGACCTTTAAAATCGGATAGGGATGAGGAGATGCAGACCTTTAAAA	T	.	PASS	SVTYPE=DEL;END=245614993;CS=DEL_pindel;AC=643;AF=0.12839457;NS=2504;AN=5008;EAS_AF=0.0853;EUR_AF=0.0368;AFR_AF=0.2859;AMR_AF=0.0893;SAS_AF=0.0818;SITEPOST=0.9989	GT	1	1	0	0	1	1	0	0	1	1	1	1	0	0	1	0	0	0	0
chr1	247186233	247187157	925	DEL	https://genome.ucsc.edu/cgi-bin/hgTracks?db=hg19&position=chr1:247022931-247023855	UW_VH_12185	G	<CN0>	100	PASS	SVTYPE=DEL;CIEND=0,315;CIPOS=-309,0;END=247023855;CS=DEL_union;MC=SI_BD_1352,BI_GS_DEL1_B5_P0248_177;AC=63;AF=0.01257987;NS=2504;AN=5008;EAS_AF=0.0;EUR_AF=0.0;AFR_AF=0.0469;AMR_AF=0.0014;SAS_AF=0.0	GT	0	1	0	0	1	0	1	0	0	2	0	1	0	0	0	0	0	0	0
chr1	248755655	248758478	2824	DEL	https://genome.ucsc.edu/cgi-bin/hgTracks?db=hg19&position=chr1:248592354-248595177	BI_GS_DEL1_B1_P0249_462	G	<CN0>	100	PASS	SVTYPE=DEL;CIEND=-3,3;CIPOS=-3,3;END=248595177;CS=DEL_union;MC=SI_BD_1373,UW_VH_9743;AC=850;AF=0.16972843;NS=2504;AN=5008;EAS_AF=0.1141;EUR_AF=0.1213;AFR_AF=0.3139;AMR_AF=0.1066;SAS_AF=0.1268	GT	0	1	1	1	1	1	1	1	2	0	0	1	2	0	0	0	0	0	0
chr1	248839443	248841018	1576	DEL	https://genome.ucsc.edu/cgi-bin/hgTracks?db=hg19&position=chr1:248676142-248677717	YL_CN_BEB_277	C	<CN0>	100	PASS	SVTYPE=DEL;CIEND=-500,1000;CIPOS=-1000,500;END=248677717;CS=DEL_union;AC=4036;AF=0.80591054;NS=2504;AN=5008;EAS_AF=0.7837;EUR_AF=0.9175;AFR_AF=0.5696;AMR_AF=0.9063;SAS_AF=0.9622	GT	1	1	1	2	2	0	1	1	0	0	1	1	2	2	2	1	1	2	1
chr1	248866952	248876351	9400	DEL	https://genome.ucsc.edu/cgi-bin/hgTracks?db=hg19&position=chr1:248703651-248713050	25096	.	<DEL>	28	PASS	SVTYPE=DEL;END=248713050;SVLEN=9400;STRANDS=+-;AF=0.42;CYTOBAND=1q44;1000G_ID=NA;1000G_OVERLAP=NA;DESCRIPTION=chr1:248703651-248713050_deletion;BP1=intergenic;BP2=intergenic;GENES=intergenic;ABPARTS=0.0;CENTROMERE=0.0;SEGDUP=0.0;STR=0.02;UNMAPABLE=0.00;MEDREFGL=20	GT:FT:PE:SR:CN:SC:SP:AR:HT:SQ:GL	1	1	2	0	0	1	1	1	2	0	1	0	0	0	0	0	0	0	0
chr10	1537791	1537898	108	DEL	https://genome.ucsc.edu/cgi-bin/hgTracks?db=hg19&position=chr10:1495596-1495703	DEL_pindel_30029	GCTTTAGAGGAGCCTTAGAAATATTCCATTCCATTAGTTAGAATATGATGAAAAGTACAAACTTTTCTAGTCATCATGGTTGTCATTATTAACATGATTGTCACCATA	G	.	PASS	SVTYPE=DEL;END=1495703;CS=DEL_pindel;AC=1508;AF=0.30111821;NS=2504;AN=5008;EAS_AF=0.3204;EUR_AF=0.3926;AFR_AF=0.2224;AMR_AF=0.2939;SAS_AF=0.2986;SITEPOST=1.0	GT	0	0	0	0	0	1	0	1	0	0	1	2	1	1	0	0	0	0	1
chr10	4290058	4291690	1633	DEL	https://genome.ucsc.edu/cgi-bin/hgTracks?db=hg19&position=chr10:4247866-4249498	UW_VH_11588	A	<CN0>	100	PASS	SVTYPE=DEL;CIEND=0,482;CIPOS=-544,0;END=4249498;CS=DEL_union;MC=UW_VH_6064,YL_CN_CHB_2369,YL_CN_FIN_2219,YL_CN_PEL_2105,YL_CN_ACB_2692,UW_VH_5266,EM_DL_DEL1096253,YL_CN_CEU_2991,YL_CN_PUR_2835,YL_CN_MXL_1989,YL_CN_ITU_2339,YL_CN_KHV_2433,YL_CN_CDX_2010,YL_CN_ASW_2393,YL_CN_JPT_2532,YL_CN_TSI_2264,UW_VH_13698,YL_CN_BEB_1991,YL_CN_YRI_2995,YL_CN_PJL_2455,YL_CN_CHS_2402,YL_CN_GBR_2282,UW_VH_17482,BI…	GT	0	0	0	0	0	1	0	0	0	1	1	1	2	2	1	1	2	1	2
chr10	4708523	4710520	1998	DEL	https://genome.ucsc.edu/cgi-bin/hgTracks?db=hg19&position=chr10:4666331-4668328	BI_GS_DEL1_B1_P1692_679	T	<CN0>	100	PASS	SVTYPE=DEL;CIEND=0,0;CIPOS=0,0;END=4668328;CS=DEL_union;MC=YL_CN_LWK_2264,YL_CN_TSI_2265,SI_BD_10333,EM_DL_DEL1096458;AC=3602;AF=0.7192492;NS=2504;AN=5008;EAS_AF=0.8859;EUR_AF=0.7614;AFR_AF=0.4387;AMR_AF=0.8213;SAS_AF=0.8108	GT	0	0	0	1	1	0	0	1	1	1	1	0	1	2	2	2	2	2	2
chr10	5602372	5604500	2129	DEL	https://genome.ucsc.edu/cgi-bin/hgTracks?db=hg19&position=chr10:5560409-5562537	BI_GS_DEL1_B5_P1693_705	A	<CN0>	100	PASS	SVTYPE=DEL;CIEND=0,1;CIPOS=0,1;END=5562537;CS=DEL_union;MC=YL_CN_GWD_3246,EM_DL_DEL09023,UW_VH_8761,SI_BD_10344;AC=77;AF=0.0153754;NS=2504;AN=5008;EAS_AF=0.0;EUR_AF=0.0;AFR_AF=0.056;AMR_AF=0.0043;SAS_AF=0.0	GT	0	0	1	1	0	0	0	0	0	0	1	0	0	0	0	1	1	0	0
chr10	5889589	5892807	3219	DEL	https://genome.ucsc.edu/cgi-bin/hgTracks?db=hg19&position=chr10:5847626-5850844	UW_VH_818	T	<CN0>	100	PASS	SVTYPE=DEL;CIEND=0,493;CIPOS=-573,0;END=5850844;CS=DEL_union;MC=BI_GS_DEL1_B3_P1693_45,EM_DL_DEL09037,YL_CN_PJL_2457;AC=2105;AF=0.42032748;NS=2504;AN=5008;EAS_AF=0.131;EUR_AF=0.4433;AFR_AF=0.8071;AMR_AF=0.3127;SAS_AF=0.2485	GT	2	1	1	1	0	1	2	2	2	1	2	2	1	0	0	0	0	0	0
chr10	6064768	6064841	74	DEL	https://genome.ucsc.edu/cgi-bin/hgTracks?db=hg19&position=chr10:6022805-6022878	DEL_pindel_30146	CAGCCTTCGAGAAAGGACAACAAGCATTGGCCTCTTTGAAGCCTTCCAATAACTGTGCAGGGTGATATGGGGGA	C	.	PASS	SVTYPE=DEL;END=6022878;CS=DEL_pindel;AC=1211;AF=0.2418131;NS=2504;AN=5008;EAS_AF=0.3472;EUR_AF=0.34;AFR_AF=0.0477;AMR_AF=0.2896;SAS_AF=0.2607;SITEPOST=0.9999	GT	1	0	1	0	0	0	0	0	0	0	0	0	0	1	0	0	0	1	0
chr10	7995834	7996925	1092	DEL	https://genome.ucsc.edu/cgi-bin/hgTracks?db=hg19&position=chr10:7953871-7954962	BI_GS_DEL1_B1_P1695_949	T	<CN0>	100	PASS	SVTYPE=DEL;CIEND=0,0;CIPOS=0,0;END=7954962;CS=DEL_union;MC=UW_VH_8150;AC=989;AF=0.19748403;NS=2504;AN=5008;EAS_AF=0.3065;EUR_AF=0.2028;AFR_AF=0.0877;AMR_AF=0.1931;SAS_AF=0.2311	GT	0	0	0	0	0	0	0	0	0	0	0	0	0	1	0	1	1	0	1
chr10	9097749	9097799	51	DEL	https://genome.ucsc.edu/cgi-bin/hgTracks?db=hg19&position=chr10:9055786-9055836	DEL_pindel_30198	TCATATTTTACTTTATATATATATATATATATATATATATATATATATATA	T	.	PASS	SVTYPE=DEL;END=9055836;CS=DEL_pindel;AC=3865;AF=0.77176518;NS=2504;AN=5008;EAS_AF=0.8661;EUR_AF=0.7266;AFR_AF=0.7224;AMR_AF=0.7637;SAS_AF=0.7935;SITEPOST=0.98755	GT	2	1	1	1	0	1	1	2	2	1	1	1	0	1	2	2	2	2	2
chr10	9436189	9436251	63	DEL	https://genome.ucsc.edu/cgi-bin/hgTracks?db=hg19&position=chr10:9394226-9394288	DEL_pindel_30207	GGGTGACTTACTAAACAACATGAATTTATCTCTCACTCTTCTGGATGCTGGAAGTCCCAAGAT	G	.	PASS	SVTYPE=DEL;END=9394288;CS=DEL_pindel;AC=2059;AF=0.41114217;NS=2504;AN=5008;EAS_AF=0.5823;EUR_AF=0.5219;AFR_AF=0.0832;AMR_AF=0.4625;SAS_AF=0.5276;SITEPOST=0.9998	GT	0	0	0	1	0	0	0	0	0	0	0	0	2	2	0	1	2	1	2
chr10	10075348	10075398	51	DEL	https://genome.ucsc.edu/cgi-bin/hgTracks?db=hg19&position=chr10:10033385-10033435	DEL_pindel_30216	GTATATATATATGTATATGTGTGTGTATATATGTATATGTGTGTGTGTGTA	G	.	PASS	SVTYPE=DEL;END=10033435;CS=DEL_pindel;AC=1278;AF=0.25519169;NS=2504;AN=5008;EAS_AF=0.2073;EUR_AF=0.2744;AFR_AF=0.3056;AMR_AF=0.2738;SAS_AF=0.2035;SITEPOST=0.984	GT	1	0	0	0	0	1	0	1	1	1	0	1	1	1	1	0	0	0	0
chr10	12596183	12596570	388	DEL	https://genome.ucsc.edu/cgi-bin/hgTracks?db=hg19&position=chr10:12554184-12554571	BI_GS_DEL1_B5_P1700_571	A	<CN0>	100	PASS	SVTYPE=DEL;CIEND=0,1;CIPOS=0,1;END=12554571;CS=DEL_union;AC=1290;AF=0.25758786;NS=2504;AN=5008;EAS_AF=0.3294;EUR_AF=0.4185;AFR_AF=0.1286;AMR_AF=0.2911;SAS_AF=0.1687	GT	0	0	0	0	0	1	1	0	1	0	0	0	2	1	0	0	1	1	1
chr10	18503073	18503589	517	DEL	https://genome.ucsc.edu/cgi-bin/hgTracks?db=hg19&position=chr10:18214144-18214660	BI_GS_DEL1_B1_P1706_255	A	<CN0>	100	PASS	SVTYPE=DEL;CIEND=0,0;CIPOS=0,0;END=18214660;CS=DEL_union;MC=DEL_pindel_30365,SI_BD_10419;AC=2951;AF=0.58925719;NS=2504;AN=5008;EAS_AF=0.506;EUR_AF=0.7903;AFR_AF=0.3169;AMR_AF=0.7608;SAS_AF=0.7147	GT	0	0	0	0	0	0	0	0	0	0	0	0	2	1	2	2	1	1	2
chr10	19504645	19504784	140	DEL	https://genome.ucsc.edu/cgi-bin/hgTracks?db=hg19&position=chr10:19215716-19215855	DEL_pindel_30398	AATAAATTAGTATAAATAATTTAGTATAAATAATAATTAGTATAAACAAATAATTTAGTATAATTAGTATAAATAAATAGTATATTTATTTATATAAATAATTAGTATAAATACATAATTTAGTATAAATAATAAAACTC	A	.	PASS	SVTYPE=DEL;END=19215855;CS=DEL_pindel;AC=1518;AF=0.30311502;NS=2504;AN=5008;EAS_AF=0.2827;EUR_AF=0.3887;AFR_AF=0.2753;AMR_AF=0.4236;SAS_AF=0.1881;SITEPOST=0.9989	GT	2	0	0	0	1	0	0	0	0	2	1	1	1	1	0	0	0	2	1
chr10	19996544	19998179	1636	DEL	https://genome.ucsc.edu/cgi-bin/hgTracks?db=hg19&position=chr10:19707615-19709250	YL_CN_PEL_2120	C	<CN0>	100	PASS	SVTYPE=DEL;CIEND=-500,1000;CIPOS=-1000,500;END=19709250;CS=DEL_union;MC=YL_CN_STU_2348,YL_CN_CLM_2050;AC=1834;AF=0.36621406;NS=2504;AN=5008;EAS_AF=0.3978;EUR_AF=0.3966;AFR_AF=0.1498;AMR_AF=0.5202;SAS_AF=0.4857	GT	0	1	1	0	1	0	0	1	1	0	0	0	1	1	0	1	2	0	2
chr10	23015561	23016757	1197	DEL	https://genome.ucsc.edu/cgi-bin/hgTracks?db=hg19&position=chr10:22726632-22727828	BI_GS_DEL1_B5_P1711_18	G	<CN0>	100	PASS	SVTYPE=DEL;CIEND=0,0;CIPOS=0,0;END=22727828;CS=DEL_union;MC=UW_VH_3519,EM_DL_DEL10105461;AC=280;AF=0.05591054;NS=2504;AN=5008;EAS_AF=0.0;EUR_AF=0.001;AFR_AF=0.1936;AMR_AF=0.0317;SAS_AF=0.001	GT	1	1	1	1	0	1	0	0	0	0	0	0	0	0	0	0	0	0	0
chr10	23635492	23635621	130	DEL	https://genome.ucsc.edu/cgi-bin/hgTracks?db=hg19&position=chr10:23346563-23346692	DEL_pindel_30486	AGAAAAACACGCAGCACATGCATGAGGCAACTGCAAGAGAAATACCAACTAGGCCTTTGAAGGACTCTATTCCTTCTTCCTAAACCACTACTAGGGAAAACATTGTTTAAAGATGTCAGTGTTTTGGCTG	A	.	PASS	SVTYPE=DEL;END=23346692;CS=DEL_pindel;AC=3311;AF=0.66114217;NS=2504;AN=5008;EAS_AF=0.8294;EUR_AF=0.4622;AFR_AF=0.7277;AMR_AF=0.6542;SAS_AF=0.6074;SITEPOST=0.9994	GT	1	0	0	2	1	2	1	2	2	2	2	2	1	2	1	1	2	2	2
chr10	24376838	24378445	1608	DEL	https://genome.ucsc.edu/cgi-bin/hgTracks?db=hg19&position=chr10:24087909-24089516	BI_GS_DEL1_B2_P1712_268	T	<CN0>	100	PASS	SVTYPE=DEL;CIEND=0,0;CIPOS=0,0;END=24089516;CS=DEL_union;MC=BI_GS_DEL1_B3_P1712_22,YL_CN_ITU_2355,YL_CN_GIH_1874,YL_CN_STU_2353,YL_CN_TSI_2281,UW_VH_1953,YL_CN_MXL_2012;AC=1127;AF=0.22503994;NS=2504;AN=5008;EAS_AF=0.0417;EUR_AF=0.493;AFR_AF=0.0469;AMR_AF=0.2738;SAS_AF=0.3446	GT	0	0	0	0	0	0	0	0	0	0	0	0	1	1	2	2	0	0	0
chr10	25638274	25638854	581	DEL	https://genome.ucsc.edu/cgi-bin/hgTracks?db=hg19&position=chr10:25349345-25349925	BI_GS_DEL1_B4_P1713_112	A	<CN0>	100	PASS	SVTYPE=DEL;CIEND=-1,1;CIPOS=-1,1;END=25349925;CS=DEL_union;MC=DEL_pindel_30522,UW_VH_2837;AC=522;AF=0.10423323;NS=2504;AN=5008;EAS_AF=0.0228;EUR_AF=0.0149;AFR_AF=0.3313;AMR_AF=0.0432;SAS_AF=0.0164	GT	1	0	0	0	2	1	1	1	2	1	1	0	0	0	0	0	0	0	0
chr10	26185093	26185161	69	DEL	https://genome.ucsc.edu/cgi-bin/hgTracks?db=hg19&position=chr10:25896164-25896232	DEL_pindel_30541	AAAAAAAACAGGTAATATATATGAAAACTTCTATAAGCCCTAAGTGCTATATAAATGTGACTATTTTTT	A	.	PASS	SVTYPE=DEL;END=25896232;CS=DEL_pindel;AC=813;AF=0.16234026;NS=2504;AN=5008;EAS_AF=0.2044;EUR_AF=0.1471;AFR_AF=0.1641;AMR_AF=0.1859;SAS_AF=0.1155;SITEPOST=0.992	GT	0	0	1	1	0	0	0	0	0	1	1	0	0	1	0	0	0	0	0
chr10	26999005	27002143	3139	DEL	https://genome.ucsc.edu/cgi-bin/hgTracks?db=hg19&position=chr10:26710076-26713214	EM_DL_DEL09523	T	<CN0>	100	PASS	SVTYPE=DEL;CIEND=-150,150;CIPOS=-150,150;END=26713214;CS=DEL_union;MC=UW_VH_18845,UW_VH_25423,UW_VH_11733,UW_VH_7158,UW_VH_12591,UW_VH_7186,UW_VH_4607,SI_BD_10463,UW_VH_26,UW_VH_10607,YL_CN_CHB_2404,UW_VH_19256,UW_VH_18901,UW_VH_13907,UW_VH_21594,BI_GS_DEL1_B1_P1714_841,UW_VH_16194,UW_VH_13612,UW_VH_20731;AC=2423;AF=0.48382588;NS=2504;AN=5008;EAS_AF=0.3998;EUR_AF=0.6223;AFR_AF=0.4682;AMR_AF=0.641…	GT	2	1	2	2	0	0	1	2	1	0	1	1	0	2	1	2	1	1	1
chr10	29883209	29883264	56	DEL	https://genome.ucsc.edu/cgi-bin/hgTracks?db=hg19&position=chr10:29594280-29594335	DEL_pindel_30628	GATCTGAAACACTCCTAGGTCCCAACCATTTCGGATGAGAGATACTCAACCTGTAT	G	.	PASS	SVTYPE=DEL;END=29594335;CS=DEL_pindel;AC=2192;AF=0.43769968;NS=2504;AN=5008;EAS_AF=0.253;EUR_AF=0.4712;AFR_AF=0.5363;AMR_AF=0.464;SAS_AF=0.4417;SITEPOST=0.9971	GT	2	2	2	1	2	1	2	1	1	1	1	2	1	0	1	0	1	0	1
chr10	31443354	31444868	1515	DEL	https://genome.ucsc.edu/cgi-bin/hgTracks?db=hg19&position=chr10:31154425-31155939	BI_GS_DEL1_B2_P1719_373	G	<CN0>	100	PASS	SVTYPE=DEL;CIEND=0,0;CIPOS=0,0;END=31155939;CS=DEL_union;MC=YL_CN_BEB_2016,YL_CN_KHV_2459,UW_VH_25413,UW_VH_829,UW_VH_11275,YL_CN_FIN_2251,EM_DL_DEL10108802,YL_CN_TSI_2286,YL_CN_CHB_2408,YL_CN_JPT_2564,YL_CN_IBS_2147;AC=1857;AF=0.37080671;NS=2504;AN=5008;EAS_AF=0.378;EUR_AF=0.5437;AFR_AF=0.0976;AMR_AF=0.5836;SAS_AF=0.4039	GT	0	0	0	1	0	0	0	0	0	0	0	1	1	2	1	1	2	0	1
chr10	32988388	32989347	960	DEL	https://genome.ucsc.edu/cgi-bin/hgTracks?db=hg19&position=chr10:32699460-32700419	BI_GS_DEL1_B2_P1720_588	A	<CN0>	100	PASS	SVTYPE=DEL;CIEND=-1,2;CIPOS=-1,2;END=32700419;CS=DEL_union;MC=SI_BD_10496;AC=262;AF=0.05231629;NS=2504;AN=5008;EAS_AF=0.001;EUR_AF=0.0;AFR_AF=0.1899;AMR_AF=0.0144;SAS_AF=0.0	GT	0	1	1	0	0	0	1	0	0	1	0	1	0	0	0	0	0	0	0
chr10	33097530	33097589	60	DEL	https://genome.ucsc.edu/cgi-bin/hgTracks?db=hg19&position=chr10:32808602-32808661	DEL_pindel_30692	AGGCCCAAGGATTAGCCTGCCTGGACTCACTAATCCTGATGCTCACATATATCACCTAGG	A	.	PASS	SVTYPE=DEL;END=32808661;CS=DEL_pindel;AC=600;AF=0.11980831;NS=2504;AN=5008;EAS_AF=0.1865;EUR_AF=0.1302;AFR_AF=0.0257;AMR_AF=0.1499;SAS_AF=0.1462;SITEPOST=0.9997	GT	0	0	0	0	0	0	0	0	0	0	0	0	0	0	1	1	1	0	1
chr10	44675233	44675325	93	DEL	https://genome.ucsc.edu/cgi-bin/hgTracks?db=hg19&position=chr10:44179785-44179877	DEL_pindel_30878	TGGTTAGGGTGGGCCTCAATCTAATATGACTGGTGTCCTTATAAGAAGAAGAGATTAGGATACAAAGGGAAGACAATGTAAAGATATAGGGAA	T	.	PASS	SVTYPE=DEL;END=44179877;CS=DEL_pindel;AC=2190;AF=0.43730032;NS=2504;AN=5008;EAS_AF=0.4444;EUR_AF=0.3111;AFR_AF=0.5802;AMR_AF=0.3501;SAS_AF=0.4284;SITEPOST=0.9998	GT	1	1	1	2	1	0	2	2	2	1	2	2	1	0	0	0	1	2	1
chr10	49917096	49917595	500	DEL	https://genome.ucsc.edu/cgi-bin/hgTracks?db=hg19&position=chr10:48709051-48709550	29260	.	<DEL>	28	PASS	SVTYPE=DEL;END=48709550;SVLEN=500;STRANDS=+-;AF=1.00;CYTOBAND=10q11.23;1000G_ID=DEL_pindel_30939;1000G_OVERLAP=0.65;DESCRIPTION=chr10:48709051-48709550_deletion;BP1=NM_020945,WDFY4,intron_1/61;BP2=NM_020945,WDFY4,intron_1/61;GENES=NM_020945,WDFY4,intron_1/61;ABPARTS=0.0;CENTROMERE=0.0;SEGDUP=0.0;STR=0.0;UNMAPABLE=0.46;MEDREFGL=NA	GT:FT:PE:SR:CN:SC:SP:AR:HT:SQ:GL	2	2	2	2	2	2	2	2	2	1	2	2	2	2	2	2	2	2	2
chr10	55893654	55894108	455	DEL	https://genome.ucsc.edu/cgi-bin/hgTracks?db=hg19&position=chr10:54133894-54134348	BI_GS_DEL1_B5_P1743_874	C	<CN0>	100	PASS	SVTYPE=DEL;CIEND=-6,6;CIPOS=-6,6;END=54134348;CS=DEL_union;MC=SI_BD_10620,UW_VH_842;AC=1883;AF=0.3759984;NS=2504;AN=5008;EAS_AF=0.876;EUR_AF=0.2495;AFR_AF=0.1339;AMR_AF=0.2767;SAS_AF=0.3885	GT	1	0	0	1	0	0	0	0	0	0	1	0	0	1	1	1	2	2	2
chr10	59209793	59211848	2056	DEL	https://genome.ucsc.edu/cgi-bin/hgTracks?db=hg19&position=chr10:57450033-57452088	UW_VH_846	A	<CN0>	100	PASS	SVTYPE=DEL;CIEND=0,447;CIPOS=-556,0;END=57452088;CS=DEL_union;MC=YL_CN_ITU_2420,BI_GS_DEL1_B5_P1747_245,YL_CN_CEU_3082,YL_CN_YRI_3094;AC=861;AF=0.17192492;NS=2504;AN=5008;EAS_AF=0.0516;EUR_AF=0.174;AFR_AF=0.1974;AMR_AF=0.1066;SAS_AF=0.3057	GT	1	1	2	0	0	0	0	0	0	1	1	0	1	0	0	0	0	0	0
chr10	59256852	59258100	1249	DEL	https://genome.ucsc.edu/cgi-bin/hgTracks?db=hg19&position=chr10:57497092-57498340	YL_CN_TSI_2347	G	<CN0>	100	PASS	SVTYPE=DEL;CIEND=-500,1000;CIPOS=-1000,500;END=57498340;CS=DEL_union;AC=4198;AF=0.83825879;NS=2504;AN=5008;EAS_AF=0.996;EUR_AF=0.8012;AFR_AF=0.7496;AMR_AF=0.7608;SAS_AF=0.8885	GT	2	2	2	2	0	2	1	1	2	2	1	0	1	2	1	2	2	2	2
chr10	61361925	61365001	3077	DEL	https://genome.ucsc.edu/cgi-bin/hgTracks?db=hg19&position=chr10:59602167-59605243	BI_GS_DEL1_B5_P1749_451	T	<CN0>	100	PASS	SVTYPE=DEL;CIEND=-1,2;CIPOS=-1,2;END=59605243;CS=DEL_union;MC=EM_DL_DEL11139,YL_CN_YRI_3098,UW_VH_847,SI_BD_10650;AC=394;AF=0.07867412;NS=2504;AN=5008;EAS_AF=0.005;EUR_AF=0.1083;AFR_AF=0.1331;AMR_AF=0.0403;SAS_AF=0.0777	GT	0	0	0	0	0	1	0	0	0	0	0	1	0	1	1	1	0	0	0
chr10	65509251	65511405	2155	DEL	https://genome.ucsc.edu/cgi-bin/hgTracks?db=hg19&position=chr10:63749491-63751645	BI_GS_DEL1_B1_P1753_367	T	<CN0>	100	PASS	SVTYPE=DEL;CIEND=0,0;CIPOS=0,0;END=63751645;CS=DEL_union;MC=SI_BD_10671,UW_VH_849,YL_CN_TSI_2351,EM_DL_DEL11215,YL_CN_GIH_1926;AC=754;AF=0.15055911;NS=2504;AN=5008;EAS_AF=0.005;EUR_AF=0.2266;AFR_AF=0.2171;AMR_AF=0.1758;SAS_AF=0.1145	GT	0	1	1	1	0	0	0	0	0	1	0	0	1	1	0	1	0	0	0
chr10	66398762	66400749	1988	DEL	https://genome.ucsc.edu/cgi-bin/hgTracks?db=hg19&position=chr10:64639005-64640992	UW_VH_25366	C	<CN0>	100	PASS	SVTYPE=DEL;CIEND=0,348;CIPOS=-359,0;END=64640992;CS=DEL_union;MC=EM_DL_DEL11322,UW_VH_2942,UW_VH_11080,YL_CN_STU_2416,BI_GS_DEL1_B4_P1754_96,UW_VH_13908,UW_VH_16628;AC=1554;AF=0.31030351;NS=2504;AN=5008;EAS_AF=0.3373;EUR_AF=0.1769;AFR_AF=0.3185;AMR_AF=0.4755;SAS_AF=0.2914	GT	1	0	0	1	0	1	0	1	0	1	0	0	0	0	0	0	0	1	1
chr10	66420129	66420443	315	DEL	https://genome.ucsc.edu/cgi-bin/hgTracks?db=hg19&position=chr10:64660372-64660686	DEL_pindel_31213	TCATTCTCAGTAAACTATCGCAAGAACAAAAAACCAAACACCGCATATTCTCACTCATAGGTGGGAATTGAACGATGAGATCACATGGACACAGGAAGGGGAATATCACACTCTGGGGACTGTGGTGGGGTGGGGGGAAGGGGGAGGGATAGCATTGGGAGATATACCTAATGCTAGATGACGAGTTAGTGGGTGCAGCGCACCAGCATGGCACATGTATACATATGTAACTAACCTGCACAATGTGCACATGTACCCTAAAACTTAAAGTATAATAATAAAAAAATAAAAATAAAAAAATTTTAAAAAAAAGAG	T	.	PASS	SVTYPE=DEL;END=64660686;CS=DEL_pindel;AC=1251;AF=0.24980032;NS=2504;AN=5008;EAS_AF=0.3204;EUR_AF=0.1252;AFR_AF=0.2216;AMR_AF=0.3473;SAS_AF=0.274;SITEPOST=0.999	GT	1	0	0	0	0	0	0	1	0	1	0	0	0	0	0	0	0	1	1
chr10	66841805	66842061	257	DEL	https://genome.ucsc.edu/cgi-bin/hgTracks?db=hg19&position=chr10:65082047-65082303	DEL_pindel_31224	GTTTTTGTGTGCATGTCTACTTTGCTGTTAAACTAATCCAATGAGTTATAACTATAATCAATTTTATAAATCTCAAATATTTGTTAAAATTCTTTTCCTCTGTCCTCTTTAACATATTGATGACAGCTATTTTAATGGTCATATTTTTTTCTTATTTAAATGCCTACCAATAATTTTTAATTGGTGTCACACTTTGTATATAAGAAAACTATAAGGACCCTGGACAATTTTATCTTCTAGTAGATAGGGCCTCTTTT	G	.	PASS	SVTYPE=DEL;END=65082303;CS=DEL_pindel;AC=952;AF=0.19009585;NS=2504;AN=5008;EAS_AF=0.1706;EUR_AF=0.2147;AFR_AF=0.0794;AMR_AF=0.2911;SAS_AF=0.2628;SITEPOST=0.9999	GT	0	0	0	0	0	0	0	0	1	0	1	0	2	1	0	1	1	1	2
chr10	67342566	67344172	1607	DEL	https://genome.ucsc.edu/cgi-bin/hgTracks?db=hg19&position=chr10:65582808-65584414	BI_GS_DEL1_B2_P1755_219	A	<CN0>	100	PASS	SVTYPE=DEL;CIEND=0,1;CIPOS=0,1;END=65584414;CS=DEL_union;MC=UW_VH_8078,YL_CN_GWD_3361,SI_BD_10686;AC=222;AF=0.04432907;NS=2504;AN=5008;EAS_AF=0.0;EUR_AF=0.0;AFR_AF=0.1589;AMR_AF=0.0173;SAS_AF=0.0	GT	0	0	0	1	0	1	0	1	0	0	0	2	0	0	0	0	0	0	0
chr10	70786262	70787674	1413	DEL	https://genome.ucsc.edu/cgi-bin/hgTracks?db=hg19&position=chr10:69026506-69027918	YL_CN_CDX_2096	A	<CN0>	100	PASS	SVTYPE=DEL;CIEND=-500,1000;CIPOS=-1000,500;END=69027918;CS=DEL_union;AC=1762;AF=0.35183706;NS=2504;AN=5008;EAS_AF=0.3562;EUR_AF=0.4384;AFR_AF=0.3684;AMR_AF=0.304;SAS_AF=0.2699	GT	1	1	0	2	1	0	0	1	1	0	0	0	0	1	1	1	1	1	1
chr10	71280917	71291284	10368	DEL	https://genome.ucsc.edu/cgi-bin/hgTracks?db=hg19&position=chr10:69521161-69531528	YL_CN_GWD_3366	C	<CN0>	100	PASS	SVTYPE=DEL;CIEND=-500,1000;CIPOS=-1000,500;END=69531528;CS=DEL_union;MC=UW_VH_22054,EM_DL_DEL11568,UW_VH_22940,UW_VH_5685,UW_VH_5577,UW_VH_13829,BI_GS_DEL1_B5_P1759_296,UW_VH_2964;AC=821;AF=0.1639377;NS=2504;AN=5008;EAS_AF=0.4325;EUR_AF=0.0855;AFR_AF=0.0537;AMR_AF=0.2406;SAS_AF=0.0624	GT	0	0	0	0	0	0	0	0	0	0	0	0	1	0	0	0	2	2	2
chr10	71314957	71315065	109	DEL	https://genome.ucsc.edu/cgi-bin/hgTracks?db=hg19&position=chr10:69555201-69555309	DEL_pindel_31318	ATATATATACATATATGTGTATATATATATATATGTATATATGTATATATATATGTATATATGTATATATATATATGTATATATGTATATATATATATGTGTATATATG	A	.	PASS	SVTYPE=DEL;END=69555309;CS=DEL_pindel;AC=3210;AF=0.64097444;NS=2504;AN=5008;EAS_AF=0.6577;EUR_AF=0.6511;AFR_AF=0.5787;AMR_AF=0.6441;SAS_AF=0.6953;SITEPOST=0.9129	GT	1	2	2	1	1	1	1	0	1	2	0	2	1	2	1	2	2	1	2
chr10	72448735	72451343	2609	DEL	https://genome.ucsc.edu/cgi-bin/hgTracks?db=hg19&position=chr10:70688979-70691587	UW_VH_24123	A	<CN0>	100	PASS	SVTYPE=DEL;CIEND=0,218;CIPOS=-217,0;END=70691587;CS=DEL_union;MC=SI_BD_10723,YL_CN_CEU_3096,YL_CN_GBR_2379,UW_VH_3067,UW_VH_4492,EM_DL_DEL11602,YL_CN_FIN_2314,BI_GS_DEL1_B1_P1760_376;AC=597;AF=0.11920927;NS=2504;AN=5008;EAS_AF=0.0456;EUR_AF=0.2545;AFR_AF=0.0348;AMR_AF=0.1643;SAS_AF=0.138	GT	0	0	1	0	0	0	0	0	0	1	0	0	1	0	0	1	1	0	1
chr10	73256581	73256701	121	DEL	https://genome.ucsc.edu/cgi-bin/hgTracks?db=hg19&position=chr10:71496824-71496944	DEL_pindel_31354	GGTGTACAGATGGACAGTTGGGATGTCAAAAGGGCTACAGGTGATTCTAAGCTGCAGCCAGGGCTGAAATGACCCTTTGTTGCACTGGGACAGAGGCCCAAGACGGAAGGGATGCCCCGGA	G	.	PASS	SVTYPE=DEL;END=71496944;CS=DEL_pindel;AC=2497;AF=0.49860224;NS=2504;AN=5008;EAS_AF=0.5526;EUR_AF=0.6402;AFR_AF=0.4849;AMR_AF=0.4222;SAS_AF=0.3701;SITEPOST=0.9999	GT	1	1	1	0	2	1	0	1	1	1	0	2	2	2	1	2	2	1	2
chr10	75373798	75381196	7399	DEL	https://genome.ucsc.edu/cgi-bin/hgTracks?db=hg19&position=chr10:73614040-73621438	BI_GS_DEL1_B5_P1763_393	A	<CN0>	100	PASS	SVTYPE=DEL;CIEND=0,1;CIPOS=0,1;END=73621438;CS=DEL_union;MC=UW_VH_22748,YL_CN_MSL_2295,UW_VH_8944,SI_BD_10738,EM_DL_DEL11671,YL_CN_ACB_2781;AC=200;AF=0.0399361;NS=2504;AN=5008;EAS_AF=0.001;EUR_AF=0.0;AFR_AF=0.1399;AMR_AF=0.0202;SAS_AF=0.0	GT	0	0	0	1	0	1	0	0	1	1	0	1	0	0	0	0	1	0	0
chr10	76536905	76538465	1561	DEL	https://genome.ucsc.edu/cgi-bin/hgTracks?db=hg19&position=chr10:74777147-74778707	BI_GS_DEL1_B2_P1764_306	C	<CN0>	100	PASS	SVTYPE=DEL;CIEND=0,1;CIPOS=0,1;END=74778707;CS=DEL_union;MC=UW_VH_8999,EM_DL_DEL10125202,YL_CN_ACB_2782;AC=193;AF=0.03853834;NS=2504;AN=5008;EAS_AF=0.0;EUR_AF=0.0;AFR_AF=0.1377;AMR_AF=0.0159;SAS_AF=0.0	GT	0	0	0	0	0	1	1	1	0	2	0	1	0	0	0	0	0	0	0
chr10	78255575	78261021	5447	DEL	https://genome.ucsc.edu/cgi-bin/hgTracks?db=hg19&position=chr10:76495817-76501263	BI_GS_DEL1_B2_P1766_196	C	<CN0>	100	PASS	SVTYPE=DEL;CIEND=0,0;CIPOS=0,0;END=76501263;CS=DEL_union;MC=EM_DL_DEL11733,YL_CN_JPT_2630,SI_BD_10751,UW_VH_4267;AC=2669;AF=0.53294728;NS=2504;AN=5008;EAS_AF=0.4226;EUR_AF=0.8072;AFR_AF=0.3676;AMR_AF=0.6153;SAS_AF=0.5297	GT	0	0	0	0	1	2	0	1	0	0	2	2	2	2	2	2	1	0	0
chr10	79136316	79136399	84	DEL	https://genome.ucsc.edu/cgi-bin/hgTracks?db=hg19&position=chr10:77376558-77376641	DEL_pindel_31438	TTTTTTTTCTAGAAGATAAGTGGCTAATTTCAAAATAATTATTTTATCAACTGCCACATAAGTTTTTTTTTTTTTAATTCATTA	T	.	PASS	SVTYPE=DEL;END=77376641;CS=DEL_pindel;AC=956;AF=0.19089457;NS=2504;AN=5008;EAS_AF=0.2688;EUR_AF=0.0984;AFR_AF=0.2141;AMR_AF=0.1801;SAS_AF=0.182;SITEPOST=0.9858	GT	1	0	1	1	1	1	0	1	0	0	1	0	0	0	1	1	0	1	1
chr10	81176903	81177144	242	DEL	https://genome.ucsc.edu/cgi-bin/hgTracks?db=hg19&position=chr10:79417147-79417388	BI_GS_DEL1_B3_P1769_6	T	<CN0>	100	PASS	SVTYPE=DEL;CIEND=0,0;CIPOS=0,0;END=79417388;CS=DEL_union;MC=DEL_pindel_31472;AC=1444;AF=0.28833866;NS=2504;AN=5008;EAS_AF=0.2014;EUR_AF=0.34;AFR_AF=0.1566;AMR_AF=0.3876;SAS_AF=0.4325	GT	0	0	0	0	2	0	0	1	0	0	1	0	0	1	0	0	0	0	0
chr10	82750268	82752646	2379	DEL	https://genome.ucsc.edu/cgi-bin/hgTracks?db=hg19&position=chr10:80990512-80992890	BI_GS_DEL1_B2_P1770_574	G	<CN0>	100	PASS	SVTYPE=DEL;CIEND=0,1;CIPOS=0,1;END=80992890;CS=DEL_union;MC=YL_CN_ASW_2499,YL_CN_LWK_2369,YL_CN_GWD_3383,UW_VH_851,EM_DL_DEL11888;AC=1344;AF=0.26837061;NS=2504;AN=5008;EAS_AF=0.2014;EUR_AF=0.2157;AFR_AF=0.4902;AMR_AF=0.2824;SAS_AF=0.0818	GT	0	2	1	0	1	2	0	1	1	1	0	1	0	1	0	0	1	0	0
chr10	84127815	84130367	2553	DEL	https://genome.ucsc.edu/cgi-bin/hgTracks?db=hg19&position=chr10:82368059-82370611	BI_GS_DEL1_B1_P1772_112	T	<CN0>	100	PASS	SVTYPE=DEL;CIEND=0,0;CIPOS=0,0;END=82370611;CS=DEL_union;MC=UW_VH_853,UW_VH_20436,YL_CN_FIN_2333,EM_DL_DEL11915,UW_VH_9804;AC=1188;AF=0.23722045;NS=2504;AN=5008;EAS_AF=0.2421;EUR_AF=0.0527;AFR_AF=0.5522;AMR_AF=0.1297;SAS_AF=0.0726	GT	1	1	1	2	2	1	1	1	1	1	1	1	0	0	0	0	1	0	0
chr10	87021854	87022585	732	DEL	https://genome.ucsc.edu/cgi-bin/hgTracks?db=hg19&position=chr10:85262098-85262829	UW_VH_7048	T	<CN0>	100	PASS	SVTYPE=DEL;CIEND=0,281;CIPOS=-228,0;END=85262829;CS=DEL_union;MC=BI_GS_DEL1_B3_P1775_1,SI_BD_10798;AC=111;AF=0.02216454;NS=2504;AN=5008;EAS_AF=0.0;EUR_AF=0.0;AFR_AF=0.0787;AMR_AF=0.0101;SAS_AF=0.0	GT	0	1	1	0	0	0	0	1	0	0	1	0	0	0	0	0	0	0	0
chr10	89275802	89276561	760	DEL	https://genome.ucsc.edu/cgi-bin/hgTracks?db=hg19&position=chr10:87516045-87516804	BI_GS_DEL1_B1_P1777_50	T	<CN0>	100	PASS	SVTYPE=DEL;CIEND=0,0;CIPOS=0,0;END=87516804;CS=DEL_union;MC=SI_BD_10810,EM_DL_DEL10130300;AC=2185;AF=0.43630192;NS=2504;AN=5008;EAS_AF=0.3482;EUR_AF=0.6014;AFR_AF=0.2746;AMR_AF=0.3905;SAS_AF=0.6084	GT	0	0	0	0	0	0	0	1	1	1	1	0	1	1	2	2	1	1	0
chr10	93396109	93396205	97	DEL	https://genome.ucsc.edu/cgi-bin/hgTracks?db=hg19&position=chr10:91636352-91636448	DEL_pindel_31669	CACTTACGGAGTTTCAGTGAAAGAGTCAGGGAAGTTGCGAACTGGTTTTTTTTTTTTTTAATTATTATTAAAAGGAGCAGGTTTTGCATTTTGGAGA	C	.	PASS	SVTYPE=DEL;END=91636448;CS=DEL_pindel;AC=628;AF=0.12539936;NS=2504;AN=5008;EAS_AF=0.0099;EUR_AF=0.0994;AFR_AF=0.264;AMR_AF=0.0937;SAS_AF=0.1063;SITEPOST=0.9999	GT	0	1	0	0	1	1	1	1	0	0	1	0	0	0	1	0	0	0	0
chr10	93633333	93634563	1231	DEL	https://genome.ucsc.edu/cgi-bin/hgTracks?db=hg19&position=chr10:91873576-91874806	BI_GS_DEL1_B1_P1781_567	T	<CN0>	100	PASS	SVTYPE=DEL;CIEND=0,0;CIPOS=0,0;END=91874806;CS=DEL_union;MC=SI_BD_10837,EM_DL_DEL10132067,YL_CN_CEU_3124,UW_VH_857,YL_CN_STU_2455;AC=3024;AF=0.60383387;NS=2504;AN=5008;EAS_AF=0.748;EUR_AF=0.497;AFR_AF=0.4902;AMR_AF=0.5562;SAS_AF=0.7526	GT	1	2	2	1	1	1	1	2	0	0	2	1	1	1	2	1	1	2	1
chr10	94134432	94137766	3335	DEL	https://genome.ucsc.edu/cgi-bin/hgTracks?db=hg19&position=chr10:92374675-92378009	YL_CN_ACB_2804	C	<CN0>	100	PASS	SVTYPE=DEL;CIEND=-500,1000;CIPOS=-1000,500;END=92378009;CS=DEL_union;AC=3877;AF=0.77416134;NS=2504;AN=5008;EAS_AF=0.8313;EUR_AF=0.8072;AFR_AF=0.6989;AMR_AF=0.817;SAS_AF=0.7526	GT	1	2	2	1	1	0	2	2	1	1	1	1	2	1	1	2	2	2	2
chr10	95545481	95546492	1012	DEL	https://genome.ucsc.edu/cgi-bin/hgTracks?db=hg19&position=chr10:93785724-93786735	UW_VH_1955	A	<CN0>	100	PASS	SVTYPE=DEL;CIEND=0,425;CIPOS=-544,0;END=93786735;CS=DEL_union;MC=BI_GS_DEL1_B1_P1783_500,UW_VH_21039,SI_BD_10850,UW_VH_4927,EM_DL_DEL10132642;AC=3789;AF=0.75658946;NS=2504;AN=5008;EAS_AF=0.9137;EUR_AF=0.9384;AFR_AF=0.2988;AMR_AF=0.9107;SAS_AF=0.9172	GT	0	2	1	1	0	1	1	0	0	0	1	1	2	2	2	2	2	2	2
chr10	96867190	96874944	7755	DEL	https://genome.ucsc.edu/cgi-bin/hgTracks?db=hg19&position=chr10:95107433-95115187	BI_GS_DEL1_B4_P1784_171	T	<CN0>	100	PASS	SVTYPE=DEL;CIEND=0,0;CIPOS=0,0;END=95115187;CS=DEL_union;MC=YL_CN_CDX_2124,UW_VH_5959,UW_VH_858,EM_DL_DEL12186;AC=477;AF=0.0952476;NS=2504;AN=5008;EAS_AF=0.0913;EUR_AF=0.0596;AFR_AF=0.1982;AMR_AF=0.0476;SAS_AF=0.0307	GT	0	0	0	1	0	1	0	0	2	1	1	1	0	1	0	0	1	0	0
chr10	97151966	97152049	84	DEL	https://genome.ucsc.edu/cgi-bin/hgTracks?db=hg19&position=chr10:95392209-95392292	DEL_pindel_31732	ACATGAAAACCACAAATCAAGGATCAAGAAATCCAGAGACTCTCTTGAAATGGTTTAAAAAAAAAAAAAAAAAAACCTCAAAAC	A	.	PASS	SVTYPE=DEL;END=95392292;CS=DEL_pindel;AC=89;AF=0.01777157;NS=2504;AN=5008;EAS_AF=0.0;EUR_AF=0.0;AFR_AF=0.0613;AMR_AF=0.0115;SAS_AF=0.0;SITEPOST=0.9998	GT	1	0	1	1	0	1	0	0	0	0	0	0	0	0	0	0	0	0	0
chr10	97207044	97208240	1197	DEL	https://genome.ucsc.edu/cgi-bin/hgTracks?db=hg19&position=chr10:95447287-95448483	UW_VH_11423	G	<CN0>	100	PASS	SVTYPE=DEL;CIEND=0,251;CIPOS=-198,0;END=95448483;CS=DEL_union;MC=UW_VH_3660;AC=924;AF=0.18450479;NS=2504;AN=5008;EAS_AF=0.2698;EUR_AF=0.1431;AFR_AF=0.1974;AMR_AF=0.1499;SAS_AF=0.1462	GT	0	0	0	1	0	1	0	0	0	0	0	0	0	1	1	1	1	1	1
chr10	99034741	99037238	2498	DEL	https://genome.ucsc.edu/cgi-bin/hgTracks?db=hg19&position=chr10:97274984-97277481	SI_BD_10860	C	<CN0>	100	PASS	SVTYPE=DEL;CIEND=-50,220;CIPOS=-220,127;END=97277481;CS=DEL_union;MC=UW_VH_3682;AC=4355;AF=0.86960863;NS=2504;AN=5008;EAS_AF=0.9583;EUR_AF=0.8857;AFR_AF=0.7481;AMR_AF=0.9366;SAS_AF=0.8783	GT	1	2	2	1	1	0	2	1	2	1	2	1	2	1	2	2	2	2	2
chr10	99417568	99417626	59	DEL	https://genome.ucsc.edu/cgi-bin/hgTracks?db=hg19&position=chr10:97657811-97657869	DEL_pindel_31788	ACTGTCACCACCATCCATCTCCAGAGCTCTTTTTGTTGTTGTTGAGACCGAGTCTTGCT	A	.	PASS	SVTYPE=DEL;END=97657869;CS=DEL_pindel;AC=628;AF=0.12539936;NS=2504;AN=5008;EAS_AF=0.1121;EUR_AF=0.169;AFR_AF=0.1195;AMR_AF=0.1023;SAS_AF=0.1186;SITEPOST=1.0	GT	0	1	1	1	1	0	0	0	0	0	0	1	1	0	1	1	0	0	0
chr10	100025125	100025464	340	DEL	https://genome.ucsc.edu/cgi-bin/hgTracks?db=hg19&position=chr10:98265368-98265707	BI_GS_DEL1_B5_P1788_39	G	<CN0>	100	PASS	SVTYPE=DEL;CIEND=0,0;CIPOS=0,0;END=98265707;CS=DEL_union;AC=1349;AF=0.26936901;NS=2504;AN=5008;EAS_AF=0.2153;EUR_AF=0.3201;AFR_AF=0.2829;AMR_AF=0.2133;SAS_AF=0.2945	GT	1	0	1	0	0	1	0	1	0	1	0	0	1	1	0	1	0	0	0
chr10	100496977	100497288	312	DEL	https://genome.ucsc.edu/cgi-bin/hgTracks?db=hg19&position=chr10:98737220-98737531	BI_GS_DEL1_B5_P1788_632	C	<CN0>	100	PASS	SVTYPE=DEL;CIEND=0,0;CIPOS=0,0;END=98737531;CS=DEL_union;AC=1434;AF=0.28634185;NS=2504;AN=5008;EAS_AF=0.5407;EUR_AF=0.2187;AFR_AF=0.1581;AMR_AF=0.4078;SAS_AF=0.181	GT	1	0	1	0	0	0	0	0	0	0	0	1	0	0	1	1	0	1	0
chr10	100688639	100702031	13393	DEL	https://genome.ucsc.edu/cgi-bin/hgTracks?db=hg19&position=chr10:98928882-98942274	BI_GS_CNV_10_100688639_100702031	A	<CN0>	100	PASS	SVTYPE=DEL;CIEND=0,500;CIPOS=-500,0;END=98942274;CS=DEL_union;AC=841;AF=0.16793131;NS=2504;AN=5008;EAS_AF=0.0923;EUR_AF=0.0875;AFR_AF=0.3684;AMR_AF=0.1715;SAS_AF=0.0552	GT	0	1	0	0	2	0	2	2	1	0	1	1	1	0	0	0	0	0	0
chr10	103394011	103395092	1082	DEL	https://genome.ucsc.edu/cgi-bin/hgTracks?db=hg19&position=chr10:101634254-101635335	BI_GS_DEL1_B5_P1791_417	C	<CN0>	100	PASS	SVTYPE=DEL;CIEND=0,1;CIPOS=0,1;END=101635335;CS=DEL_union;MC=SI_BD_10877,UW_VH_2894,EM_DL_DEL10135415;AC=339;AF=0.06769169;NS=2504;AN=5008;EAS_AF=0.004;EUR_AF=0.0795;AFR_AF=0.1437;AMR_AF=0.0418;SAS_AF=0.0368	GT	1	0	0	0	0	1	0	0	0	2	0	0	0	0	0	0	0	1	1
chr10	104932604	104933805	1202	DEL	https://genome.ucsc.edu/cgi-bin/hgTracks?db=hg19&position=chr10:103172847-103174048	SI_BD_10888	A	<CN0>	100	PASS	SVTYPE=DEL;CIEND=-50,50;CIPOS=-50,50;END=103174048;CS=DEL_union;AC=1;AF=0.00019968;NS=2504;AN=5008;EAS_AF=0.0;EUR_AF=0.0;AFR_AF=0.0;AMR_AF=0.0014;SAS_AF=0.0	GT	0	0	1	0	0	0	0	0	0	0	0	0	0	1	0	1	1	0	1
chr10	105053207	105054215	1009	DEL	https://genome.ucsc.edu/cgi-bin/hgTracks?db=hg19&position=chr10:103293450-103294458	UW_VH_6806	T	<CN0>	100	PASS	SVTYPE=DEL;CIEND=0,444;CIPOS=-556,0;END=103294458;CS=DEL_union;MC=BI_GS_DEL1_B1_P1793_43;AC=774;AF=0.15455272;NS=2504;AN=5008;EAS_AF=0.1091;EUR_AF=0.2535;AFR_AF=0.0333;AMR_AF=0.1196;SAS_AF=0.2883	GT	0	0	0	0	0	0	0	0	0	0	0	0	1	1	0	1	1	1	2
chr10	105248753	105252367	3615	DEL	https://genome.ucsc.edu/cgi-bin/hgTracks?db=hg19&position=chr10:103488996-103492610	UW_VH_13238	A	<CN0>	100	PASS	SVTYPE=DEL;CIEND=0,219;CIPOS=-260,0;END=103492610;CS=DEL_union;MC=EM_DL_DEL12395,BI_GS_DEL1_B4_P1793_52;AC=2;AF=0.00039936;NS=2504;AN=5008;EAS_AF=0.0;EUR_AF=0.0;AFR_AF=0.0015;AMR_AF=0.0;SAS_AF=0.0	GT	0	0	1	0	0	0	0	0	0	0	1	0	0	0	0	1	1	0	0
chr10	107252997	107253348	352	DEL	https://genome.ucsc.edu/cgi-bin/hgTracks?db=hg19&position=chr10:105493239-105493590	BI_GS_DEL1_B3_P1795_12	T	<CN0>	100	PASS	SVTYPE=DEL;CIEND=0,0;CIPOS=0,0;END=105493590;CS=DEL_union;MC=UW_VH_862,DEL_pindel_31934;AC=3044;AF=0.60782748;NS=2504;AN=5008;EAS_AF=0.8958;EUR_AF=0.659;AFR_AF=0.4206;AMR_AF=0.6383;SAS_AF=0.4898	GT	0	0	0	0	1	0	1	1	0	1	1	0	1	1	2	2	2	1	1
chr10	107950652	107951600	949	DEL	https://genome.ucsc.edu/cgi-bin/hgTracks?db=hg19&position=chr10:106190894-106191842	UW_VH_863	G	<CN0>	100	PASS	SVTYPE=DEL;CIEND=0,592;CIPOS=-468,0;END=106191842;CS=DEL_union;MC=EM_DL_DEL10137398,DEL_pindel_31954,YL_CN_STU_2469,SI_BD_10898;AC=3257;AF=0.65035942;NS=2504;AN=5008;EAS_AF=0.8492;EUR_AF=0.828;AFR_AF=0.1982;AMR_AF=0.7781;SAS_AF=0.7832	GT	0	1	0	0	0	0	1	1	0	1	0	0	2	2	2	2	2	2	2
chr10	108030304	108032575	2272	DEL	https://genome.ucsc.edu/cgi-bin/hgTracks?db=hg19&position=chr10:106270546-106272817	SI_BD_10899	A	<CN0>	100	PASS	SVTYPE=DEL;CIEND=-153,286;CIPOS=-286,130;END=106272817;CS=DEL_union;MC=YL_CN_PJL_2586,UW_VH_864,EM_DL_DEL12453,YL_CN_CEU_3139;AC=2405;AF=0.48023163;NS=2504;AN=5008;EAS_AF=0.625;EUR_AF=0.6521;AFR_AF=0.1036;AMR_AF=0.6427;SAS_AF=0.5481	GT	0	1	0	0	0	0	0	0	0	0	0	0	1	2	2	2	0	1	0
chr10	114112179	114116659	4481	DEL	https://genome.ucsc.edu/cgi-bin/hgTracks?db=hg19&position=chr10:112352421-112356901	BI_GS_DEL1_B2_P1802_90	C	<CN0>	100	PASS	SVTYPE=DEL;CIEND=0,0;CIPOS=0,0;END=112356901;CS=DEL_union;MC=UW_VH_19467,UW_VH_5737,UW_VH_7188,YL_CN_CLM_2158,UW_VH_2156,UW_VH_21091,UW_VH_3030,UW_VH_13735,EM_DL_DEL12578,UW_VH_7819,UW_VH_14453,UW_VH_21129,UW_VH_1952,SI_BD_10926;AC=2247;AF=0.44868211;NS=2504;AN=5008;EAS_AF=0.6429;EUR_AF=0.4095;AFR_AF=0.2829;AMR_AF=0.4006;SAS_AF=0.547	GT	1	0	1	1	1	0	0	0	0	1	0	1	2	1	2	1	2	1	2
chr10	116270067	116271572	1506	DEL	https://genome.ucsc.edu/cgi-bin/hgTracks?db=hg19&position=chr10:114510308-114511813	BI_GS_DEL1_B3_P1804_6	C	<CN0>	100	PASS	SVTYPE=DEL;CIEND=0,1;CIPOS=0,1;END=114511813;CS=DEL_union;MC=UW_VH_13107,SI_BD_10932;AC=43;AF=0.00858626;NS=2504;AN=5008;EAS_AF=0.0;EUR_AF=0.0;AFR_AF=0.0325;AMR_AF=0.0;SAS_AF=0.0	GT	1	0	1	1	0	1	0	0	0	0	0	0	0	0	0	0	0	0	0
chr10	117711613	117711999	387	DEL	https://genome.ucsc.edu/cgi-bin/hgTracks?db=hg19&position=chr10:115952102-115952488	BI_GS_DEL1_B5_P1805_734	A	<CN0>	100	PASS	SVTYPE=DEL;CIEND=0,0;CIPOS=0,0;END=115952488;CS=DEL_union;MC=UW_VH_867,DEL_pindel_32138;AC=2190;AF=0.43730032;NS=2504;AN=5008;EAS_AF=0.5159;EUR_AF=0.5805;AFR_AF=0.2943;AMR_AF=0.5159;SAS_AF=0.3466	GT	1	1	2	2	0	0	2	1	0	1	1	0	1	2	0	1	1	1	1
chr10	121046814	121046865	52	DEL	https://genome.ucsc.edu/cgi-bin/hgTracks?db=hg19&position=chr10:119287302-119287353	DEL_pindel_32196	AAGGAAGGGAGGGAGAGAGGGAGGGAGGAAGGGAGAGAGGAGGAAGGGAAGG	A	.	PASS	SVTYPE=DEL;END=119287353;CS=DEL_pindel;AC=2897;AF=0.57847444;NS=2504;AN=5008;EAS_AF=0.6071;EUR_AF=0.5567;AFR_AF=0.556;AMR_AF=0.585;SAS_AF=0.5971;SITEPOST=0.9627	GT	0	2	0	1	0	1	1	1	0	1	1	1	1	1	1	0	0	1	1
chr10	122226691	122228857	2167	DEL	https://genome.ucsc.edu/cgi-bin/hgTracks?db=hg19&position=chr10:120467179-120469345	SI_BD_10957	C	<CN0>	100	PASS	SVTYPE=DEL;CIEND=-101,331;CIPOS=-331,50;END=120469345;CS=DEL_union;MC=UW_VH_870,UW_VH_18997,YL_CN_MSL_2327,YL_CN_LWK_2397,EM_DL_DEL12717;AC=3669;AF=0.7326278;NS=2504;AN=5008;EAS_AF=0.9117;EUR_AF=0.825;AFR_AF=0.4228;AMR_AF=0.8444;SAS_AF=0.7924	GT	0	1	1	2	1	2	0	1	1	0	2	1	2	2	1	2	1	2	2
chr10	122701143	122701437	295	DEL	https://genome.ucsc.edu/cgi-bin/hgTracks?db=hg19&position=chr10:120941630-120941924	BI_GS_DEL1_B5_P1810_938	G	<CN0>	100	PASS	SVTYPE=DEL;CIEND=0,0;CIPOS=0,0;END=120941924;CS=DEL_union;AC=2264;AF=0.45207668;NS=2504;AN=5008;EAS_AF=0.1498;EUR_AF=0.4831;AFR_AF=0.7186;AMR_AF=0.3588;SAS_AF=0.4376	GT	0	2	1	2	2	1	2	1	1	2	2	2	2	1	2	2	0	0	0
chr10	124216824	124217266	443	DEL	https://genome.ucsc.edu/cgi-bin/hgTracks?db=hg19&position=chr10:122457308-122457750	UW_VH_871	A	<CN0>	100	PASS	SVTYPE=DEL;CIEND=0,510;CIPOS=-362,0;END=122457750;CS=DEL_union;MC=BI_GS_DEL1_B5_P1812_262;AC=1466;AF=0.29273163;NS=2504;AN=5008;EAS_AF=0.4127;EUR_AF=0.1958;AFR_AF=0.2632;AMR_AF=0.2478;SAS_AF=0.3405	GT	0	1	0	0	0	0	1	0	1	0	1	1	0	0	1	0	2	2	2
chr10	126068925	126074504	5580	DEL	https://genome.ucsc.edu/cgi-bin/hgTracks?db=hg19&position=chr10:124380356-124385935	BI_GS_DEL1_B5_P1814_81	T	<CN0>	100	PASS	SVTYPE=DEL;CIEND=-2,2;CIPOS=-2,2;END=124385935;CS=DEL_union;MC=YL_CN_YRI_3181,SI_BD_10974,EM_DL_DEL12789,UW_VH_10911;AC=19;AF=0.00379393;NS=2504;AN=5008;EAS_AF=0.0;EUR_AF=0.0;AFR_AF=0.0129;AMR_AF=0.0029;SAS_AF=0.0	GT	0	1	2	0	0	0	0	0	0	0	0	0	0	0	0	1	1	0	1
chr10	127745180	127745980	801	DEL	https://genome.ucsc.edu/cgi-bin/hgTracks?db=hg19&position=chr10:126056611-126057411	DEL_pindel_32323	TACAATGCTTACTCTTGAGTGTGATATTCCCCTTCCTGTGTCCATGTGATCTCATTGTTCAATTCCCACCTATGAGTGAGAATATGCGGTGTTTGGTTTTTTGTTCTTGCGATAGTTTACTGAGAATGATGGTTTCCAATTTCATCCATGTCCCTACAAAGGACATGAACTCATCATTTTTTATGGCTGCATAGTATTCCATGGTGTATATGTGCCACATTTTCTTAATCCAGTCTATCATTGTTGGACATTTGGGTTGGTTCCAAGTCTTTGCTATTGTGAATAGTGCCGCAATAAACATACGTGTGCATGTGTCTTTATAGCAGCATGATTTATAGTCCTTTGGGTATATACCCAGTAATGGGATGGCTGGGTCAAATGGTATTTCTAGTTCTAGAT…	T	.	PASS	SVTYPE=DEL;END=126057411;CS=DEL_pindel;AC=2331;AF=0.46545527;NS=2504;AN=5008;EAS_AF=0.4474;EUR_AF=0.4642;AFR_AF=0.41;AMR_AF=0.5533;SAS_AF=0.498;SITEPOST=0.99885	GT	1	0	2	1	1	1	1	1	1	2	0	1	1	2	1	2	2	1	2
chr10	129021039	129021119	81	DEL	https://genome.ucsc.edu/cgi-bin/hgTracks?db=hg19&position=chr10:127222775-127222855	DEL_pindel_32342	CTCACTTTAGCCTCCCAAGTAGCTGGGACTACAAGCACTTGCCACTACGCCTGGCTAATTTTTTTCTTTCTTAAAAATTTT	C	.	PASS	SVTYPE=DEL;END=127222855;CS=DEL_pindel;AC=1137;AF=0.22703674;NS=2504;AN=5008;EAS_AF=0.2004;EUR_AF=0.2584;AFR_AF=0.1256;AMR_AF=0.255;SAS_AF=0.3395;SITEPOST=0.9999	GT	0	0	0	0	0	0	0	0	0	0	1	1	0	0	0	0	1	1	1
chr10	130162293	130162344	52	DEL	https://genome.ucsc.edu/cgi-bin/hgTracks?db=hg19&position=chr10:128364029-128364080	DEL_pindel_32368	CAAGGTGGAGCAACCAGAGAGGTACTACCAGGAGGGGTCTGCCTTGATGCCA	C	.	PASS	SVTYPE=DEL;END=128364080;CS=DEL_pindel;AC=1564;AF=0.31230032;NS=2504;AN=5008;EAS_AF=0.4831;EUR_AF=0.1889;AFR_AF=0.2466;AMR_AF=0.3573;SAS_AF=0.32;SITEPOST=0.9999	GT	1	1	1	1	2	0	0	0	0	1	1	0	0	1	0	1	2	2	2
chr10	130836867	130837271	405	DEL	https://genome.ucsc.edu/cgi-bin/hgTracks?db=hg19&position=chr10:129038603-129039007	BI_GS_DEL1_B2_P1818_737	G	<CN0>	100	PASS	SVTYPE=DEL;CIEND=0,0;CIPOS=0,0;END=129039007;CS=DEL_union;MC=UW_VH_2098;AC=1161;AF=0.23182907;NS=2504;AN=5008;EAS_AF=0.255;EUR_AF=0.331;AFR_AF=0.0386;AMR_AF=0.4135;SAS_AF=0.2382	GT	0	0	0	0	0	0	0	0	0	0	0	0	0	1	2	2	0	2	1
chr10	131595173	131595473	301	DEL	https://genome.ucsc.edu/cgi-bin/hgTracks?db=hg19&position=chr10:129796909-129797209	BI_GS_DEL1_B5_P1819_703	T	<CN0>	100	PASS	SVTYPE=DEL;CIEND=0,0;CIPOS=0,0;END=129797209;CS=DEL_union;AC=1618;AF=0.32308307;NS=2504;AN=5008;EAS_AF=0.4276;EUR_AF=0.2644;AFR_AF=0.3079;AMR_AF=0.33;SAS_AF=0.2914	GT	1	0	1	1	0	1	1	1	0	0	1	0	0	0	0	0	1	0	0
chr10	132372179	132372324	146	DEL	https://genome.ucsc.edu/cgi-bin/hgTracks?db=hg19&position=chr10:130573915-130574060	DEL_pindel_32404	GCCAGGCAAGTTCTAGTTAGAAGTTTCGAGCTCTCTCAAGCAAAGATTTTCTTTGCATAGGAAACAATTTACCGGAGGAATAAAGGGTGCAGCCCTTTCCTCCCCGGACTTCTAGAGAGGAGCAGATCAGAAGACAGCGTGAAGCT	G	.	PASS	SVTYPE=DEL;END=130574060;CS=DEL_pindel;AC=1731;AF=0.34564696;NS=2504;AN=5008;EAS_AF=0.2698;EUR_AF=0.5934;AFR_AF=0.1762;AMR_AF=0.3746;SAS_AF=0.3773;SITEPOST=0.9997	GT	1	2	2	1	0	1	0	1	0	1	0	1	1	1	1	0	0	0	0
chr10	132635396	132638414	3019	DEL	https://genome.ucsc.edu/cgi-bin/hgTracks?db=hg19&position=chr10:130837133-130840151	BI_GS_CNV_10_132635396_132638414	T	<CN0>	100	PASS	SVTYPE=DEL;CIEND=0,500;CIPOS=-500,0;END=130840151;CS=DEL_union;AC=255;AF=0.05091853;NS=2504;AN=5008;EAS_AF=0.0278;EUR_AF=0.1143;AFR_AF=0.0197;AMR_AF=0.0937;SAS_AF=0.0215	GT	0	0	1	0	0	0	0	0	0	0	0	0	1	0	0	1	1	0	1
chr10	134217496	134217548	53	DEL	https://genome.ucsc.edu/cgi-bin/hgTracks?db=hg19&position=chr10:132403992-132404044	DEL_pindel_32482	TAGGACGGCATTCTCCAGGGCTCCTGCAGGACGGCATTCTCCAGGGCTCCTGC	T	.	PASS	SVTYPE=DEL;END=132404044;CS=DEL_pindel;AC=1339;AF=0.2673722;NS=2504;AN=5008;EAS_AF=0.2768;EUR_AF=0.2197;AFR_AF=0.3313;AMR_AF=0.2536;SAS_AF=0.2301;SITEPOST=0.9947	GT	1	0	0	1	1	1	0	1	1	1	0	1	0	0	1	0	0	0	0
chr10	134965041	134965092	52	DEL	https://genome.ucsc.edu/cgi-bin/hgTracks?db=hg19&position=chr10:133151537-133151588	DEL_pindel_32498	GGAGACGCGTGGGGCCACAGCTCAGGGAGGTAAGAAACAGCAGACAACAGGA	G	.	PASS	SVTYPE=DEL;END=133151588;CS=DEL_pindel;AC=1624;AF=0.32428115;NS=2504;AN=5008;EAS_AF=0.3413;EUR_AF=0.2545;AFR_AF=0.4213;AMR_AF=0.2666;SAS_AF=0.2883;SITEPOST=0.9977	GT	1	1	2	1	1	1	1	1	1	2	1	1	0	0	1	0	0	0	0
chr11	677313	677769	457	DEL	https://genome.ucsc.edu/cgi-bin/hgTracks?db=hg19&position=chr11:677313-677769	BI_GS_DEL1_B5_P1824_334	A	<CN0>	100	PASS	SVTYPE=DEL;CIEND=0,0;CIPOS=0,0;END=677769;CS=DEL_union;AC=2639;AF=0.52695687;NS=2504;AN=5008;EAS_AF=0.7202;EUR_AF=0.5716;AFR_AF=0.2927;AMR_AF=0.5317;SAS_AF=0.5951	GT	1	0	0	1	1	1	0	0	0	1	1	0	1	1	2	2	0	2	1
chr11	740153	744738	4586	DEL	https://genome.ucsc.edu/cgi-bin/hgTracks?db=hg19&position=chr11:740153-744738	YL_CN_PEL_2262	C	<CN0>	100	PASS	SVTYPE=DEL;CIEND=-500,1000;CIPOS=-1000,500;END=744738;CS=DEL_union;MC=EM_DL_DEL13007,BI_GS_DEL1_B4_P1824_148,UW_VH_12623,SI_BD_11103;AC=99;AF=0.01976837;NS=2504;AN=5008;EAS_AF=0.0;EUR_AF=0.0;AFR_AF=0.0719;AMR_AF=0.0058;SAS_AF=0.0	GT	1	0	1	0	1	1	0	1	0	0	0	0	0	0	0	1	1	0	0
chr11	1654302	1656629	2328	DEL	https://genome.ucsc.edu/cgi-bin/hgTracks?db=hg19&position=chr11:1633072-1635399	BI_GS_DEL1_B2_P1825_507	A	<CN0>	100	PASS	SVTYPE=DEL;CIEND=-50,50;CIPOS=-50,50;END=1635399;CS=DEL_union;MC=EM_DL_DEL13091,SI_BD_11120,YL_CN_GWD_3478,UW_VH_14818,YL_CN_PUR_3071;AC=891;AF=0.17791534;NS=2504;AN=5008;EAS_AF=0.004;EUR_AF=0.2167;AFR_AF=0.2973;AMR_AF=0.1787;SAS_AF=0.1554	GT	0	0	0	0	2	0	1	2	1	1	0	1	0	1	0	1	1	0	0
chr11	1894215	1897006	2792	DEL	https://genome.ucsc.edu/cgi-bin/hgTracks?db=hg19&position=chr11:1872985-1875776	BI_GS_DEL1_B1_P1825_527	A	<CN0>	100	PASS	SVTYPE=DEL;CIEND=-2,2;CIPOS=-2,2;END=1875776;CS=DEL_union;AC=2;AF=0.00039936;NS=2504;AN=5008;EAS_AF=0.002;EUR_AF=0.0;AFR_AF=0.0;AMR_AF=0.0;SAS_AF=0.0	GT	0	0	1	0	0	0	0	0	0	0	0	0	0	0	0	1	2	1	2
chr11	4248265	4353229	104965	DEL	https://genome.ucsc.edu/cgi-bin/hgTracks?db=hg19&position=chr11:4227035-4331999	YL_CN_BEB_2150	G	<CN0>	100	PASS	SVTYPE=DEL;CIEND=-500,1000;CIPOS=-1000,500;END=4331999;CS=DEL_union;AC=145;AF=0.02895367;NS=2504;AN=5008;EAS_AF=0.0615;EUR_AF=0.0149;AFR_AF=0.0219;AMR_AF=0.0202;SAS_AF=0.0256	GT	0	0	0	0	0	0	1	0	0	0	0	0	1	0	0	1	1	0	1
chr11	4972926	4973837	912	DEL	https://genome.ucsc.edu/cgi-bin/hgTracks?db=hg19&position=chr11:4951696-4952607	EM_DL_DEL10154711	T	<CN0>	100	PASS	SVTYPE=DEL;CIEND=-150,150;CIPOS=-150,150;END=4952607;CS=DEL_union;AC=1561;AF=0.31170128;NS=2504;AN=5008;EAS_AF=0.3095;EUR_AF=0.3897;AFR_AF=0.2126;AMR_AF=0.4755;SAS_AF=0.2515	GT	0	0	0	1	0	0	2	0	2	1	2	1	1	1	1	0	0	0	0
chr11	5760086	5762366	2281	DEL	https://genome.ucsc.edu/cgi-bin/hgTracks?db=hg19&position=chr11:5738856-5741136	BI_GS_DEL1_B1_P1829_635	T	<CN0>	100	PASS	SVTYPE=DEL;CIEND=0,0;CIPOS=0,0;END=5741136;CS=DEL_union;MC=UW_VH_6447,SI_BD_11163,YL_CN_TSI_2448,EM_DL_DEL13368,UW_VH_17666,UW_VH_2542;AC=1774;AF=0.35423323;NS=2504;AN=5008;EAS_AF=0.504;EUR_AF=0.328;AFR_AF=0.298;AMR_AF=0.2795;SAS_AF=0.3558	GT	0	1	1	0	1	0	0	0	1	0	0	2	1	1	1	2	0	0	0
chr11	5784478	5809216	24739	DEL	https://genome.ucsc.edu/cgi-bin/hgTracks?db=hg19&position=chr11:5763248-5787986	SI_BD_11164	T	<CN0>	100	PASS	SVTYPE=DEL;CIEND=-189,316;CIPOS=-316,110;END=5787986;CS=DEL_union;MC=UW_VH_1957,BI_GS_DEL1_B4_P1829_163,YL_CN_CDX_2188,UW_VH_1958,UW_VH_10128,UW_VH_23028,UW_VH_17527,UW_VH_14490,UW_VH_11801,UW_VH_11549,EM_DL_DEL13371,UW_VH_18909,YL_CN_PEL_2287;AC=1180;AF=0.235623;NS=2504;AN=5008;EAS_AF=0.1994;EUR_AF=0.2823;AFR_AF=0.2186;AMR_AF=0.2363;SAS_AF=0.2474	GT	0	1	0	0	1	0	0	0	1	0	1	0	0	1	0	0	1	0	0
chr11	5873986	5883494	9509	DEL	https://genome.ucsc.edu/cgi-bin/hgTracks?db=hg19&position=chr11:5852756-5862264	BI_GS_DEL1_B4_P1829_187	T	<CN0>	100	PASS	SVTYPE=DEL;CIEND=0,1;CIPOS=0,1;END=5862264;CS=DEL_union;MC=YL_CN_CLM_2212,SI_BD_11165,UW_VH_8080,EM_DL_DEL13373;AC=283;AF=0.05650958;NS=2504;AN=5008;EAS_AF=0.0;EUR_AF=0.001;AFR_AF=0.1982;AMR_AF=0.0288;SAS_AF=0.0	GT	2	1	2	0	0	0	0	0	2	1	0	1	0	0	0	0	0	0	0
chr11	6881402	6881922	521	DEL	https://genome.ucsc.edu/cgi-bin/hgTracks?db=hg19&position=chr11:6860171-6860691	BI_GS_DEL1_B1_P1830_837	C	<CN0>	100	PASS	SVTYPE=DEL;CIEND=0,0;CIPOS=0,0;END=6860691;CS=DEL_union;MC=SI_BD_11170;AC=1935;AF=0.38638179;NS=2504;AN=5008;EAS_AF=0.3631;EUR_AF=0.5;AFR_AF=0.3192;AMR_AF=0.3127;SAS_AF=0.4366	GT	0	1	0	1	0	0	0	1	0	2	1	0	2	0	0	0	0	1	0
chr11	7790355	7791994	1640	DEL	https://genome.ucsc.edu/cgi-bin/hgTracks?db=hg19&position=chr11:7768808-7770447	UW_VH_10823	A	<CN0>	100	PASS	SVTYPE=DEL;CIEND=0,369;CIPOS=-486,0;END=7770447;CS=DEL_union;MC=UW_VH_878,UW_VH_17241,YL_CN_KHV_2638,UW_VH_12707,SI_BD_11174;AC=2475;AF=0.49420927;NS=2504;AN=5008;EAS_AF=0.4802;EUR_AF=0.6988;AFR_AF=0.1536;AMR_AF=0.6729;SAS_AF=0.6319	GT	1	0	0	0	1	0	0	1	0	0	0	0	2	1	1	1	2	1	1
chr11	9323626	9324639	1014	DEL	https://genome.ucsc.edu/cgi-bin/hgTracks?db=hg19&position=chr11:9302079-9303092	BI_GS_DEL1_B1_P1833_272	T	<CN0>	100	PASS	SVTYPE=DEL;CIEND=0,0;CIPOS=0,0;END=9303092;CS=DEL_union;MC=EM_DL_DEL10157084,YL_CN_STU_2540,UW_VH_2157,UW_VH_3179,SI_BD_11185,UW_VH_19176;AC=2751;AF=0.54932109;NS=2504;AN=5008;EAS_AF=0.626;EUR_AF=0.5497;AFR_AF=0.5666;AMR_AF=0.5216;SAS_AF=0.4663	GT	0	0	0	0	1	2	0	2	2	0	2	1	0	1	1	1	1	2	1
chr11	9503758	9509129	5372	DEL	https://genome.ucsc.edu/cgi-bin/hgTracks?db=hg19&position=chr11:9482211-9487582	UW_VH_12035	C	<CN0>	100	PASS	SVTYPE=DEL;CIEND=0,342;CIPOS=-324,0;END=9487582;CS=DEL_union;MC=SI_BD_11189,BI_GS_DEL1_B5_P1833_522,EM_DL_DEL13434,YL_CN_ESN_2624;AC=101;AF=0.02016773;NS=2504;AN=5008;EAS_AF=0.0;EUR_AF=0.0;AFR_AF=0.0734;AMR_AF=0.0058;SAS_AF=0.0	GT	1	0	1	0	1	0	0	0	0	0	0	1	0	0	0	1	1	0	0
chr11	9525772	9526790	1019	DEL	https://genome.ucsc.edu/cgi-bin/hgTracks?db=hg19&position=chr11:9504225-9505243	BI_GS_DEL1_B1_P1833_389	C	<CN0>	100	PASS	SVTYPE=DEL;CIEND=0,0;CIPOS=0,0;END=9505243;CS=DEL_union;AC=1547;AF=0.30890575;NS=2504;AN=5008;EAS_AF=0.3214;EUR_AF=0.4533;AFR_AF=0.0923;AMR_AF=0.4424;SAS_AF=0.3456	GT	0	0	1	0	0	0	0	0	0	0	0	0	1	0	1	1	2	1	1
chr11	9938398	9939731	1334	DEL	https://genome.ucsc.edu/cgi-bin/hgTracks?db=hg19&position=chr11:9916851-9918184	UW_VH_8081	T	<CN0>	100	PASS	SVTYPE=DEL;CIEND=0,318;CIPOS=-355,0;END=9918184;CS=DEL_union;MC=BI_GS_DEL1_B5_P1833_984,SI_BD_11196;AC=68;AF=0.01357827;NS=2504;AN=5008;EAS_AF=0.0;EUR_AF=0.0;AFR_AF=0.0492;AMR_AF=0.0043;SAS_AF=0.0	GT	1	0	1	0	1	0	0	0	0	0	1	1	0	0	0	0	0	0	0
chr11	10292738	10293842	1105	DEL	https://genome.ucsc.edu/cgi-bin/hgTracks?db=hg19&position=chr11:10271191-10272295	BI_GS_DEL1_B3_P1834_13	T	<CN0>	100	PASS	SVTYPE=DEL;CIEND=0,0;CIPOS=0,0;END=10272295;CS=DEL_union;AC=2051;AF=0.40954473;NS=2504;AN=5008;EAS_AF=0.3264;EUR_AF=0.5517;AFR_AF=0.2912;AMR_AF=0.487;SAS_AF=0.454	GT	2	0	0	0	1	1	0	1	0	0	1	0	1	1	0	0	0	0	0
chr11	11822990	11824617	1628	DEL	https://genome.ucsc.edu/cgi-bin/hgTracks?db=hg19&position=chr11:11801443-11803070	UW_VH_10967	T	<CN0>	100	PASS	SVTYPE=DEL;CIEND=0,614;CIPOS=-425,0;END=11803070;CS=DEL_union;MC=YL_CN_PJL_2651,YL_CN_KHV_2644,YL_CN_ASW_2633,YL_CN_CEU_3236,YL_CN_FIN_2432,UW_VH_2101,EM_DL_DEL10158131,BI_GS_DEL1_B5_P1835_1170,YL_CN_JPT_2758;AC=1160;AF=0.23162939;NS=2504;AN=5008;EAS_AF=0.5228;EUR_AF=0.174;AFR_AF=0.0832;AMR_AF=0.0908;SAS_AF=0.2914	GT	0	0	0	1	0	0	0	0	0	0	0	0	0	2	0	1	2	1	2
chr11	12401669	12402434	766	DEL	https://genome.ucsc.edu/cgi-bin/hgTracks?db=hg19&position=chr11:12380122-12380887	BI_GS_DEL1_B5_P1836_555	A	<CN0>	100	PASS	SVTYPE=DEL;CIEND=-5,6;CIPOS=-5,6;END=12380887;CS=DEL_union;MC=UW_VH_3977,DEL_pindel_32807;AC=197;AF=0.03933706;NS=2504;AN=5008;EAS_AF=0.0;EUR_AF=0.0179;AFR_AF=0.1044;AMR_AF=0.0216;SAS_AF=0.0266	GT	1	1	2	1	1	2	0	0	1	0	1	0	0	0	0	0	0	0	0
chr11	16996173	16996599	427	DEL	https://genome.ucsc.edu/cgi-bin/hgTracks?db=hg19&position=chr11:16974626-16975052	BI_GS_DEL1_B2_P1840_657	G	<CN0>	100	PASS	SVTYPE=DEL;CIEND=0,0;CIPOS=0,0;END=16975052;CS=DEL_union;AC=3970;AF=0.79273163;NS=2504;AN=5008;EAS_AF=0.871;EUR_AF=0.6491;AFR_AF=0.7693;AMR_AF=0.8213;SAS_AF=0.8712	GT	2	2	2	2	2	2	2	1	1	1	1	2	1	1	2	2	2	1	1
chr11	17209720	17211209	1490	DEL	https://genome.ucsc.edu/cgi-bin/hgTracks?db=hg19&position=chr11:17188173-17189662	SI_BD_11221	A	<CN0>	100	PASS	SVTYPE=DEL;CIEND=-88,244;CIPOS=-244,57;END=17189662;CS=DEL_union;MC=YL_CN_GWD_3519,BI_GS_DEL1_B1_P1841_134,EM_DL_DEL10161356,YL_CN_YRI_3255,UW_VH_3448;AC=456;AF=0.09105431;NS=2504;AN=5008;EAS_AF=0.0;EUR_AF=0.0189;AFR_AF=0.3124;AMR_AF=0.0303;SAS_AF=0.0031	GT	2	1	1	1	0	1	2	2	1	0	1	1	0	0	0	0	0	0	0
chr11	18165198	18165285	88	DEL	https://genome.ucsc.edu/cgi-bin/hgTracks?db=hg19&position=chr11:18143651-18143738	DEL_pindel_32903	CCAGCCCTCCAGGGTCAGAAGGCATATGTGCAGCCCTCCAGGGTCAGAAGGCATATGTGCAGCCCTCCAGGGTCAGAAGGCATATGTG	C	.	PASS	SVTYPE=DEL;END=18143738;CS=DEL_pindel;AC=2236;AF=0.44648562;NS=2504;AN=5008;EAS_AF=0.5456;EUR_AF=0.4254;AFR_AF=0.382;AMR_AF=0.5043;SAS_AF=0.4121;SITEPOST=0.9763	GT	0	1	2	1	1	1	0	0	0	0	1	1	1	1	1	1	1	1	2
chr11	18400464	18404299	3836	DEL	https://genome.ucsc.edu/cgi-bin/hgTracks?db=hg19&position=chr11:18378917-18382752	YL_CN_FIN_2434	T	<CN0>	100	PASS	SVTYPE=DEL;CIEND=-500,1000;CIPOS=-1000,500;END=18382752;CS=DEL_union;AC=22;AF=0.00439297;NS=2504;AN=5008;EAS_AF=0.0;EUR_AF=0.0;AFR_AF=0.0166;AMR_AF=0.0;SAS_AF=0.0	GT	0	0	1	0	0	0	0	0	0	0	1	0	0	0	0	1	0	0	1
chr11	21847271	21849381	2111	DEL	https://genome.ucsc.edu/cgi-bin/hgTracks?db=hg19&position=chr11:21825725-21827835	BI_GS_DEL1_B5_P1845_986	A	<CN0>	100	PASS	SVTYPE=DEL;CIEND=0,0;CIPOS=0,0;END=21827835;CS=DEL_union;MC=UW_VH_2475,YL_CN_TSI_2460;AC=435;AF=0.08686102;NS=2504;AN=5008;EAS_AF=0.0972;EUR_AF=0.0557;AFR_AF=0.1127;AMR_AF=0.0346;SAS_AF=0.1104	GT	0	0	0	0	0	1	0	1	0	0	0	0	0	0	0	0	2	0	1
chr11	22010475	22010544	70	DEL	https://genome.ucsc.edu/cgi-bin/hgTracks?db=hg19&position=chr11:21988929-21988998	DEL_pindel_32971	ACATTTTTCTGCAGCTTCCCTACATCACTTAGTCAGGATAGATAACCTGCAGCTTCCCTACATCACTTCC	A	.	PASS	SVTYPE=DEL;END=21988998;CS=DEL_pindel;AC=865;AF=0.17272364;NS=2504;AN=5008;EAS_AF=0.0456;EUR_AF=0.2197;AFR_AF=0.2595;AMR_AF=0.1455;SAS_AF=0.1575;SITEPOST=0.99885	GT	1	1	0	0	0	0	0	1	0	1	0	0	1	0	0	0	0	0	0
chr11	23749858	23754796	4939	DEL	https://genome.ucsc.edu/cgi-bin/hgTracks?db=hg19&position=chr11:23728312-23733250	UW_VH_8178	A	<CN0>	100	PASS	SVTYPE=DEL;CIEND=0,290;CIPOS=-330,0;END=23733250;CS=DEL_union;MC=YL_CN_LWK_2463,BI_GS_DEL1_B3_P1847_33,SI_BD_11259,EM_DL_DEL13733;AC=136;AF=0.02715655;NS=2504;AN=5008;EAS_AF=0.0;EUR_AF=0.0;AFR_AF=0.0991;AMR_AF=0.0072;SAS_AF=0.0	GT	0	1	1	0	0	0	0	2	1	0	0	0	0	0	0	0	0	0	0
chr11	23860742	23860886	145	DEL	https://genome.ucsc.edu/cgi-bin/hgTracks?db=hg19&position=chr11:23839196-23839340	DEL_pindel_33003	TCTACAAAAAATAAATTTTGTTTTTAGTGTATTTGAACTTGTTTCATTGTTAAGGGCAGTAACAATAAATTATAGAAATAATTTTTTAAGATTTTTTTATTTTATGTTGTACTTTATTTCAGTTAACATACGACTATGCTAAGTC	T	.	PASS	SVTYPE=DEL;END=23839340;CS=DEL_pindel;AC=1848;AF=0.36900958;NS=2504;AN=5008;EAS_AF=0.5387;EUR_AF=0.162;AFR_AF=0.5121;AMR_AF=0.3818;SAS_AF=0.2045;SITEPOST=0.9967	GT	2	1	0	1	1	2	2	1	0	2	1	1	0	1	1	2	0	2	0
chr11	25068857	25068962	106	DEL	https://genome.ucsc.edu/cgi-bin/hgTracks?db=hg19&position=chr11:25047311-25047416	DEL_pindel_33040	TTAAGAATAGTATTGTTTTTATTTTTTTTATTTTTTTTTTTTTTACTTTTTAATTTTCTTTTTTTTATTTTTTTTAATTTTTTTTAATTTTTTTTTTATTATACTC	T	.	PASS	SVTYPE=DEL;END=25047416;CS=DEL_pindel;AC=1650;AF=0.32947284;NS=2504;AN=5008;EAS_AF=0.1617;EUR_AF=0.3857;AFR_AF=0.3638;AMR_AF=0.3602;SAS_AF=0.3763;SITEPOST=0.9993	GT	1	1	2	0	1	1	2	0	2	2	0	1	0	0	1	1	0	0	0
chr11	25680026	25680080	55	DEL	https://genome.ucsc.edu/cgi-bin/hgTracks?db=hg19&position=chr11:25658480-25658534	DEL_pindel_33049	ATTGATATGATTTAGATTATGACTTTGCATTTCATGAATTTGTCATTCCTTCCAG	A	.	PASS	SVTYPE=DEL;END=25658534;CS=DEL_pindel;AC=1989;AF=0.39716454;NS=2504;AN=5008;EAS_AF=0.3958;EUR_AF=0.3827;AFR_AF=0.3873;AMR_AF=0.389;SAS_AF=0.4325;SITEPOST=0.9977	GT	0	1	0	1	0	1	1	1	1	1	1	1	1	1	1	0	0	0	0
chr11	26029428	26029664	237	DEL	https://genome.ucsc.edu/cgi-bin/hgTracks?db=hg19&position=chr11:26007881-26008117	BI_GS_DEL1_B1_P1850_26	A	<CN0>	100	PASS	SVTYPE=DEL;CIEND=0,0;CIPOS=0,0;END=26008117;CS=DEL_union;MC=DEL_pindel_33063;AC=1992;AF=0.39776358;NS=2504;AN=5008;EAS_AF=0.1974;EUR_AF=0.5547;AFR_AF=0.4508;AMR_AF=0.4092;SAS_AF=0.363	GT	1	1	1	1	0	0	2	1	1	1	0	1	0	2	1	1	0	1	1
chr11	26679948	26680047	100	DEL	https://genome.ucsc.edu/cgi-bin/hgTracks?db=hg19&position=chr11:26658401-26658500	DEL_pindel_33081	GTCAGGAGTTCAAGAGCAAAGAGCAACATGGAGAAACCCCGTCTCTACTAAAAATACAAAATAGCCGGGTGCAGTGGCGCATGCCTGTAATCCCAGCTAC	G	.	PASS	SVTYPE=DEL;END=26658500;CS=DEL_pindel;AC=1541;AF=0.30770767;NS=2504;AN=5008;EAS_AF=0.3492;EUR_AF=0.3887;AFR_AF=0.1687;AMR_AF=0.2378;SAS_AF=0.4192;SITEPOST=0.99795	GT	0	0	0	0	1	0	1	0	0	1	1	0	0	2	0	0	0	1	0
chr11	27657262	27657596	335	DEL	https://genome.ucsc.edu/cgi-bin/hgTracks?db=hg19&position=chr11:27635715-27636049	BI_GS_DEL1_B4_P1851_138	A	<CN0>	100	PASS	SVTYPE=DEL;CIEND=0,0;CIPOS=0,0;END=27636049;CS=DEL_union;MC=DEL_pindel_33101;AC=2047;AF=0.40874601;NS=2504;AN=5008;EAS_AF=0.2857;EUR_AF=0.7018;AFR_AF=0.2655;AMR_AF=0.4827;SAS_AF=0.3753	GT	0	1	0	1	1	2	0	1	0	1	1	0	1	2	2	2	0	1	1
chr11	29007143	29012766	5624	DEL	https://genome.ucsc.edu/cgi-bin/hgTracks?db=hg19&position=chr11:28985596-28991219	UW_VH_21255	G	<CN0>	100	PASS	SVTYPE=DEL;CIEND=0,387;CIPOS=-303,0;END=28991219;CS=DEL_union;MC=EM_DL_DEL14392,BI_GS_DEL1_B1_P1853_5,SI_BD_11287,UW_VH_888,YL_CN_TSI_2467;AC=2607;AF=0.52056709;NS=2504;AN=5008;EAS_AF=0.4117;EUR_AF=0.6551;AFR_AF=0.4402;AMR_AF=0.464;SAS_AF=0.6431	GT	1	2	1	1	2	1	1	1	1	0	1	1	2	2	1	1	1	0	1
chr11	29139370	29140327	958	DEL	https://genome.ucsc.edu/cgi-bin/hgTracks?db=hg19&position=chr11:29117823-29118780	EM_DL_DEL10165565	A	<CN0>	100	PASS	SVTYPE=DEL;CIEND=-150,150;CIPOS=-150,150;END=29118780;CS=DEL_union;MC=UW_VH_21064,UW_VH_11112,UW_VH_3111,BI_GS_DEL1_B4_P1853_26,UW_VH_6293,UW_VH_11356,UW_VH_23284;AC=1660;AF=0.33146965;NS=2504;AN=5008;EAS_AF=0.2302;EUR_AF=0.1958;AFR_AF=0.5076;AMR_AF=0.3948;SAS_AF=0.2924	GT	1	0	1	1	0	1	1	1	1	1	2	0	1	0	1	1	0	0	0
chr11	29967582	29968470	889	DEL	https://genome.ucsc.edu/cgi-bin/hgTracks?db=hg19&position=chr11:29946035-29946923	BI_GS_DEL1_B5_P1853_1126	C	<CN0>	100	PASS	SVTYPE=DEL;CIEND=0,0;CIPOS=0,0;END=29946923;CS=DEL_union;MC=DEL_pindel_33137,SI_BD_11288,EM_DL_DEL10165841;AC=1616;AF=0.32268371;NS=2504;AN=5008;EAS_AF=0.2639;EUR_AF=0.3917;AFR_AF=0.3026;AMR_AF=0.2651;SAS_AF=0.3804	GT	1	0	1	0	0	1	1	1	1	0	0	0	1	1	1	0	0	1	1
chr11	31967171	31969302	2132	DEL	https://genome.ucsc.edu/cgi-bin/hgTracks?db=hg19&position=chr11:31945625-31947756	BI_GS_DEL1_B4_P1855_206	C	<CN0>	100	PASS	SVTYPE=DEL;CIEND=0,1;CIPOS=0,1;END=31947756;CS=DEL_union;MC=EM_DL_DEL14448,YL_CN_YRI_3275,UW_VH_7603;AC=287;AF=0.05730831;NS=2504;AN=5008;EAS_AF=0.0;EUR_AF=0.003;AFR_AF=0.2027;AMR_AF=0.0144;SAS_AF=0.0061	GT	0	0	0	1	0	0	0	2	1	0	1	0	0	0	0	0	0	0	0
chr11	32389275	32390639	1365	DEL	https://genome.ucsc.edu/cgi-bin/hgTracks?db=hg19&position=chr11:32367729-32369093	BI_GS_DEL1_B1_P1856_405	A	<CN0>	100	PASS	SVTYPE=DEL;CIEND=0,0;CIPOS=0,0;END=32369093;CS=DEL_union;MC=YL_CN_STU_2557,YL_CN_BEB_2181,YL_CN_PUR_3120,YL_CN_CHS_2642,UW_VH_1845,YL_CN_CLM_2238,YL_CN_JPT_2776,YL_CN_MXL_2184,YL_CN_ACB_2906,SI_BD_11297,EM_DL_DEL10166824;AC=2154;AF=0.43011182;NS=2504;AN=5008;EAS_AF=0.6687;EUR_AF=0.2644;AFR_AF=0.4281;AMR_AF=0.3314;SAS_AF=0.4274	GT	2	2	2	1	0	0	1	1	2	0	0	1	0	2	2	2	2	2	2
chr11	34728119	34728613	495	DEL	https://genome.ucsc.edu/cgi-bin/hgTracks?db=hg19&position=chr11:34706572-34707066	BI_GS_DEL1_B5_P1858_904	T	<CN0>	100	PASS	SVTYPE=DEL;CIEND=0,0;CIPOS=0,0;END=34707066;CS=DEL_union;AC=870;AF=0.17372204;NS=2504;AN=5008;EAS_AF=0.128;EUR_AF=0.1988;AFR_AF=0.1331;AMR_AF=0.3444;SAS_AF=0.1288	GT	0	0	0	1	0	0	1	0	0	0	0	1	1	0	0	0	0	0	0
chr11	41818199	41819025	827	DEL	https://genome.ucsc.edu/cgi-bin/hgTracks?db=hg19&position=chr11:41796649-41797475	BI_GS_DEL1_B1_P1865_721	C	<CN0>	100	PASS	SVTYPE=DEL;CIEND=0,0;CIPOS=0,0;END=41797475;CS=DEL_union;MC=EM_DL_DEL10171413,UW_VH_2476,SI_BD_11356;AC=2211;AF=0.44149361;NS=2504;AN=5008;EAS_AF=0.627;EUR_AF=0.338;AFR_AF=0.3442;AMR_AF=0.5331;SAS_AF=0.4233	GT	1	0	0	1	1	1	0	0	0	1	0	1	1	1	2	2	1	2	2
chr11	43909603	43909911	309	DEL	https://genome.ucsc.edu/cgi-bin/hgTracks?db=hg19&position=chr11:43888053-43888361	BI_GS_DEL1_B5_P1867_1112	T	<CN0>	100	PASS	SVTYPE=DEL;CIEND=0,0;CIPOS=0,0;END=43888361;CS=DEL_union;AC=2849;AF=0.56888978;NS=2504;AN=5008;EAS_AF=0.7341;EUR_AF=0.67;AFR_AF=0.4697;AMR_AF=0.4438;SAS_AF=0.5174	GT	2	1	1	0	2	1	1	0	0	0	0	2	1	0	0	0	1	1	1
chr11	45429848	45431615	1768	DEL	https://genome.ucsc.edu/cgi-bin/hgTracks?db=hg19&position=chr11:45408298-45410065	BI_GS_DEL1_B1_P1869_437	C	<CN0>	100	PASS	SVTYPE=DEL;CIEND=0,0;CIPOS=0,0;END=45410065;CS=DEL_union;MC=UW_VH_10237,UW_VH_898,EM_DL_DEL10173011,YL_CN_GWD_3570,YL_CN_ITU_2557,YL_CN_PJL_2680,UW_VH_24822,YL_CN_IBS_2360;AC=2244;AF=0.44808307;NS=2504;AN=5008;EAS_AF=0.374;EUR_AF=0.5199;AFR_AF=0.2844;AMR_AF=0.536;SAS_AF=0.6094	GT	0	0	0	2	0	1	0	0	1	0	0	0	2	0	0	1	2	1	2
chr11	47057588	47063700	6113	DEL	https://genome.ucsc.edu/cgi-bin/hgTracks?db=hg19&position=chr11:47036037-47042149	EM_DL_DEL14776	A	<CN0>	100	PASS	SVTYPE=DEL;CIEND=-150,150;CIPOS=-150,150;END=47042149;CS=DEL_union;MC=UW_VH_11606,UW_VH_3787,UW_VH_4797,UW_VH_3225,BI_GS_DEL1_B4_P1871_11,YL_CN_JPT_2795;AC=1321;AF=0.26377796;NS=2504;AN=5008;EAS_AF=0.2123;EUR_AF=0.4463;AFR_AF=0.0212;AMR_AF=0.4409;SAS_AF=0.3313	GT	0	0	0	0	0	0	0	0	0	0	0	0	2	2	0	1	1	2	1
chr11	47761905	47763254	1350	DEL	https://genome.ucsc.edu/cgi-bin/hgTracks?db=hg19&position=chr11:47740353-47741702	UW_VH_5442	A	<CN0>	100	PASS	SVTYPE=DEL;CIEND=0,361;CIPOS=-442,0;END=47741702;CS=DEL_union;MC=SI_BD_11382,BI_GS_DEL1_B1_P1871_543;AC=79;AF=0.01577476;NS=2504;AN=5008;EAS_AF=0.0;EUR_AF=0.004;AFR_AF=0.053;AMR_AF=0.0072;SAS_AF=0.0	GT	1	0	1	0	0	0	0	1	0	0	0	1	0	0	0	0	0	0	0
chr11	47887669	47888198	530	DEL	https://genome.ucsc.edu/cgi-bin/hgTracks?db=hg19&position=chr11:47866117-47866646	BI_GS_DEL1_B3_P1871_32	G	<CN0>	100	PASS	SVTYPE=DEL;CIEND=0,0;CIPOS=0,0;END=47866646;CS=DEL_union;AC=1731;AF=0.34564696;NS=2504;AN=5008;EAS_AF=0.4375;EUR_AF=0.4314;AFR_AF=0.084;AMR_AF=0.3242;SAS_AF=0.5317	GT	0	0	0	1	1	1	0	0	0	0	0	0	0	0	0	0	1	1	1
chr11	48600857	48604286	3430	DEL	https://genome.ucsc.edu/cgi-bin/hgTracks?db=hg19&position=chr11:48579305-48582734	BI_GS_DEL1_B5_P1872_669	T	<CN0>	100	PASS	SVTYPE=DEL;CIEND=0,0;CIPOS=0,0;END=48582734;CS=DEL_union;MC=EM_DL_DEL14824,YL_CN_GWD_3574,YL_CN_PUR_3141;AC=2240;AF=0.44728435;NS=2504;AN=5008;EAS_AF=0.4395;EUR_AF=0.6441;AFR_AF=0.2617;AMR_AF=0.585;SAS_AF=0.4059	GT	1	1	2	2	2	1	1	0	1	0	0	2	2	1	0	0	1	0	0
chr11	48680194	48680405	212	DEL	https://genome.ucsc.edu/cgi-bin/hgTracks?db=hg19&position=chr11:48658642-48658853	DEL_pindel_33473	GTGTGCATTCATCTCACAGTGTTAAACCTTGCATTGGATTCAGCAGTTTGGAAATACTGTTTGTGTCCATTCTTTGAAGGGTCGTTTAGGAGCTCATTGAGGAAAATGGTGAAAAAGCAGATATCCCAGGATTAAAACTAGAAGGAAGCTATCTAGGAAACTGCTTTGAGATATGTGCATTCCTCTTACAGAGTTATACATTTCTATTCATT	G	.	PASS	SVTYPE=DEL;END=48658853;CS=DEL_pindel;AC=709;AF=0.14157348;NS=2504;AN=5008;EAS_AF=0.1359;EUR_AF=0.0895;AFR_AF=0.2451;AMR_AF=0.098;SAS_AF=0.092;SITEPOST=0.9993	GT	0	0	0	0	0	0	0	0	0	2	1	0	0	0	2	1	1	0	0
chr11	48695819	48696340	522	DEL	https://genome.ucsc.edu/cgi-bin/hgTracks?db=hg19&position=chr11:48674267-48674788	BI_GS_DEL1_B4_P1872_143	T	<CN0>	100	PASS	SVTYPE=DEL;CIEND=-8,8;CIPOS=-8,8;END=48674788;CS=DEL_union;AC=1350;AF=0.26956869;NS=2504;AN=5008;EAS_AF=0.3948;EUR_AF=0.1779;AFR_AF=0.1188;AMR_AF=0.2363;SAS_AF=0.4622	GT	0	0	0	0	0	1	0	1	0	0	0	0	0	1	0	0	0	1	0
chr11	48714039	48715072	1034	DEL	https://genome.ucsc.edu/cgi-bin/hgTracks?db=hg19&position=chr11:48692487-48693520	BI_GS_DEL1_B3_P1872_31	G	<CN0>	100	PASS	SVTYPE=DEL;CIEND=0,1;CIPOS=0,1;END=48693520;CS=DEL_union;MC=YL_CN_ITU_2564,YL_CN_YRI_3293,YL_CN_GWD_3576,YL_CN_PJL_2686;AC=2332;AF=0.46565495;NS=2504;AN=5008;EAS_AF=0.5595;EUR_AF=0.3559;AFR_AF=0.4153;AMR_AF=0.3905;SAS_AF=0.6033	GT	0	1	0	0	0	1	0	2	0	2	2	0	0	1	2	2	1	2	2
chr11	48734744	48736963	2220	DEL	https://genome.ucsc.edu/cgi-bin/hgTracks?db=hg19&position=chr11:48713192-48715411	BI_GS_DEL1_B4_P1872_149	C	<CN0>	100	PASS	SVTYPE=DEL;CIEND=-1,1;CIPOS=-1,1;END=48715411;CS=DEL_union;MC=YL_CN_BEB_2200,YL_CN_ACB_2925,YL_CN_ASW_2666,YL_CN_CDX_2215;AC=2038;AF=0.40694888;NS=2504;AN=5008;EAS_AF=0.4395;EUR_AF=0.6093;AFR_AF=0.1513;AMR_AF=0.5735;SAS_AF=0.3926	GT	0	1	1	1	1	0	0	0	0	0	0	1	2	1	0	0	1	0	0
chr11	48809959	48811335	1377	DEL	https://genome.ucsc.edu/cgi-bin/hgTracks?db=hg19&position=chr11:48788407-48789783	BI_GS_DEL1_B4_P1872_152	T	<CN0>	100	PASS	SVTYPE=DEL;CIEND=-11,11;CIPOS=-11,11;END=48789783;CS=DEL_union;MC=YL_CN_STU_2579,YL_CN_MSL_2410,YL_CN_BEB_2201,YL_CN_CLM_2255,YL_CN_ITU_2567,YL_CN_CHS_2660,YL_CN_CEU_3278,YL_CN_GIH_2057;AC=1429;AF=0.28534345;NS=2504;AN=5008;EAS_AF=0.3948;EUR_AF=0.2147;AFR_AF=0.1286;AMR_AF=0.2637;SAS_AF=0.4724	GT	0	0	0	0	0	1	0	1	0	0	0	0	0	1	1	2	1	1	2
chr11	48837077	48839654	2578	DEL	https://genome.ucsc.edu/cgi-bin/hgTracks?db=hg19&position=chr11:48815525-48818102	YL_CN_TSI_2488	T	<CN0>	100	PASS	SVTYPE=DEL;CIEND=-500,1000;CIPOS=-1000,500;END=48818102;CS=DEL_union;AC=154;AF=0.0307508;NS=2504;AN=5008;EAS_AF=0.0069;EUR_AF=0.0586;AFR_AF=0.0575;AMR_AF=0.0115;SAS_AF=0.0041	GT	1	0	1	1	0	0	0	0	0	0	0	1	0	0	0	0	0	0	0
chr11	48880634	48881844	1211	DEL	https://genome.ucsc.edu/cgi-bin/hgTracks?db=hg19&position=chr11:48859082-48860292	YL_CN_ACB_2931	C	<CN0>	100	PASS	SVTYPE=DEL;CIEND=-500,1000;CIPOS=-1000,500;END=48860292;CS=DEL_union;MC=YL_CN_GBR_2535;AC=4870;AF=0.97244409;NS=2504;AN=5008;EAS_AF=0.996;EUR_AF=0.998;AFR_AF=0.9047;AMR_AF=0.9957;SAS_AF=0.9969	GT	2	2	2	2	2	2	2	2	2	2	2	2	2	2	2	2	2	1	2
chr11	50640269	50641124	856	DEL	https://genome.ucsc.edu/cgi-bin/hgTracks?db=hg19&position=chr11:50681098-50681953	BI_GS_DEL1_B4_P1874_88	A	<CN0>	100	PASS	SVTYPE=DEL;CIEND=0,1;CIPOS=0,1;END=50681953;CS=DEL_union;MC=EM_DL_DEL10175459;AC=2125;AF=0.42432109;NS=2504;AN=5008;EAS_AF=0.5407;EUR_AF=0.492;AFR_AF=0.2209;AMR_AF=0.5692;SAS_AF=0.407	GT	1	0	1	0	0	1	0	0	1	0	0	0	1	1	0	0	0	0	0
chr11	51341174	51362976	21803	DEL	https://genome.ucsc.edu/cgi-bin/hgTracks?db=hg19&position=chr11:54756303-54778105	BI_GS_DEL1_B5_P1875_51	T	<CN0>	100	PASS	SVTYPE=DEL;CIEND=0,1;CIPOS=0,1;END=54778105;CS=DEL_union;MC=EM_DL_DEL15116,YL_CN_FIN_2478;AC=2159;AF=0.43111022;NS=2504;AN=5008;EAS_AF=0.5397;EUR_AF=0.5457;AFR_AF=0.2027;AMR_AF=0.5821;SAS_AF=0.4029	GT	1	0	1	0	0	1	0	0	1	0	0	0	1	1	0	0	0	0	0
chr11	51577840	51581765	3926	DEL	https://genome.ucsc.edu/cgi-bin/hgTracks?db=hg19&position=chr11:54537514-54541439	BI_GS_DEL1_B4_P1875_48	C	<CN0>	100	PASS	SVTYPE=DEL;CIEND=-21,22;CIPOS=-21,22;END=54541439;CS=DEL_union;MC=YL_CN_CEU_3300;AC=477;AF=0.0952476;NS=2504;AN=5008;EAS_AF=0.0863;EUR_AF=0.1233;AFR_AF=0.1097;AMR_AF=0.0648;SAS_AF=0.0777	GT	0	1	1	1	0	1	0	1	0	0	0	1	1	0	0	0	0	0	0
chr11	54894936	54899781	4846	DEL	https://genome.ucsc.edu/cgi-bin/hgTracks?db=hg19&position=chr11:55127460-55132305	BI_GS_DEL1_B5_P1878_33	G	<CN0>	100	PASS	SVTYPE=DEL;CIEND=-6,6;CIPOS=-6,6;END=55132305;CS=DEL_union;MC=YL_CN_GBR_2551,EM_DL_DEL15204;AC=858;AF=0.17132588;NS=2504;AN=5008;EAS_AF=0.2282;EUR_AF=0.0964;AFR_AF=0.0787;AMR_AF=0.1643;SAS_AF=0.32	GT	0	0	0	1	0	0	0	1	0	0	0	1	0	1	0	1	0	1	1
chr11	54951111	54983374	32264	DEL	https://genome.ucsc.edu/cgi-bin/hgTracks?db=hg19&position=chr11:55183635-55215898	YL_CN_KHV_2708	T	<CN0>	100	PASS	SVTYPE=DEL;CIEND=-500,1000;CIPOS=-1000,500;END=55215898;CS=DEL_union;MC=YL_CN_CLM_2276,BI_GS_DEL1_B5_P1878_48;AC=910;AF=0.18170927;NS=2504;AN=5008;EAS_AF=0.2331;EUR_AF=0.1243;AFR_AF=0.084;AMR_AF=0.1801;SAS_AF=0.3211	GT	1	0	0	1	0	0	0	1	0	0	0	1	0	1	0	1	0	1	1
chr11	57754273	57762772	8500	DEL	https://genome.ucsc.edu/cgi-bin/hgTracks?db=hg19&position=chr11:57986801-57995300	40978	.	<DEL>	24	PASS	SVTYPE=DEL;END=57995300;SVLEN=8500;STRANDS=+-;AF=0.32;CYTOBAND=11q12.1;1000G_ID=BI_GS_CNV_11_57754339_57761600;1000G_OVERLAP=0.85;DESCRIPTION=chr11:57986801-57995300_deletion;BP1=intergenic;BP2=intergenic;GENES=intergenic;ABPARTS=0.0;CENTROMERE=0.0;SEGDUP=0.0;STR=0.0;UNMAPABLE=0.18;MEDREFGL=20	GT:FT:PE:SR:CN:SC:SP:AR:HT:SQ:GL	1	1	2	0	1	0	1	0	0	1	0	0	0	0	0	0	0	0	0
chr11	58166965	58168146	1182	DEL	https://genome.ucsc.edu/cgi-bin/hgTracks?db=hg19&position=chr11:58399492-58400673	BI_GS_DEL1_B3_P1882_5	A	<CN0>	100	PASS	SVTYPE=DEL;CIEND=0,1;CIPOS=0,1;END=58400673;CS=DEL_union;MC=SI_BD_11421;AC=1453;AF=0.29013578;NS=2504;AN=5008;EAS_AF=0.1448;EUR_AF=0.3628;AFR_AF=0.3533;AMR_AF=0.2695;SAS_AF=0.2945	GT	0	1	0	0	1	0	0	1	1	1	0	2	1	1	0	0	1	0	0
chr11	58458019	58461922	3904	DEL	https://genome.ucsc.edu/cgi-bin/hgTracks?db=hg19&position=chr11:58690546-58694449	BI_GS_DEL1_B5_P1882_547	C	<CN0>	100	PASS	SVTYPE=DEL;CIEND=0,0;CIPOS=0,0;END=58694449;CS=DEL_union;MC=YL_CN_CLM_2286,UW_VH_9959,EM_DL_DEL15322,SI_BD_11424;AC=250;AF=0.04992013;NS=2504;AN=5008;EAS_AF=0.0;EUR_AF=0.0;AFR_AF=0.1815;AMR_AF=0.0144;SAS_AF=0.0	GT	1	1	1	1	1	2	1	0	1	0	1	0	0	0	0	0	0	0	0
chr11	58587133	58587988	856	DEL	https://genome.ucsc.edu/cgi-bin/hgTracks?db=hg19&position=chr11:58819660-58820515	BI_GS_DEL1_B4_P1882_125	C	<CN0>	100	PASS	SVTYPE=DEL;CIEND=0,0;CIPOS=0,0;END=58820515;CS=DEL_union;AC=1225;AF=0.24460863;NS=2504;AN=5008;EAS_AF=0.1706;EUR_AF=0.2813;AFR_AF=0.2345;AMR_AF=0.2738;SAS_AF=0.2761	GT	0	0	0	0	0	0	0	0	1	0	1	0	1	0	1	0	0	2	1
chr11	58594195	58596027	1833	DEL	https://genome.ucsc.edu/cgi-bin/hgTracks?db=hg19&position=chr11:58826722-58828554	BI_GS_DEL1_B2_P1882_468	T	<CN0>	100	PASS	SVTYPE=DEL;CIEND=0,0;CIPOS=0,0;END=58828554;CS=DEL_union;MC=SI_BD_11426,UW_VH_1541;AC=1229;AF=0.24540735;NS=2504;AN=5008;EAS_AF=0.1726;EUR_AF=0.2813;AFR_AF=0.2337;AMR_AF=0.2752;SAS_AF=0.2781	GT	0	0	0	0	0	0	0	0	1	0	1	0	1	0	1	0	0	2	1
chr11	60433074	60433128	55	DEL	https://genome.ucsc.edu/cgi-bin/hgTracks?db=hg19&position=chr11:60665601-60665655	DEL_pindel_33629	GATATATATATATATATACATATATATATATATATATATATATATATATATATAT	G	.	PASS	SVTYPE=DEL;END=60665655;CS=DEL_pindel;AC=192;AF=0.03833866;NS=2504;AN=5008;EAS_AF=0.0724;EUR_AF=0.001;AFR_AF=0.0151;AMR_AF=0.1369;SAS_AF=0.0031;SITEPOST=0.9994	GT	0	0	0	0	0	0	0	0	0	0	1	0	0	1	1	2	0	0	0
chr11	60445382	60445806	425	DEL	https://genome.ucsc.edu/cgi-bin/hgTracks?db=hg19&position=chr11:60677909-60678333	BI_GS_DEL1_B2_P1884_350	G	<CN0>	100	PASS	SVTYPE=DEL;CIEND=0,0;CIPOS=0,0;END=60678333;CS=DEL_union;AC=195;AF=0.0389377;NS=2504;AN=5008;EAS_AF=0.0714;EUR_AF=0.001;AFR_AF=0.0151;AMR_AF=0.1427;SAS_AF=0.0031	GT	0	0	0	0	0	0	0	0	0	0	1	0	0	1	1	2	0	0	0
chr11	61944785	61945082	298	DEL	https://genome.ucsc.edu/cgi-bin/hgTracks?db=hg19&position=chr11:62177313-62177610	BI_GS_DEL1_B1_P1885_701	T	<CN0>	100	PASS	SVTYPE=DEL;CIEND=0,0;CIPOS=0,0;END=62177610;CS=DEL_union;MC=DEL_pindel_33680;AC=963;AF=0.19229233;NS=2504;AN=5008;EAS_AF=0.0615;EUR_AF=0.3976;AFR_AF=0.0688;AMR_AF=0.3487;SAS_AF=0.1718	GT	0	0	0	0	0	0	0	0	0	1	0	0	1	1	2	2	0	0	0
chr11	64268439	64268499	61	DEL	https://genome.ucsc.edu/cgi-bin/hgTracks?db=hg19&position=chr11:64500967-64501027	DEL_pindel_33738	GCCGGCTGGGCCTGCTTGTGGGTAAGGGAGAGAGGACAGAAGCCTGTGCTGCTCAGGAGCC	G	.	PASS	SVTYPE=DEL;END=64501027;CS=DEL_pindel;AC=4256;AF=0.84984026;NS=2504;AN=5008;EAS_AF=0.997;EUR_AF=0.993;AFR_AF=0.4644;AMR_AF=0.9539;SAS_AF=0.998;SITEPOST=1.0	GT	1	0	0	0	1	0	1	0	1	1	0	2	2	2	2	2	2	2	2
chr11	65642108	65643520	1413	DEL	https://genome.ucsc.edu/cgi-bin/hgTracks?db=hg19&position=chr11:65874637-65876049	BI_GS_DEL1_B1_P1889_466	C	<CN0>	100	PASS	SVTYPE=DEL;CIEND=0,0;CIPOS=0,0;END=65876049;CS=DEL_union;MC=YL_CN_ACB_2990,YL_CN_FIN_2505,YL_CN_IBS_2406,YL_CN_CHB_2687,UW_VH_5321,YL_CN_CEU_3331,YL_CN_PUR_3200,YL_CN_CDX_2253,SI_BD_11462,YL_CN_MSL_2461,YL_CN_PEL_2374,EM_DL_DEL10180651,YL_CN_CLM_2295,YL_CN_PJL_2746,YL_CN_CHS_2703,YL_CN_TSI_2531,YL_CN_LWK_2543,YL_CN_ESN_2718,YL_CN_STU_2623,YL_CN_GBR_2571,YL_CN_ASW_2723,YL_CN_GIH_2096,YL_CN_YRI_335…	GT	1	0	0	1	0	2	0	2	0	2	1	1	1	2	1	1	2	0	0
chr11	65933813	65939257	5445	DEL	https://genome.ucsc.edu/cgi-bin/hgTracks?db=hg19&position=chr11:66166342-66171786	BI_GS_DEL1_B5_P1889_815	T	<CN0>	100	PASS	SVTYPE=DEL;CIEND=-12,13;CIPOS=-12,13;END=66171786;CS=DEL_union;MC=EM_DL_DEL15593,UW_VH_8137,SI_BD_11465,YL_CN_ESN_2719;AC=192;AF=0.03833866;NS=2504;AN=5008;EAS_AF=0.0;EUR_AF=0.0;AFR_AF=0.1377;AMR_AF=0.0144;SAS_AF=0.0	GT	0	2	1	0	0	0	1	1	1	0	0	0	0	0	0	0	0	0	0
chr11	66711479	66713552	2074	DEL	https://genome.ucsc.edu/cgi-bin/hgTracks?db=hg19&position=chr11:66944008-66946081	YL_CN_MXL_2241	A	<CN0>	100	PASS	SVTYPE=DEL;CIEND=-500,1000;CIPOS=-1000,500;END=66946081;CS=DEL_union;MC=BI_GS_DEL1_B1_P1890_525,UW_VH_904,SI_BD_11470,UW_VH_7837,YL_CN_YRI_3357;AC=1980;AF=0.39536741;NS=2504;AN=5008;EAS_AF=0.4782;EUR_AF=0.4583;AFR_AF=0.3986;AMR_AF=0.3501;SAS_AF=0.273	GT	1	1	1	2	2	0	0	1	2	1	1	0	1	1	1	1	2	2	2
chr11	67153441	67155521	2081	DEL	https://genome.ucsc.edu/cgi-bin/hgTracks?db=hg19&position=chr11:67385970-67388050	UW_VH_10229	G	<CN0>	100	PASS	SVTYPE=DEL;CIEND=0,355;CIPOS=-258,0;END=67388050;CS=DEL_union;MC=YL_CN_ASW_2728,BI_GS_DEL1_B5_P1891_119,SI_BD_11473;AC=124;AF=0.02476038;NS=2504;AN=5008;EAS_AF=0.0;EUR_AF=0.0;AFR_AF=0.0915;AMR_AF=0.0043;SAS_AF=0.0	GT	0	0	1	0	0	1	0	0	0	0	0	1	0	0	0	1	1	0	1
chr11	68183089	68183404	316	DEL	https://genome.ucsc.edu/cgi-bin/hgTracks?db=hg19&position=chr11:68415621-68415936	BI_GS_DEL1_B5_P1892_152	T	<CN0>	100	PASS	SVTYPE=DEL;CIEND=0,0;CIPOS=0,0;END=68415936;CS=DEL_union;AC=3460;AF=0.69089457;NS=2504;AN=5008;EAS_AF=0.7877;EUR_AF=0.7684;AFR_AF=0.4024;AMR_AF=0.7435;SAS_AF=0.864	GT	1	1	2	0	1	1	0	2	0	1	1	1	1	1	2	2	0	2	0
chr11	69400834	69401399	566	DEL	https://genome.ucsc.edu/cgi-bin/hgTracks?db=hg19&position=chr11:69586066-69586631	BI_GS_DEL1_B2_P1893_325	T	<CN0>	100	PASS	SVTYPE=DEL;CIEND=0,0;CIPOS=0,0;END=69586631;CS=DEL_union;MC=UW_VH_905;AC=1819;AF=0.36321885;NS=2504;AN=5008;EAS_AF=0.2907;EUR_AF=0.5785;AFR_AF=0.1346;AMR_AF=0.3444;SAS_AF=0.5389	GT	0	0	0	0	0	1	1	0	1	1	0	0	2	1	2	1	0	0	0
chr11	69982430	69984395	1966	DEL	https://genome.ucsc.edu/cgi-bin/hgTracks?db=hg19&position=chr11:70136324-70138289	BI_GS_DEL1_B5_P1893_872	A	<CN0>	100	PASS	SVTYPE=DEL;CIEND=-28,28;CIPOS=-28,28;END=70138289;CS=DEL_union;MC=YL_CN_TSI_2542,YL_CN_STU_2628,UW_VH_4844,UW_VH_7775,UW_VH_3266,EM_DL_DEL15801,SI_BD_11497,UW_VH_18866;AC=731;AF=0.14596645;NS=2504;AN=5008;EAS_AF=0.1746;EUR_AF=0.1362;AFR_AF=0.0129;AMR_AF=0.2392;SAS_AF=0.2403	GT	0	0	1	0	0	0	0	0	0	0	0	0	0	0	0	1	1	1	1
chr11	73761760	73762331	572	DEL	https://genome.ucsc.edu/cgi-bin/hgTracks?db=hg19&position=chr11:74050715-74051286	UW_VH_7721	G	<CN0>	100	PASS	SVTYPE=DEL;CIEND=0,368;CIPOS=-317,0;END=74051286;CS=DEL_union;MC=BI_GS_DEL1_B4_P1897_172;AC=100;AF=0.01996805;NS=2504;AN=5008;EAS_AF=0.0;EUR_AF=0.0;AFR_AF=0.0734;AMR_AF=0.0043;SAS_AF=0.0	GT	0	1	1	0	0	1	0	0	0	1	0	0	0	0	0	0	0	0	0
chr11	74024854	74027358	2505	DEL	https://genome.ucsc.edu/cgi-bin/hgTracks?db=hg19&position=chr11:74313809-74316313	BI_GS_DEL1_B4_P1898_7	G	<CN0>	100	PASS	SVTYPE=DEL;CIEND=-7,7;CIPOS=-7,7;END=74316313;CS=DEL_union;MC=UW_VH_1544,YL_CN_ACB_3005,EM_DL_DEL15941,SI_BD_11523;AC=1046;AF=0.20886581;NS=2504;AN=5008;EAS_AF=0.2817;EUR_AF=0.175;AFR_AF=0.2012;AMR_AF=0.1311;SAS_AF=0.2342	GT	1	0	0	0	0	1	0	0	0	0	0	0	0	0	1	1	1	2	2
chr11	76142095	76149144	7050	DEL	https://genome.ucsc.edu/cgi-bin/hgTracks?db=hg19&position=chr11:76431051-76438100	43193	.	<DEL>	28	PASS	SVTYPE=DEL;END=76438100;SVLEN=7050;STRANDS=+-;AF=0.26;CYTOBAND=11q13.5;1000G_ID=SI_BD_11535;1000G_OVERLAP=0.89;DESCRIPTION=chr11:76431051-76438100_deletion;BP1=intergenic;BP2=intergenic;GENES=intergenic;ABPARTS=0.0;CENTROMERE=0.0;SEGDUP=0.0;STR=0.00;UNMAPABLE=0.01;MEDREFGL=20	GT:FT:PE:SR:CN:SC:SP:AR:HT:SQ:GL	1	0	0	0	0	1	1	1	0	0	0	1	0	0	0	0	0	0	0
chr11	82221827	82221933	107	DEL	https://genome.ucsc.edu/cgi-bin/hgTracks?db=hg19&position=chr11:82510785-82510891	DEL_pindel_34107	GATGGTAACAGAGGAGGCACTGGAGCCAAGGATTAAAGTAACAAGTTAGTCTTCCTCTTCAAGGGCCCACCTTTGAGGGTGTCTCAGCCAAGGAAAAATCATGACCC	G	.	PASS	SVTYPE=DEL;END=82510891;CS=DEL_pindel;AC=279;AF=0.05571086;NS=2504;AN=5008;EAS_AF=0.001;EUR_AF=0.0865;AFR_AF=0.0953;AMR_AF=0.062;SAS_AF=0.0225;SITEPOST=1.0	GT	2	0	1	1	0	1	1	0	0	0	0	0	0	2	0	1	0	0	0
chr11	82600046	82600164	119	DEL	https://genome.ucsc.edu/cgi-bin/hgTracks?db=hg19&position=chr11:82889004-82889122	DEL_pindel_34118	TAAGACATGTGCCATAAAAGTACAAAAAAAGATTTGACCAATCACACACTGTCCAGGAGATTTAAAAATGGGCTGGGTGCAGTGGCTCCCACCTGTAATCCCAACACTTTGTGAGGTAC	T	.	PASS	SVTYPE=DEL;END=82889122;CS=DEL_pindel;AC=612;AF=0.12220447;NS=2504;AN=5008;EAS_AF=0.005;EUR_AF=0.0358;AFR_AF=0.289;AMR_AF=0.1412;SAS_AF=0.093;SITEPOST=0.9999	GT	0	0	1	1	1	1	1	1	0	0	0	0	0	0	0	0	0	0	0
chr11	83464648	83467919	3272	DEL	https://genome.ucsc.edu/cgi-bin/hgTracks?db=hg19&position=chr11:83753605-83756876	BI_GS_DEL1_B5_P1907_624	T	<CN0>	100	PASS	SVTYPE=DEL;CIEND=0,1;CIPOS=0,1;END=83756876;CS=DEL_union;MC=UW_VH_9653,SI_BD_11571,UW_VH_14216,YL_CN_ESN_2739;AC=101;AF=0.02016773;NS=2504;AN=5008;EAS_AF=0.0;EUR_AF=0.0;AFR_AF=0.0726;AMR_AF=0.0072;SAS_AF=0.0	GT	0	1	1	0	1	0	0	1	2	0	0	0	0	0	0	0	0	0	0
chr11	83841535	83841585	51	DEL	https://genome.ucsc.edu/cgi-bin/hgTracks?db=hg19&position=chr11:84130492-84130542	DEL_pindel_34143	GTATATATATATATACACACACACACACACACATATATGTGTGTGTGTATA	G	.	PASS	SVTYPE=DEL;END=84130542;CS=DEL_pindel;AC=324;AF=0.06469649;NS=2504;AN=5008;EAS_AF=0.0;EUR_AF=0.0557;AFR_AF=0.1475;AMR_AF=0.0418;SAS_AF=0.045;SITEPOST=0.9997	GT	1	0	0	0	0	0	1	1	0	0	1	0	0	0	0	0	0	0	0
chr11	86285965	86286726	762	DEL	https://genome.ucsc.edu/cgi-bin/hgTracks?db=hg19&position=chr11:86574923-86575684	BI_GS_DEL1_B3_P1910_14	C	<CN0>	100	PASS	SVTYPE=DEL;CIEND=0,0;CIPOS=0,0;END=86575684;CS=DEL_union;MC=BI_GS_DEL1_B3_P1910_13,DEL_pindel_34182,UW_VH_2609;AC=566;AF=0.11301917;NS=2504;AN=5008;EAS_AF=0.003;EUR_AF=0.0934;AFR_AF=0.2519;AMR_AF=0.0821;SAS_AF=0.0808	GT	1	0	1	1	0	1	1	1	2	0	1	0	0	1	0	0	0	0	0
chr11	88964484	88967933	3450	DEL	https://genome.ucsc.edu/cgi-bin/hgTracks?db=hg19&position=chr11:89231316-89234765	BI_GS_DEL1_B4_P1912_207	G	<CN0>	100	PASS	SVTYPE=DEL;CIEND=0,0;CIPOS=0,0;END=89234765;CS=DEL_union;MC=EM_DL_DEL16277,UW_VH_909,YL_CN_TSI_2561;AC=957;AF=0.19109425;NS=2504;AN=5008;EAS_AF=0.126;EUR_AF=0.1153;AFR_AF=0.3079;AMR_AF=0.1398;SAS_AF=0.2147	GT	1	0	1	0	0	1	1	0	0	1	0	1	0	0	0	0	1	0	0
chr11	90193711	90196000	2290	DEL	https://genome.ucsc.edu/cgi-bin/hgTracks?db=hg19&position=chr11:90460543-90462832	BI_GS_DEL1_B2_P1914_146	G	<CN0>	100	PASS	SVTYPE=DEL;CIEND=0,0;CIPOS=0,0;END=90462832;CS=DEL_union;MC=YL_CN_CEU_3374,UW_VH_910,YL_CN_STU_2667,SI_BD_11611,EM_DL_DEL16323;AC=1180;AF=0.235623;NS=2504;AN=5008;EAS_AF=0.4494;EUR_AF=0.1471;AFR_AF=0.0983;AMR_AF=0.3199;SAS_AF=0.2321	GT	0	0	0	1	0	0	0	0	0	0	0	0	0	1	0	1	2	2	2
chr11	90568074	90571074	3001	DEL	https://genome.ucsc.edu/cgi-bin/hgTracks?db=hg19&position=chr11:90834906-90837906	BI_GS_DEL1_B5_P1914_590	T	<CN0>	100	PASS	SVTYPE=DEL;CIEND=0,0;CIPOS=0,0;END=90837906;CS=DEL_union;MC=YL_CN_ACB_3039,SI_BD_11613,EM_DL_DEL16332,UW_VH_17005,UW_VH_17301,UW_VH_7717;AC=538;AF=0.10742812;NS=2504;AN=5008;EAS_AF=0.0;EUR_AF=0.001;AFR_AF=0.385;AMR_AF=0.0389;SAS_AF=0.001	GT	1	0	1	1	1	2	1	1	0	0	0	0	0	0	0	0	0	0	0
chr11	91370582	91371646	1065	DEL	https://genome.ucsc.edu/cgi-bin/hgTracks?db=hg19&position=chr11:91637416-91638480	BI_GS_DEL1_B2_P1915_261	C	<CN0>	100	PASS	SVTYPE=DEL;CIEND=0,0;CIPOS=0,0;END=91638480;CS=DEL_union;MC=EM_DL_DEL10190137,UW_VH_911;AC=533;AF=0.10642971;NS=2504;AN=5008;EAS_AF=0.0099;EUR_AF=0.0885;AFR_AF=0.1899;AMR_AF=0.1037;SAS_AF=0.1135	GT	0	1	1	0	1	0	2	0	1	0	0	0	0	0	0	0	0	0	0
chr11	93021134	93022156	1023	DEL	https://genome.ucsc.edu/cgi-bin/hgTracks?db=hg19&position=chr11:93287968-93288990	BI_GS_DEL1_B4_P1917_6	G	<CN0>	100	PASS	SVTYPE=DEL;CIEND=0,0;CIPOS=0,0;END=93288990;CS=DEL_union;MC=SI_BD_11629,UW_VH_1550;AC=1391;AF=0.27775559;NS=2504;AN=5008;EAS_AF=0.1607;EUR_AF=0.4085;AFR_AF=0.3283;AMR_AF=0.353;SAS_AF=0.1421	GT	1	1	0	0	1	0	0	1	0	1	2	1	0	2	1	2	0	0	0
chr11	93578001	93578212	212	DEL	https://genome.ucsc.edu/cgi-bin/hgTracks?db=hg19&position=chr11:93844835-93845046	BI_GS_DEL1_B4_P1917_131	C	<CN0>	100	PASS	SVTYPE=DEL;CIEND=0,0;CIPOS=0,0;END=93845046;CS=DEL_union;AC=1964;AF=0.39217252;NS=2504;AN=5008;EAS_AF=0.5556;EUR_AF=0.3529;AFR_AF=0.323;AMR_AF=0.3156;SAS_AF=0.4121	GT	1	1	1	1	1	1	1	0	1	0	1	1	0	1	1	1	1	0	1
chr11	93679228	93681405	2178	DEL	https://genome.ucsc.edu/cgi-bin/hgTracks?db=hg19&position=chr11:93946062-93948239	SI_BD_11632	A	<CN0>	100	PASS	SVTYPE=DEL;CIEND=-50,291;CIPOS=-291,50;END=93948239;CS=DEL_union;AC=2387;AF=0.47663738;NS=2504;AN=5008;EAS_AF=0.5813;EUR_AF=0.4304;AFR_AF=0.5265;AMR_AF=0.3602;SAS_AF=0.4315	GT	1	1	2	1	1	1	1	1	1	2	1	0	1	1	0	1	1	1	1
chr11	93683017	93688866	5850	DEL	https://genome.ucsc.edu/cgi-bin/hgTracks?db=hg19&position=chr11:93949851-93955700	44328	.	<DEL>	25	PASS	SVTYPE=DEL;END=93955700;SVLEN=5850;STRANDS=+-;AF=0.26;CYTOBAND=11q21;1000G_ID=NA;1000G_OVERLAP=NA;DESCRIPTION=chr11:93949851-93955700_deletion;BP1=intergenic;BP2=intergenic;GENES=intergenic;ABPARTS=0.0;CENTROMERE=0.0;SEGDUP=0.0;STR=0.01;UNMAPABLE=0.0;MEDREFGL=20	GT:FT:PE:SR:CN:SC:SP:AR:HT:SQ:GL	0	0	0	1	0	1	0	0	1	0	0	0	0	0	1	1	0	0	0
chr11	93885197	93885286	90	DEL	https://genome.ucsc.edu/cgi-bin/hgTracks?db=hg19&position=chr11:94152031-94152120	DEL_pindel_34339	CAGGCAAAGATGAGTGTCGAGGCCTTTTATGTGCCAGGGATTAGGGAAATCCAGCTCCGTAACTTCCCACTGTCCCTATCATTGCTCCAT	C	.	PASS	SVTYPE=DEL;END=94152120;CS=DEL_pindel;AC=270;AF=0.05391374;NS=2504;AN=5008;EAS_AF=0.0;EUR_AF=0.003;AFR_AF=0.1989;AMR_AF=0.0058;SAS_AF=0.0;SITEPOST=0.9999	GT	0	1	1	1	0	0	1	0	0	0	1	0	0	0	0	0	0	0	0
chr11	94091791	94091841	51	DEL	https://genome.ucsc.edu/cgi-bin/hgTracks?db=hg19&position=chr11:94358625-94358675	DEL_pindel_34345	AAGCTGAAGCAGGTAGTGAGTCACTTGAGGCCAGGAGTTAGAGACCAGCCT	A	.	PASS	SVTYPE=DEL;END=94358675;CS=DEL_pindel;AC=2591;AF=0.5173722;NS=2504;AN=5008;EAS_AF=0.6319;EUR_AF=0.5845;AFR_AF=0.348;AMR_AF=0.5605;SAS_AF=0.5286;SITEPOST=0.9999	GT	0	1	1	1	1	0	1	1	1	2	0	1	2	0	1	0	2	2	2
chr11	96001923	96003398	1476	DEL	https://genome.ucsc.edu/cgi-bin/hgTracks?db=hg19&position=chr11:96268759-96270234	BI_GS_DEL1_B5_P1920_7	T	<CN0>	100	PASS	SVTYPE=DEL;CIEND=0,0;CIPOS=0,0;END=96270234;CS=DEL_union;MC=UW_VH_2247,EM_DL_DEL10192033,YL_CN_PEL_2432,YL_CN_PJL_2803,YL_CN_PUR_3263,YL_CN_JPT_2896,YL_CN_MXL_2283;AC=922;AF=0.18410543;NS=2504;AN=5008;EAS_AF=0.1567;EUR_AF=0.1093;AFR_AF=0.2504;AMR_AF=0.2997;SAS_AF=0.1176	GT	0	1	1	0	1	1	0	1	0	2	0	0	0	0	0	0	0	0	0
chr11	97517725	97521124	3400	DEL	https://genome.ucsc.edu/cgi-bin/hgTracks?db=hg19&position=chr11:97646725-97650124	UW_VH_915	C	<CN0>	100	PASS	SVTYPE=DEL;CIEND=0,288;CIPOS=-371,0;END=97650124;CS=DEL_union;MC=EM_DL_DEL16579,YL_CN_GWD_3734,BI_GS_DEL1_B2_P1921_355,SI_BD_11664;AC=196;AF=0.03913738;NS=2504;AN=5008;EAS_AF=0.0;EUR_AF=0.0268;AFR_AF=0.1142;AMR_AF=0.0187;SAS_AF=0.0051	GT	0	0	0	1	1	0	1	0	2	0	0	0	0	0	0	0	0	0	0
chr11	98112017	98112089	73	DEL	https://genome.ucsc.edu/cgi-bin/hgTracks?db=hg19&position=chr11:98241289-98241361	DEL_pindel_34441	TCACAAAAAAGAGTAATTTGTCTTTACTACAGTCATCCTTTATTAAGTTTTTGATGTCTACCCTTTCCACAAC	T	.	PASS	SVTYPE=DEL;END=98241361;CS=DEL_pindel;AC=581;AF=0.11601438;NS=2504;AN=5008;EAS_AF=0.2292;EUR_AF=0.0527;AFR_AF=0.1309;AMR_AF=0.0821;SAS_AF=0.0685;SITEPOST=0.9993	GT	0	0	0	0	0	1	1	1	0	0	0	0	0	0	0	0	1	1	1
chr11	98248208	98248606	399	DEL	https://genome.ucsc.edu/cgi-bin/hgTracks?db=hg19&position=chr11:98377480-98377878	BI_GS_DEL1_B4_P1922_42	T	<CN0>	100	PASS	SVTYPE=DEL;CIEND=0,0;CIPOS=0,0;END=98377878;CS=DEL_union;MC=DEL_pindel_34443,UW_VH_916;AC=1668;AF=0.33306709;NS=2504;AN=5008;EAS_AF=0.0198;EUR_AF=0.5;AFR_AF=0.4788;AMR_AF=0.3055;SAS_AF=0.3067	GT	1	1	2	2	2	2	1	2	1	1	1	1	0	1	1	1	0	0	0
chr11	98473654	98476468	2815	DEL	https://genome.ucsc.edu/cgi-bin/hgTracks?db=hg19&position=chr11:98602924-98605738	BI_GS_DEL1_B2_P1922_276	A	<CN0>	100	PASS	SVTYPE=DEL;CIEND=0,1;CIPOS=0,1;END=98605738;CS=DEL_union;MC=UW_VH_8476,SI_BD_11670,EM_DL_DEL16612,YL_CN_GWD_3736;AC=198;AF=0.03953674;NS=2504;AN=5008;EAS_AF=0.0;EUR_AF=0.001;AFR_AF=0.1422;AMR_AF=0.013;SAS_AF=0.0	GT	1	0	0	2	0	0	1	0	0	0	0	1	0	0	0	0	0	0	0
chr11	101444635	101445461	827	DEL	https://genome.ucsc.edu/cgi-bin/hgTracks?db=hg19&position=chr11:101573904-101574730	UW_VH_6604	A	<CN0>	100	PASS	SVTYPE=DEL;CIEND=0,195;CIPOS=-199,0;END=101574730;CS=DEL_union;MC=BI_GS_DEL1_B5_P1925_510;AC=116;AF=0.02316294;NS=2504;AN=5008;EAS_AF=0.0;EUR_AF=0.0119;AFR_AF=0.0651;AMR_AF=0.0231;SAS_AF=0.002	GT	1	0	1	0	0	0	0	0	1	1	0	0	0	0	0	0	0	0	0
chr11	102751102	102752804	1703	DEL	https://genome.ucsc.edu/cgi-bin/hgTracks?db=hg19&position=chr11:102880372-102882074	UW_VH_13336	C	<CN0>	100	PASS	SVTYPE=DEL;CIEND=0,511;CIPOS=-406,0;END=102882074;CS=DEL_union;MC=UW_VH_1552,UW_VH_16911,UW_VH_22922,YL_CN_ESN_2776,UW_VH_16631,UW_VH_7776,BI_GS_DEL1_B4_P1926_166;AC=795;AF=0.15874601;NS=2504;AN=5008;EAS_AF=0.1141;EUR_AF=0.0616;AFR_AF=0.357;AMR_AF=0.0749;SAS_AF=0.0961	GT	1	0	0	0	0	1	1	2	1	1	0	1	1	0	0	0	1	0	1
chr11	103916379	103918469	2091	DEL	https://genome.ucsc.edu/cgi-bin/hgTracks?db=hg19&position=chr11:104045651-104047741	EM_DL_DEL16736	A	<CN0>	100	PASS	SVTYPE=DEL;CIEND=-150,150;CIPOS=-150,150;END=104047741;CS=DEL_union;MC=YL_CN_ASW_2773,BI_GS_DEL1_B3_P1927_34,SI_BD_11691;AC=615;AF=0.12280351;NS=2504;AN=5008;EAS_AF=0.0734;EUR_AF=0.1471;AFR_AF=0.09;AMR_AF=0.1138;SAS_AF=0.1994	GT	0	1	0	0	0	0	0	0	0	0	0	0	0	0	2	1	2	0	1
chr11	104267742	104273236	5495	DEL	https://genome.ucsc.edu/cgi-bin/hgTracks?db=hg19&position=chr11:104397014-104402508	UW_VH_2159	T	<CN0>	100	PASS	SVTYPE=DEL;CIEND=0,548;CIPOS=-475,0;END=104402508;CS=DEL_union;MC=SI_BD_11694,UW_VH_14353,UW_VH_22909,UW_VH_4869,DUP_uwash_chr11_104267721_104274564,UW_VH_21092,YL_CN_FIN_2546,UW_VH_16469,UW_VH_18459,UW_VH_21212,YL_CN_MSL_2508,EM_DL_DEL16753,UW_VH_17454;AC=3088;AF=0.61661342;NS=2504;AN=5008;EAS_AF=0.6944;EUR_AF=0.6998;AFR_AF=0.4569;AMR_AF=0.7003;SAS_AF=0.6074	GT	1	0	0	1	0	1	2	1	1	2	2	0	2	1	1	1	2	2	2
chr11	105293475	105298905	5431	DEL	https://genome.ucsc.edu/cgi-bin/hgTracks?db=hg19&position=chr11:105422748-105428178	BI_GS_DEL1_B1_P1929_232	C	<CN0>	100	PASS	SVTYPE=DEL;CIEND=0,1;CIPOS=0,1;END=105428178;CS=DEL_union;MC=UW_VH_4300,YL_CN_PUR_3277,EM_DL_DEL16786,SI_BD_11699;AC=315;AF=0.06289936;NS=2504;AN=5008;EAS_AF=0.0;EUR_AF=0.001;AFR_AF=0.2262;AMR_AF=0.0216;SAS_AF=0.0	GT	0	0	0	1	0	1	0	2	0	0	1	0	0	0	0	0	0	0	0
chr11	106786235	106789572	3338	DEL	https://genome.ucsc.edu/cgi-bin/hgTracks?db=hg19&position=chr11:106915509-106918846	UW_VH_11461	C	<CN0>	100	PASS	SVTYPE=DEL;CIEND=0,419;CIPOS=-396,0;END=106918846;CS=DEL_union;MC=YL_CN_MXL_2290,EM_DL_DEL16820,UW_VH_2757,BI_GS_DEL1_B1_P1930_672,UW_VH_21659;AC=888;AF=0.17731629;NS=2504;AN=5008;EAS_AF=0.252;EUR_AF=0.2167;AFR_AF=0.0265;AMR_AF=0.1326;SAS_AF=0.2955	GT	0	0	0	0	0	0	0	0	1	0	0	0	0	0	2	1	1	1	1
chr11	107158610	107158665	56	DEL	https://genome.ucsc.edu/cgi-bin/hgTracks?db=hg19&position=chr11:107287884-107287939	DEL_pindel_34642	ACTTAGACTTCTGAGACTTTTAAAAATTTGCCCCAACTATTTCAAGATATTCTTAT	A	.	PASS	SVTYPE=DEL;END=107287939;CS=DEL_pindel;AC=1140;AF=0.22763578;NS=2504;AN=5008;EAS_AF=0.2718;EUR_AF=0.2505;AFR_AF=0.2057;AMR_AF=0.1787;SAS_AF=0.2229;SITEPOST=1.0	GT	0	0	0	0	1	0	1	0	0	0	0	1	1	1	0	0	0	1	0
chr11	107235989	107246884	10896	DEL	https://genome.ucsc.edu/cgi-bin/hgTracks?db=hg19&position=chr11:107365263-107376158	YL_CN_GWD_3752	C	<CN0>	100	PASS	SVTYPE=DEL;CIEND=-500,1000;CIPOS=-1000,500;END=107376158;CS=DEL_union;AC=1343;AF=0.26817093;NS=2504;AN=5008;EAS_AF=0.2113;EUR_AF=0.2167;AFR_AF=0.3646;AMR_AF=0.183;SAS_AF=0.3098	GT	1	1	1	0	1	1	0	2	2	1	1	0	0	0	1	1	0	0	0
chr11	107640757	107640843	87	DEL	https://genome.ucsc.edu/cgi-bin/hgTracks?db=hg19&position=chr11:107770031-107770117	DEL_pindel_34655	TATGTATTTGATACCCTAGAATGGGGCCAAGTATCATTGTTACTCATATTTAACAAAACAAAGGTAGAGAAATAGGCAAGCTAAGGG	T	.	PASS	SVTYPE=DEL;END=107770117;CS=DEL_pindel;AC=134;AF=0.02675719;NS=2504;AN=5008;EAS_AF=0.0;EUR_AF=0.0;AFR_AF=0.0953;AMR_AF=0.0101;SAS_AF=0.001;SITEPOST=0.9997	GT	1	0	0	1	1	0	0	0	0	1	0	0	0	0	0	0	0	0	0
chr11	107784114	107788411	4298	DEL	https://genome.ucsc.edu/cgi-bin/hgTracks?db=hg19&position=chr11:107913388-107917685	UW_VH_2963	T	<CN0>	100	PASS	SVTYPE=DEL;CIEND=0,476;CIPOS=-440,0;END=107917685;CS=DEL_union;MC=EM_DL_DEL16849,BI_GS_DEL1_B4_P1931_150,YL_CN_GBR_2640;AC=910;AF=0.18170927;NS=2504;AN=5008;EAS_AF=0.3006;EUR_AF=0.1998;AFR_AF=0.1248;AMR_AF=0.1427;SAS_AF=0.1452	GT	0	0	0	0	1	1	0	1	0	0	0	0	0	0	1	1	0	0	0
chr11	109930919	109930994	76	DEL	https://genome.ucsc.edu/cgi-bin/hgTracks?db=hg19&position=chr11:110060193-110060268	DEL_pindel_34703	TGAACAGTTTCTCTTAGTTTTCAGTTTCTATCATGATTCATCCAACAAGTCATTATTGAAAAATTATTGTGAGCCA	T	.	PASS	SVTYPE=DEL;END=110060268;CS=DEL_pindel;AC=3587;AF=0.71625399;NS=2504;AN=5008;EAS_AF=0.871;EUR_AF=0.7058;AFR_AF=0.6823;AMR_AF=0.6873;SAS_AF=0.6339;SITEPOST=0.9993	GT	1	2	0	1	2	0	1	2	1	2	1	1	2	2	2	2	1	2	2
chr11	114386459	114386570	112	DEL	https://genome.ucsc.edu/cgi-bin/hgTracks?db=hg19&position=chr11:114515737-114515848	DEL_pindel_34740	TTAGAAAGTAAGTATGAAAGGGCAGTCTTTCTGAAGTAGAGCAATTCAGGTGATAACAGGGTTCAAGGTGTGGCCCTCAAAGTGGGTTGTCAAAACACATTAGATTTGCAGG	T	.	PASS	SVTYPE=DEL;END=114515848;CS=DEL_pindel;AC=1081;AF=0.21585463;NS=2504;AN=5008;EAS_AF=0.0;EUR_AF=0.1312;AFR_AF=0.4175;AMR_AF=0.2435;SAS_AF=0.2331;SITEPOST=0.9999	GT	0	1	0	1	0	1	2	0	0	2	2	1	0	1	1	2	0	0	0
chr11	114397160	114397230	71	DEL	https://genome.ucsc.edu/cgi-bin/hgTracks?db=hg19&position=chr11:114526438-114526508	DEL_pindel_34741	TTAAATTGCCTTTCTGCAGATCATGCTTTTGTTAAATTGTGAATTTGCATTTTAAACCACAAAGTGGATCA	T	.	PASS	SVTYPE=DEL;END=114526508;CS=DEL_pindel;AC=1941;AF=0.38757987;NS=2504;AN=5008;EAS_AF=0.6161;EUR_AF=0.327;AFR_AF=0.3616;AMR_AF=0.3084;SAS_AF=0.3057;SITEPOST=0.9997	GT	1	1	0	0	2	1	2	0	1	0	0	1	2	0	0	0	2	1	2
chr11	116668297	116673657	5361	DEL	https://genome.ucsc.edu/cgi-bin/hgTracks?db=hg19&position=chr11:116797581-116802941	SI_BD_11741	C	<CN0>	100	PASS	SVTYPE=DEL;CIEND=-60,164;CIPOS=-164,321;END=116802941;CS=DEL_union;MC=BI_GS_DEL1_B4_P1940_163,EM_DL_DEL17061,UW_VH_7688,YL_CN_MSL_2522,UW_VH_15619;AC=110;AF=0.02196486;NS=2504;AN=5008;EAS_AF=0.0;EUR_AF=0.0;AFR_AF=0.0756;AMR_AF=0.0144;SAS_AF=0.0	GT	0	1	1	0	0	0	1	0	1	0	0	0	0	0	0	0	0	0	0
chr11	119932287	119932656	370	DEL	https://genome.ucsc.edu/cgi-bin/hgTracks?db=hg19&position=chr11:120061578-120061947	DEL_pindel_34858	GCCTCCGTGGGATGCTTTCCTGTTGCCACAGCAACTGGATTCCCAGGGAACCTGTGGGCCCAGGCCACCATCTTGGGGAGTTCCTAATGATATGTTCTGAAAATTACAACATTTCAACCCAGGTCCCGTCGCGCAGCCCCACACTGGGGCTACTAAGCTAGAGAGAGAGGGTGTCCTGTGGTGAAACTGCATTTTCTGGTGCTTGCCTATTTGGGGCTGGGAGAGGTTGAGAGGAGAACTAGGCCATGGTTTCTAAGGTGTTCCCAGCTGGCTTGGCCAGGTCATCCCACCGTGGCCAGCACCCGCAGCGTCTGGAGGCTGGGAGGAGGAGCGCTCCCCTGTGATCCCTCCCATCTTCCCACTGCGCTTA	G	.	PASS	SVTYPE=DEL;END=120061947;CS=DEL_pindel;AC=1306;AF=0.26078275;NS=2504;AN=5008;EAS_AF=0.1359;EUR_AF=0.3072;AFR_AF=0.3971;AMR_AF=0.2853;SAS_AF=0.1401;SITEPOST=0.9994	GT	1	0	1	1	0	1	0	1	1	1	1	1	0	0	1	1	0	0	0
chr11	120387634	120388361	728	DEL	https://genome.ucsc.edu/cgi-bin/hgTracks?db=hg19&position=chr11:120516925-120517652	BI_GS_DEL1_B2_P1944_303	C	<CN0>	100	PASS	SVTYPE=DEL;CIEND=0,1;CIPOS=0,1;END=120517652;CS=DEL_union;MC=DEL_pindel_34868,UW_VH_2948,UW_VH_4493,UW_VH_19169;AC=431;AF=0.0860623;NS=2504;AN=5008;EAS_AF=0.0288;EUR_AF=0.0507;AFR_AF=0.1717;AMR_AF=0.0346;SAS_AF=0.1022	GT	0	1	1	0	0	0	2	0	1	0	1	0	0	0	0	0	0	0	0
chr11	123230019	123230075	57	DEL	https://genome.ucsc.edu/cgi-bin/hgTracks?db=hg19&position=chr11:123359311-123359367	DEL_pindel_34926	GGCAAAAAGACAAAGTGTACATCATGGGGGTACCTAGGGAGACGAGGAAGAGGCTCT	G	.	PASS	SVTYPE=DEL;END=123359367;CS=DEL_pindel;AC=2375;AF=0.47424121;NS=2504;AN=5008;EAS_AF=0.501;EUR_AF=0.3181;AFR_AF=0.7897;AMR_AF=0.4135;SAS_AF=0.2239;SITEPOST=0.9997	GT	1	2	2	2	1	2	2	1	2	1	1	2	1	1	1	0	1	0	1
chr11	125719438	125719592	155	DEL	https://genome.ucsc.edu/cgi-bin/hgTracks?db=hg19&position=chr11:125849543-125849697	DEL_pindel_34957	GCATATGTTCATTGCAGCACTATTCACAATAGCAAAGACATGGAATAAACCCAAATGCCCATCAATGATAGACTGGATAAAGAAAATGTGGAACATACACACTATGAAATACTATGCAGCCATAAAAAGGAATGAGATCATGTCCTTTTCAAGGA	G	.	PASS	SVTYPE=DEL;END=125849697;CS=DEL_pindel;AC=998;AF=0.19928115;NS=2504;AN=5008;EAS_AF=0.2698;EUR_AF=0.1491;AFR_AF=0.2458;AMR_AF=0.1556;SAS_AF=0.1462;SITEPOST=0.9998	GT	0	0	0	0	1	0	0	0	0	1	0	0	1	0	0	0	1	0	0
chr11	127456298	127456432	135	DEL	https://genome.ucsc.edu/cgi-bin/hgTracks?db=hg19&position=chr11:127586403-127586537	DEL_pindel_35006	ATGATTTAGGATATTACTGCAAAGTAGTTTGTTTAAAAAGAGGGCAGCCTGGTTGGAAATCTTCCCAGGAGAGCCATAGAAAATATGTTAGGGTAAGAAATAAGACTGACCTTGATTTCAATTAATGAAACCACT	A	.	PASS	SVTYPE=DEL;END=127586537;CS=DEL_pindel;AC=2703;AF=0.53973642;NS=2504;AN=5008;EAS_AF=0.7768;EUR_AF=0.5427;AFR_AF=0.348;AMR_AF=0.5504;SAS_AF=0.544;SITEPOST=0.9962	GT	1	2	2	0	1	0	0	1	0	1	0	2	0	1	1	2	1	2	2
chr11	128084280	128086663	2384	DEL	https://genome.ucsc.edu/cgi-bin/hgTracks?db=hg19&position=chr11:128214385-128216768	UW_VH_11936	A	<CN0>	100	PASS	SVTYPE=DEL;CIEND=0,345;CIPOS=-423,0;END=128216768;CS=DEL_union;MC=BI_GS_DEL1_B2_P1952_67,EM_DL_DEL17270,SI_BD_11795;AC=58;AF=0.01158147;NS=2504;AN=5008;EAS_AF=0.0;EUR_AF=0.0;AFR_AF=0.0431;AMR_AF=0.0014;SAS_AF=0.0	GT	1	0	1	1	0	0	0	0	0	1	0	0	0	0	0	0	0	0	0
chr11	128311487	128316095	4609	DEL	https://genome.ucsc.edu/cgi-bin/hgTracks?db=hg19&position=chr11:128441592-128446200	BI_GS_DEL1_B1_P1952_339	T	<CN0>	100	PASS	SVTYPE=DEL;CIEND=-2,2;CIPOS=-2,2;END=128446200;CS=DEL_union;MC=UW_VH_9293,EM_DL_DEL17273,YL_CN_PUR_3297,SI_BD_11796;AC=239;AF=0.04772364;NS=2504;AN=5008;EAS_AF=0.0;EUR_AF=0.001;AFR_AF=0.1725;AMR_AF=0.0144;SAS_AF=0.0	GT	1	2	1	0	0	0	0	0	0	1	0	0	0	0	0	0	0	0	0
chr11	128682712	128683409	698	DEL	https://genome.ucsc.edu/cgi-bin/hgTracks?db=hg19&position=chr11:128812817-128813514	BI_GS_DEL1_B4_P1952_212	G	<CN0>	100	PASS	SVTYPE=DEL;CIEND=0,0;CIPOS=0,0;END=128813514;CS=DEL_union;MC=SI_BD_11798,UW_VH_2249;AC=1049;AF=0.20946486;NS=2504;AN=5008;EAS_AF=0.244;EUR_AF=0.2893;AFR_AF=0.1097;AMR_AF=0.2248;SAS_AF=0.2157	GT	0	0	0	0	0	0	1	0	0	0	0	0	0	0	2	1	1	2	2
chr11	132368628	132368682	55	DEL	https://genome.ucsc.edu/cgi-bin/hgTracks?db=hg19&position=chr11:132498734-132498788	DEL_pindel_35102	TGTTTTAAAATATGGCTCTTAGGCATATAGGACCCGAAGAACCCAAGTCCTGATG	T	.	PASS	SVTYPE=DEL;END=132498788;CS=DEL_pindel;AC=1586;AF=0.31669329;NS=2504;AN=5008;EAS_AF=0.3829;EUR_AF=0.2177;AFR_AF=0.3419;AMR_AF=0.3429;SAS_AF=0.2975;SITEPOST=0.9994	GT	0	1	0	1	1	1	0	0	1	1	0	0	0	1	0	0	0	1	0
chr11	134401611	134401683	73	DEL	https://genome.ucsc.edu/cgi-bin/hgTracks?db=hg19&position=chr11:134531717-134531789	DEL_pindel_35153	TCCCATCTGACGCCTACAGCGGCCTCACTCAGCAAGACCCATCTGACGCCTACAGCGGCCTCACTCAGCAAGA	T	.	PASS	SVTYPE=DEL;END=134531789;CS=DEL_pindel;AC=769;AF=0.15355431;NS=2504;AN=5008;EAS_AF=0.1171;EUR_AF=0.1342;AFR_AF=0.2443;AMR_AF=0.1455;SAS_AF=0.0941;SITEPOST=0.9969	GT	0	1	0	0	1	0	1	0	1	0	1	1	0	0	0	0	0	0	0
chr11	134732876	134734117	1242	DEL	https://genome.ucsc.edu/cgi-bin/hgTracks?db=hg19&position=chr11:134862982-134864223	BI_GS_DEL1_B5_P1958_834	T	<CN0>	100	PASS	SVTYPE=DEL;CIEND=-1,1;CIPOS=-1,1;END=134864223;CS=DEL_union;MC=UW_VH_927,SI_BD_11847,UW_VH_21190,UW_VH_7264,UW_VH_18796,EM_DL_DEL10207447;AC=1198;AF=0.23921725;NS=2504;AN=5008;EAS_AF=0.3214;EUR_AF=0.1471;AFR_AF=0.2428;AMR_AF=0.2133;SAS_AF=0.2628	GT	1	0	0	1	0	0	0	0	1	1	0	1	0	1	1	2	1	0	0
chr12	292172	297979	5808	DEL	https://genome.ucsc.edu/cgi-bin/hgTracks?db=hg19&position=chr12:183006-188813	UW_VH_18821	T	<CN0>	100	PASS	SVTYPE=DEL;CIEND=0,213;CIPOS=-118,0;END=188813;CS=DEL_union;MC=SI_BD_11862,BI_GS_DEL1_B5_P1960_175,YL_CN_TSI_2622;AC=8;AF=0.00159744;NS=2504;AN=5008;EAS_AF=0.0;EUR_AF=0.005;AFR_AF=0.0008;AMR_AF=0.0;SAS_AF=0.002	GT	0	0	1	0	0	0	0	0	0	0	0	0	1	0	0	1	1	0	0
chr12	1028764	1029616	853	DEL	https://genome.ucsc.edu/cgi-bin/hgTracks?db=hg19&position=chr12:919598-920450	SI_BD_11875	A	<CN0>	100	PASS	SVTYPE=DEL;CIEND=-50,340;CIPOS=-340,134;END=920450;CS=DEL_union;MC=BI_GS_DEL1_B2_P1961_29;AC=2105;AF=0.42032748;NS=2504;AN=5008;EAS_AF=0.2827;EUR_AF=0.3976;AFR_AF=0.5295;AMR_AF=0.3228;SAS_AF=0.5072	GT	2	0	1	1	1	1	0	0	1	0	1	1	2	1	1	2	1	1	0
chr12	1864004	1864320	317	DEL	https://genome.ucsc.edu/cgi-bin/hgTracks?db=hg19&position=chr12:1754838-1755154	BI_GS_DEL1_B1_P1961_685	T	<CN0>	100	PASS	SVTYPE=DEL;CIEND=0,0;CIPOS=0,0;END=1755154;CS=DEL_union;AC=1697;AF=0.33885783;NS=2504;AN=5008;EAS_AF=0.3909;EUR_AF=0.5;AFR_AF=0.1127;AMR_AF=0.3372;SAS_AF=0.4264	GT	0	0	0	0	0	1	0	1	0	0	0	0	2	0	0	0	1	1	0
chr12	2300995	2301051	57	DEL	https://genome.ucsc.edu/cgi-bin/hgTracks?db=hg19&position=chr12:2191829-2191885	DEL_pindel_35247	TACACAGGCACACACATGCACTCACACATGTACTCGCATACACAGGCGCACACGTAC	T	.	PASS	SVTYPE=DEL;END=2191885;CS=DEL_pindel;AC=1210;AF=0.24161342;NS=2504;AN=5008;EAS_AF=0.2837;EUR_AF=0.2674;AFR_AF=0.1407;AMR_AF=0.2767;SAS_AF=0.2832;SITEPOST=0.9996	GT	1	0	0	0	0	0	0	0	1	0	1	0	1	0	1	1	1	1	1
chr12	2952913	2953450	538	DEL	https://genome.ucsc.edu/cgi-bin/hgTracks?db=hg19&position=chr12:2843747-2844284	BI_GS_DEL1_B5_P1962_1196	A	<CN0>	100	PASS	SVTYPE=DEL;CIEND=-4,4;CIPOS=-4,4;END=2844284;CS=DEL_union;MC=BI_GS_DEL1_B1_P1962_1006;AC=672;AF=0.1341853;NS=2504;AN=5008;EAS_AF=0.2927;EUR_AF=0.0398;AFR_AF=0.146;AMR_AF=0.1427;SAS_AF=0.046	GT	0	2	1	1	1	0	2	0	0	0	0	0	0	0	0	0	0	0	0
chr12	6506350	6508100	1751	DEL	https://genome.ucsc.edu/cgi-bin/hgTracks?db=hg19&position=chr12:6397184-6398934	UW_VH_5076	A	<CN0>	100	PASS	SVTYPE=DEL;CIEND=0,574;CIPOS=-386,0;END=6398934;CS=DEL_union;MC=BI_GS_DEL1_B4_P1966_108,EM_DL_DEL10210842,SI_BD_11916;AC=280;AF=0.05591054;NS=2504;AN=5008;EAS_AF=0.001;EUR_AF=0.0229;AFR_AF=0.1619;AMR_AF=0.0432;SAS_AF=0.0123	GT	0	1	0	0	1	1	0	1	0	0	0	1	0	0	0	0	0	0	0
chr12	7822643	7824321	1679	DEL	https://genome.ucsc.edu/cgi-bin/hgTracks?db=hg19&position=chr12:7670047-7671725	EM_DL_DEL10211582	C	<CN0>	100	PASS	SVTYPE=DEL;CIEND=-150,150;CIPOS=-150,150;END=7671725;CS=DEL_union;MC=YL_CN_CHB_2772,SI_BD_11928,BI_GS_DEL1_B1_P1967_644,UW_VH_3124;AC=965;AF=0.19269169;NS=2504;AN=5008;EAS_AF=0.1845;EUR_AF=0.166;AFR_AF=0.2254;AMR_AF=0.1729;SAS_AF=0.1984	GT	0	2	1	1	1	0	0	0	0	0	1	1	0	0	0	1	2	0	2
chr12	9016853	9017888	1036	DEL	https://genome.ucsc.edu/cgi-bin/hgTracks?db=hg19&position=chr12:8864257-8865292	SI_BD_11943	C	<CN0>	100	PASS	SVTYPE=DEL;CIEND=-50,318;CIPOS=-318,50;END=8865292;CS=DEL_union;MC=YL_CN_CEU_3433,EM_DL_DEL10212238,YL_CN_KHV_2845,UW_VH_933,YL_CN_PEL_2472;AC=4638;AF=0.92611821;NS=2504;AN=5008;EAS_AF=1.0;EUR_AF=1.0;AFR_AF=0.7368;AMR_AF=0.9683;SAS_AF=1.0	GT	2	1	1	0	2	2	1	2	1	2	0	1	2	2	2	2	2	2	2
chr12	9557934	9561029	3096	DEL	https://genome.ucsc.edu/cgi-bin/hgTracks?db=hg19&position=chr12:9405338-9408433	BI_GS_DEL1_B4_P1969_124	G	<CN0>	100	PASS	SVTYPE=DEL;CIEND=-62,62;CIPOS=-62,62;END=9408433;CS=DEL_union;AC=411;AF=0.08206869;NS=2504;AN=5008;EAS_AF=0.0169;EUR_AF=0.0616;AFR_AF=0.1641;AMR_AF=0.0461;SAS_AF=0.0849	GT	0	0	1	0	1	1	0	0	0	0	0	1	0	0	1	1	1	0	1
chr12	9635128	9688881	53754	DEL	https://genome.ucsc.edu/cgi-bin/hgTracks?db=hg19&position=chr12:9482532-9536285	BI_GS_CNV_12_9635128_9688881	A	<CN0>	100	PASS	SVTYPE=DEL;CIEND=0,500;CIPOS=-500,0;END=9536285;CS=DEL_union;AC=2504;AF=0.5;NS=2504;AN=5008;EAS_AF=0.4405;EUR_AF=0.5775;AFR_AF=0.4811;AMR_AF=0.4568;SAS_AF=0.5378	GT	0	1	1	1	1	0	0	1	1	0	1	1	2	1	2	2	1	0	0
chr12	10629030	10630133	1104	DEL	https://genome.ucsc.edu/cgi-bin/hgTracks?db=hg19&position=chr12:10476431-10477534	BI_GS_DEL1_B2_P1970_425	G	<CN0>	100	PASS	SVTYPE=DEL;CIEND=0,1;CIPOS=0,1;END=10477534;CS=DEL_union;AC=228;AF=0.04552716;NS=2504;AN=5008;EAS_AF=0.0;EUR_AF=0.0;AFR_AF=0.1596;AMR_AF=0.0245;SAS_AF=0.0	GT	1	2	2	0	1	0	1	0	1	0	0	1	0	0	0	0	0	0	0
chr12	11068046	11068300	255	DEL	https://genome.ucsc.edu/cgi-bin/hgTracks?db=hg19&position=chr12:10915447-10915701	BI_GS_DEL1_B3_P1971_3	T	<CN0>	100	PASS	SVTYPE=DEL;CIEND=0,0;CIPOS=0,0;END=10915701;CS=DEL_union;AC=2582;AF=0.51557508;NS=2504;AN=5008;EAS_AF=0.7252;EUR_AF=0.6243;AFR_AF=0.1354;AMR_AF=0.5893;SAS_AF=0.6493	GT	0	2	1	0	0	0	0	0	1	0	0	1	0	2	1	2	1	2	2
chr12	12026413	12027155	743	DEL	https://genome.ucsc.edu/cgi-bin/hgTracks?db=hg19&position=chr12:11873479-11874221	BI_GS_DEL1_B5_P1972_39	A	<CN0>	100	PASS	SVTYPE=DEL;CIEND=0,0;CIPOS=0,0;END=11874221;CS=DEL_union;MC=SI_BD_11975;AC=2747;AF=0.54852236;NS=2504;AN=5008;EAS_AF=0.7758;EUR_AF=0.4294;AFR_AF=0.5234;AMR_AF=0.5994;SAS_AF=0.4346	GT	1	1	2	0	1	0	2	1	1	1	1	2	0	1	0	0	1	2	1
chr12	12200979	12201101	123	DEL	https://genome.ucsc.edu/cgi-bin/hgTracks?db=hg19&position=chr12:12048045-12048167	DEL_pindel_35490	CTGTGTGTGTGTGTACCTGTATCTGTGTATCTGTGTGTGTGTCTCTGTGTGTGTCTGTGTGTGTGCCTGTGTGTGTCTGTGTATCTGTGTGTCTGTCTCTGTGTGTGGCTGTGTGTGTCTCTG	C	.	PASS	SVTYPE=DEL;END=12048167;CS=DEL_pindel;AC=1342;AF=0.26797125;NS=2504;AN=5008;EAS_AF=0.1905;EUR_AF=0.3111;AFR_AF=0.3086;AMR_AF=0.2522;SAS_AF=0.2597;SITEPOST=0.9856	GT	1	0	0	1	1	0	0	1	0	1	1	0	1	1	1	0	0	0	0
chr12	13199068	13199172	105	DEL	https://genome.ucsc.edu/cgi-bin/hgTracks?db=hg19&position=chr12:13046134-13046238	DEL_pindel_35527	AAGAAAATGTTCACTTGCGTCTACGGCCATACCACCCTGAACGCGCCCGATCTCGTCTGATCTCGGAAGCTAAGCAGGGTCGGGCCTGGTTAGTACTTGGATGGG	A	.	PASS	SVTYPE=DEL;END=13046238;CS=DEL_pindel;AC=1360;AF=0.2715655;NS=2504;AN=5008;EAS_AF=0.3681;EUR_AF=0.1471;AFR_AF=0.3298;AMR_AF=0.232;SAS_AF=0.2495;SITEPOST=0.9998	GT	1	1	1	0	1	1	1	0	1	1	0	1	0	0	0	0	1	0	1
chr12	13725912	13726562	651	DEL	https://genome.ucsc.edu/cgi-bin/hgTracks?db=hg19&position=chr12:13572978-13573628	BI_GS_DEL1_B1_P1973_763	T	<CN0>	100	PASS	SVTYPE=DEL;CIEND=0,0;CIPOS=0,0;END=13573628;CS=DEL_union;MC=DEL_pindel_35544,UW_VH_1854;AC=333;AF=0.06649361;NS=2504;AN=5008;EAS_AF=0.0;EUR_AF=0.0964;AFR_AF=0.1324;AMR_AF=0.0519;SAS_AF=0.0256	GT	0	0	0	1	0	0	1	1	0	0	0	0	1	0	0	0	0	0	0
chr12	13941609	13941706	98	DEL	https://genome.ucsc.edu/cgi-bin/hgTracks?db=hg19&position=chr12:13788675-13788772	DEL_pindel_35549	AACCCTTAATTTCTGTGTATTGATGTTTCATGTGACAGTTAAACCTGCTTGCAGCCAAAATGATTGTTTTGCTGAGGGAAGGTGTTAAGTTTCAGCCC	A	.	PASS	SVTYPE=DEL;END=13788772;CS=DEL_pindel;AC=2618;AF=0.52276358;NS=2504;AN=5008;EAS_AF=0.6627;EUR_AF=0.3887;AFR_AF=0.4992;AMR_AF=0.5331;SAS_AF=0.5409;SITEPOST=0.9999	GT	2	2	2	1	0	1	1	2	1	0	1	1	1	1	0	0	1	1	0
chr12	14052329	14052822	494	DEL	https://genome.ucsc.edu/cgi-bin/hgTracks?db=hg19&position=chr12:13899395-13899888	BI_GS_DEL1_B5_P1974_79	G	<CN0>	100	PASS	SVTYPE=DEL;CIEND=-1,1;CIPOS=-1,1;END=13899888;CS=DEL_union;MC=UW_VH_938;AC=482;AF=0.09624601;NS=2504;AN=5008;EAS_AF=0.002;EUR_AF=0.2386;AFR_AF=0.0136;AMR_AF=0.1441;SAS_AF=0.1247	GT	0	0	0	0	0	0	0	0	0	0	0	0	1	2	1	2	0	0	0
chr12	16018654	16021656	3003	DEL	https://genome.ucsc.edu/cgi-bin/hgTracks?db=hg19&position=chr12:15865720-15868722	UW_VH_2800	T	<CN0>	100	PASS	SVTYPE=DEL;CIEND=0,421;CIPOS=-428,0;END=15868722;CS=DEL_union;MC=EM_DL_DEL17976,YL_CN_TSI_2658,BI_GS_DEL1_B1_P1976_21,SI_BD_12002,YL_CN_GBR_2692;AC=369;AF=0.07368211;NS=2504;AN=5008;EAS_AF=0.0526;EUR_AF=0.0964;AFR_AF=0.0961;AMR_AF=0.0663;SAS_AF=0.047	GT	0	0	0	1	0	0	0	0	0	0	1	0	0	0	0	0	1	0	1
chr12	16420132	16421288	1157	DEL	https://genome.ucsc.edu/cgi-bin/hgTracks?db=hg19&position=chr12:16267198-16268354	UW_VH_25172	A	<CN0>	100	PASS	SVTYPE=DEL;CIEND=0,335;CIPOS=-416,0;END=16268354;CS=DEL_union;MC=YL_CN_CDX_2350,UW_VH_10925,YL_CN_GWD_3840,UW_VH_20802,UW_VH_10109,YL_CN_CHS_2828,YL_CN_ITU_2728,YL_CN_KHV_2861,YL_CN_LWK_2641,YL_CN_IBS_2501,SI_BD_12006,YL_CN_CHB_2796,YL_CN_GIH_2178,YL_CN_YRI_3486,YL_CN_CEU_3453,YL_CN_BEB_2330,YL_CN_STU_2745,YL_CN_PUR_3352,UW_VH_1557,YL_CN_JPT_2957,BI_GS_DEL1_B1_P1976_370,YL_CN_ESN_2844;AC=2483;AF=…	GT	2	1	1	2	0	0	1	1	1	1	0	1	1	0	2	1	1	1	0
chr12	17444827	17445939	1113	DEL	https://genome.ucsc.edu/cgi-bin/hgTracks?db=hg19&position=chr12:17291893-17293005	BI_GS_DEL1_B1_P1977_343	C	<CN0>	100	PASS	SVTYPE=DEL;CIEND=0,0;CIPOS=0,0;END=17293005;CS=DEL_union;MC=YL_CN_KHV_2862,YL_CN_GBR_2693,SI_BD_12011;AC=2033;AF=0.40595048;NS=2504;AN=5008;EAS_AF=0.3274;EUR_AF=0.5557;AFR_AF=0.3245;AMR_AF=0.4035;SAS_AF=0.4448	GT	1	0	1	0	2	0	0	0	1	1	0	1	0	1	1	1	2	1	1
chr12	20487385	20489595	2211	DEL	https://genome.ucsc.edu/cgi-bin/hgTracks?db=hg19&position=chr12:20334451-20336661	BI_GS_DEL1_B2_P1980_342	C	<CN0>	100	PASS	SVTYPE=DEL;CIEND=0,0;CIPOS=0,0;END=20336661;CS=DEL_union;MC=UW_VH_6570,EM_DL_DEL18077,YL_CN_PUR_3355,SI_BD_12029;AC=274;AF=0.05471246;NS=2504;AN=5008;EAS_AF=0.0;EUR_AF=0.0;AFR_AF=0.1974;AMR_AF=0.0187;SAS_AF=0.0	GT	0	0	0	0	1	0	0	0	0	1	1	2	0	0	1	1	0	0	0
chr12	21861574	21861929	356	DEL	https://genome.ucsc.edu/cgi-bin/hgTracks?db=hg19&position=chr12:21708640-21708995	DEL_pindel_35693	TAAATTTTAGTCTTCAAAATTCTTTTTTCTACCTGAAAAAGCACATCTAGGAAGACATGACATTTTGCATGAATGGAATCATTACCAACTGCTATAATAGCCAGGGGCAGGGTCTTTTCTCCTCTGGATCTGCATTTTGAAATTTGCACTAGCAGAATTGCAGAGTGATGAATTGAACACAGGGATTCTGAGCCAGATTGCGTGGAGTTTGAATCCCAGCTACATTGCTTGACCACTAGCTTTATAATCAGTGTACTTTTTCTTTGTCTTCTCAGTTACAAAACTGGGGTAATATTAGGACTTATTTCATGGAAATTTTAGATGGATTAAATGTATTTATACATGTAAAGTGTCAA	T	.	PASS	SVTYPE=DEL;END=21708995;CS=DEL_pindel;AC=181;AF=0.03614217;NS=2504;AN=5008;EAS_AF=0.0;EUR_AF=0.0;AFR_AF=0.1339;AMR_AF=0.0058;SAS_AF=0.0;SITEPOST=0.9982	GT	1	0	1	0	0	1	0	0	0	1	0	1	0	0	0	0	0	0	0
chr12	22047473	22047575	103	DEL	https://genome.ucsc.edu/cgi-bin/hgTracks?db=hg19&position=chr12:21894539-21894641	DEL_pindel_35697	TCTGTTGTTTTGGGGTCCTCACTGTGGATCTTTACTAAAACTGTCAGCATTAATATCCAAAGAAGACTTACTTCCATTTTTTTTTTTTTGAGACACGGTATCA	T	.	PASS	SVTYPE=DEL;END=21894641;CS=DEL_pindel;AC=1439;AF=0.28734026;NS=2504;AN=5008;EAS_AF=0.1667;EUR_AF=0.2724;AFR_AF=0.3351;AMR_AF=0.3689;SAS_AF=0.3047;SITEPOST=0.9998	GT	1	1	1	0	1	1	2	1	0	0	1	1	1	0	0	0	0	0	0
chr12	23939446	23940212	767	DEL	https://genome.ucsc.edu/cgi-bin/hgTracks?db=hg19&position=chr12:23786512-23787278	BI_GS_DEL1_B2_P1983_661	T	<CN0>	100	PASS	SVTYPE=DEL;CIEND=-30,30;CIPOS=-30,30;END=23787278;CS=DEL_union;MC=BI_GS_DEL1_B5_P1983_1122,UW_VH_2407,BI_GS_DEL1_B2_P1983_662;AC=736;AF=0.14696486;NS=2504;AN=5008;EAS_AF=0.1062;EUR_AF=0.1551;AFR_AF=0.177;AMR_AF=0.0807;SAS_AF=0.1871	GT	0	0	0	0	0	0	0	0	1	0	0	0	2	0	0	0	0	2	1
chr12	24460412	24460701	290	DEL	https://genome.ucsc.edu/cgi-bin/hgTracks?db=hg19&position=chr12:24307478-24307767	BI_GS_DEL1_B5_P1984_559	G	<CN0>	100	PASS	SVTYPE=DEL;CIEND=0,0;CIPOS=0,0;END=24307767;CS=DEL_union;AC=3410;AF=0.68091054;NS=2504;AN=5008;EAS_AF=0.8522;EUR_AF=0.7306;AFR_AF=0.3865;AMR_AF=0.7997;SAS_AF=0.7669	GT	0	0	0	2	0	0	1	1	1	2	1	1	1	1	1	2	2	2	2
chr12	27647984	27655233	7250	DEL	https://genome.ucsc.edu/cgi-bin/hgTracks?db=hg19&position=chr12:27495051-27502300	50076	.	<DEL>	35	PASS	SVTYPE=DEL;END=27502300;SVLEN=7250;STRANDS=+-;AF=0.21;CYTOBAND=12p11.23;1000G_ID=NA;1000G_OVERLAP=NA;DESCRIPTION=chr12:27495051-27502300_deletion;BP1=NM_001145010,SMCO2,intron_7/8;BP2=NM_001145010,SMCO2,downstream_1kb;GENES=NM_001145010,SMCO2,exon_2/9|NM_001145010,SMCO2,intron_2/8|NM_001145010,SMCO2,UTR3|NM_001145010,SMCO2,downstream_1kb;ABPARTS=0.0;CENTROMERE=0.0;SEGDUP=0.0;STR=0.01;UNMAPABLE=0.…	GT:FT:PE:SR:CN:SC:SP:AR:HT:SQ:GL	0	1	1	0	0	0	1	0	1	0	0	0	0	0	0	0	0	0	0
chr12	28823496	28823578	83	DEL	https://genome.ucsc.edu/cgi-bin/hgTracks?db=hg19&position=chr12:28670563-28670645	DEL_pindel_35822	CACACATAAGAATATTAACCTTAAATGTAAATGGGCTAAAAGCCCACCAATTAACAGACTGGCAAATTGGATAAAGAGTCAAG	C	.	PASS	SVTYPE=DEL;END=28670645;CS=DEL_pindel;AC=1339;AF=0.2673722;NS=2504;AN=5008;EAS_AF=0.3026;EUR_AF=0.2903;AFR_AF=0.1997;AMR_AF=0.3372;SAS_AF=0.2495;SITEPOST=0.9986	GT	1	0	0	0	0	0	1	0	1	0	0	0	0	0	1	1	0	1	1
chr12	29844383	29846440	2058	DEL	https://genome.ucsc.edu/cgi-bin/hgTracks?db=hg19&position=chr12:29691450-29693507	BI_GS_DEL1_B4_P1989_213	A	<CN0>	100	PASS	SVTYPE=DEL;CIEND=0,0;CIPOS=0,0;END=29693507;CS=DEL_union;MC=EM_DL_DEL18305,UW_VH_14077,UW_VH_1560,YL_CN_TSI_2678,YL_CN_FIN_2601;AC=909;AF=0.18150958;NS=2504;AN=5008;EAS_AF=0.3165;EUR_AF=0.1402;AFR_AF=0.1422;AMR_AF=0.2262;SAS_AF=0.1063	GT	0	0	0	0	0	0	1	0	1	0	0	1	0	1	0	1	1	0	0
chr12	30237247	30243567	6321	DEL	https://genome.ucsc.edu/cgi-bin/hgTracks?db=hg19&position=chr12:30084314-30090634	BI_GS_DEL1_B4_P1990_57	T	<CN0>	100	PASS	SVTYPE=DEL;CIEND=0,0;CIPOS=0,0;END=30090634;CS=DEL_union;MC=UW_VH_20830,UW_VH_6265,YL_CN_TSI_2679,UW_VH_19007,UW_VH_21070,UW_VH_2409,EM_DL_DEL18319;AC=665;AF=0.13278754;NS=2504;AN=5008;EAS_AF=0.2143;EUR_AF=0.0905;AFR_AF=0.0582;AMR_AF=0.1124;SAS_AF=0.2076	GT	0	0	0	0	0	0	0	0	0	0	0	0	0	1	0	1	2	1	1
chr12	30371300	30371728	429	DEL	https://genome.ucsc.edu/cgi-bin/hgTracks?db=hg19&position=chr12:30218367-30218795	BI_GS_DEL1_B1_P1990_361	G	<CN0>	100	PASS	SVTYPE=DEL;CIEND=0,0;CIPOS=0,0;END=30218795;CS=DEL_union;MC=DEL_pindel_35872,UW_VH_943;AC=2617;AF=0.5225639;NS=2504;AN=5008;EAS_AF=0.6419;EUR_AF=0.5636;AFR_AF=0.4251;AMR_AF=0.5951;SAS_AF=0.4376	GT	0	1	0	1	1	0	0	0	1	1	1	1	1	1	1	0	1	1	2
chr12	30500336	30500425	90	DEL	https://genome.ucsc.edu/cgi-bin/hgTracks?db=hg19&position=chr12:30347403-30347492	DEL_pindel_35877	TAATGGCTACTAGCCTTAATACCTGGGTGACAAAATAGTCTATACAACAAACCCACATGGCATAAAACTGCACTTGGACCCCTGAACTTA	T	.	PASS	SVTYPE=DEL;END=30347492;CS=DEL_pindel;AC=857;AF=0.1711262;NS=2504;AN=5008;EAS_AF=0.1895;EUR_AF=0.1163;AFR_AF=0.1717;AMR_AF=0.1254;SAS_AF=0.2403;SITEPOST=0.9999	GT	0	0	0	0	0	1	0	0	0	0	0	0	0	0	2	1	1	0	1
chr12	30508156	30508633	478	DEL	https://genome.ucsc.edu/cgi-bin/hgTracks?db=hg19&position=chr12:30355223-30355700	BI_GS_DEL1_B5_P1990_663	C	<CN0>	100	PASS	SVTYPE=DEL;CIEND=-8,8;CIPOS=-8,8;END=30355700;CS=DEL_union;MC=UW_VH_2109,DEL_pindel_35878;AC=930;AF=0.18570288;NS=2504;AN=5008;EAS_AF=0.1994;EUR_AF=0.1233;AFR_AF=0.1914;AMR_AF=0.1326;SAS_AF=0.2658	GT	0	0	0	0	0	1	1	0	0	0	0	0	0	0	2	1	1	0	1
chr12	30744581	30746308	1728	DEL	https://genome.ucsc.edu/cgi-bin/hgTracks?db=hg19&position=chr12:30591647-30593374	SI_BD_12075	T	<CN0>	100	PASS	SVTYPE=DEL;CIEND=-50,228;CIPOS=-228,50;END=30593374;CS=DEL_union;MC=BI_GS_DEL1_B1_P1990_704,YL_CN_MSL_2576,YL_CN_GWD_3856;AC=979;AF=0.19548722;NS=2504;AN=5008;EAS_AF=0.0923;EUR_AF=0.2475;AFR_AF=0.3464;AMR_AF=0.1354;SAS_AF=0.0869	GT	1	1	2	0	2	0	2	0	0	0	0	0	0	0	0	0	0	0	0
chr12	31906657	31912020	5364	DEL	https://genome.ucsc.edu/cgi-bin/hgTracks?db=hg19&position=chr12:31753723-31759086	BI_GS_DEL1_B3_P1991_39	A	<CN0>	100	PASS	SVTYPE=DEL;CIEND=-37,38;CIPOS=-37,38;END=31759086;CS=DEL_union;MC=UW_VH_2110,YL_CN_ASW_2854,EM_DL_DEL18373;AC=231;AF=0.0461262;NS=2504;AN=5008;EAS_AF=0.004;EUR_AF=0.0219;AFR_AF=0.1157;AMR_AF=0.0303;SAS_AF=0.0317	GT	0	1	0	0	0	0	1	0	0	1	0	1	0	0	0	0	0	0	0
chr12	31952091	31954895	2805	DEL	https://genome.ucsc.edu/cgi-bin/hgTracks?db=hg19&position=chr12:31799157-31801961	YL_CN_JPT_2971	G	<CN0>	100	PASS	SVTYPE=DEL;CIEND=-500,1000;CIPOS=-1000,500;END=31801961;CS=DEL_union;MC=SI_BD_12088,BI_GS_DEL1_B3_P1991_42,UW_VH_946;AC=764;AF=0.15255591;NS=2504;AN=5008;EAS_AF=0.1567;EUR_AF=0.1153;AFR_AF=0.093;AMR_AF=0.1758;SAS_AF=0.2505	GT	0	0	1	0	1	0	0	0	0	1	0	0	0	0	0	1	1	0	1
chr12	33296435	33307434	11000	DEL	https://genome.ucsc.edu/cgi-bin/hgTracks?db=hg19&position=chr12:33143501-33154500	50475	.	<DEL>	32	PASS	SVTYPE=DEL;END=33154500;SVLEN=11000;STRANDS=+-;AF=0.21;CYTOBAND=12p11.21;1000G_ID=UW_VH_3455;1000G_OVERLAP=0.99;DESCRIPTION=chr12:33143501-33154500_deletion;BP1=intergenic;BP2=intergenic;GENES=intergenic;ABPARTS=0.0;CENTROMERE=0.0;SEGDUP=0.0;STR=0.01;UNMAPABLE=0.23;MEDREFGL=20	GT:FT:PE:SR:CN:SC:SP:AR:HT:SQ:GL	0	0	0	0	1	0	0	0	0	0	0	0	0	1	0	1	1	0	0
chr12	33385209	33397640	12432	DEL	https://genome.ucsc.edu/cgi-bin/hgTracks?db=hg19&position=chr12:33232274-33244705	BI_GS_CNV_12_33385209_33397640	A	<CN0>	100	PASS	SVTYPE=DEL;CIEND=0,500;CIPOS=-500,0;END=33244705;CS=DEL_union;MC=EM_DL_DEL18426,UW_VH_8320,YL_CN_MSL_2581,SI_BD_12100,UW_VH_8319;AC=2442;AF=0.48761981;NS=2504;AN=5008;EAS_AF=0.7659;EUR_AF=0.1402;AFR_AF=0.6747;AMR_AF=0.4222;SAS_AF=0.3517	GT	2	1	2	1	2	1	2	2	1	2	2	1	0	1	0	1	1	2	2
chr12	33823715	33824606	892	DEL	https://genome.ucsc.edu/cgi-bin/hgTracks?db=hg19&position=chr12:33670780-33671671	BI_GS_DEL1_B3_P1993_34	T	<CN0>	100	PASS	SVTYPE=DEL;CIEND=-30,31;CIPOS=-30,31;END=33671671;CS=DEL_union;AC=880;AF=0.17571885;NS=2504;AN=5008;EAS_AF=0.0675;EUR_AF=0.1501;AFR_AF=0.3222;AMR_AF=0.2032;SAS_AF=0.0961	GT	1	1	2	0	1	1	1	0	1	1	1	1	0	0	1	0	0	0	0
chr12	34355953	34361459	5507	DEL	https://genome.ucsc.edu/cgi-bin/hgTracks?db=hg19&position=chr12:34203018-34208524	BI_GS_DEL1_B5_P1994_357	G	<CN0>	100	PASS	SVTYPE=DEL;CIEND=0,1;CIPOS=0,1;END=34208524;CS=DEL_union;MC=SI_BD_12111,UW_VH_9655,YL_CN_MSL_2585;AC=164;AF=0.0327476;NS=2504;AN=5008;EAS_AF=0.0;EUR_AF=0.0;AFR_AF=0.1203;AMR_AF=0.0072;SAS_AF=0.0	GT	0	0	1	0	1	1	0	1	0	1	0	0	0	0	0	1	1	0	1
chr12	41183193	41183503	311	DEL	https://genome.ucsc.edu/cgi-bin/hgTracks?db=hg19&position=chr12:40789391-40789701	UW_VH_951	A	<CN0>	100	PASS	SVTYPE=DEL;CIEND=0,459;CIPOS=-537,0;END=40789701;CS=DEL_union;MC=SI_BD_12142;AC=4491;AF=0.89676518;NS=2504;AN=5008;EAS_AF=0.9058;EUR_AF=0.9175;AFR_AF=0.8343;AMR_AF=0.9092;SAS_AF=0.9417	GT	2	2	2	2	1	2	2	0	2	2	2	2	2	1	2	2	1	2	1
chr12	41757437	41757525	89	DEL	https://genome.ucsc.edu/cgi-bin/hgTracks?db=hg19&position=chr12:41363635-41363723	DEL_pindel_35982	TGCTAGTTTGGAGATAAATCATATTATGGCCAAGGGTCATGATGGCAGGAGTAATCAGAGGTGTTCTTGTGTTGTGATAAGGGTGGAGA	T	.	PASS	SVTYPE=DEL;END=41363723;CS=DEL_pindel;AC=3721;AF=0.74301118;NS=2504;AN=5008;EAS_AF=0.7817;EUR_AF=0.7942;AFR_AF=0.6233;AMR_AF=0.8631;SAS_AF=0.727;SITEPOST=0.9992	GT	0	1	0	2	2	0	2	2	2	0	1	2	1	2	1	1	2	2	2
chr12	42506550	42507734	1185	DEL	https://genome.ucsc.edu/cgi-bin/hgTracks?db=hg19&position=chr12:42112748-42113932	UW_VH_13124	C	<CN0>	100	PASS	SVTYPE=DEL;CIEND=0,264;CIPOS=-245,0;END=42113932;CS=DEL_union;MC=BI_GS_DEL1_B4_P2002_129,SI_BD_12147;AC=136;AF=0.02715655;NS=2504;AN=5008;EAS_AF=0.0;EUR_AF=0.001;AFR_AF=0.0991;AMR_AF=0.0058;SAS_AF=0.0	GT	0	1	1	0	0	0	0	1	1	0	0	0	0	0	0	0	0	0	0
chr12	42697826	42700088	2263	DEL	https://genome.ucsc.edu/cgi-bin/hgTracks?db=hg19&position=chr12:42304024-42306286	BI_GS_DEL1_B4_P2002_164	C	<CN0>	100	PASS	SVTYPE=DEL;CIEND=0,1;CIPOS=0,1;END=42306286;CS=DEL_union;MC=YL_CN_ITU_2775,SI_BD_12148,YL_CN_GWD_3901,UW_VH_2251;AC=534;AF=0.10662939;NS=2504;AN=5008;EAS_AF=0.1617;EUR_AF=0.0646;AFR_AF=0.1256;AMR_AF=0.0865;SAS_AF=0.0818	GT	1	0	1	0	0	0	0	1	0	1	0	0	0	0	0	1	1	1	2
chr12	45902934	45910033	7100	DEL	https://genome.ucsc.edu/cgi-bin/hgTracks?db=hg19&position=chr12:45509151-45516250	51387	.	<DEL>	29	PASS	SVTYPE=DEL;END=45516250;SVLEN=7100;STRANDS=+-;AF=0.53;CYTOBAND=12q12;1000G_ID=UW_VH_955;1000G_OVERLAP=0.95;DESCRIPTION=chr12:45509151-45516250_deletion;BP1=intergenic;BP2=intergenic;GENES=intergenic;ABPARTS=0.0;CENTROMERE=0.0;SEGDUP=0.0;STR=0.01;UNMAPABLE=0.01;MEDREFGL=20	GT:FT:PE:SR:CN:SC:SP:AR:HT:SQ:GL	0	2	1	1	1	1	1	0	0	0	1	1	1	1	0	0	0	0	0
chr12	52354757	52354890	134	DEL	https://genome.ucsc.edu/cgi-bin/hgTracks?db=hg19&position=chr12:51960973-51961106	DEL_pindel_36188	CTCTGAACCCAGTGTAGCTAATATTTTTTCACAGCCCTTTGCTTTCCCTTTTCCTTTTCTCTGGAATGCTTCTCCCCACTTCTCTTCCTAGCCAAACCCAGCGTCCTCCAGTGTGGACCTTCGTCCTCTTGTGT	C	.	PASS	SVTYPE=DEL;END=51961106;CS=DEL_pindel;AC=1141;AF=0.22783546;NS=2504;AN=5008;EAS_AF=0.2758;EUR_AF=0.2038;AFR_AF=0.0772;AMR_AF=0.5058;SAS_AF=0.2096;SITEPOST=0.9997	GT	0	0	0	0	0	0	0	0	1	0	0	0	0	1	0	1	0	2	1
chr12	52395074	52395845	772	DEL	https://genome.ucsc.edu/cgi-bin/hgTracks?db=hg19&position=chr12:52001290-52002061	BI_GS_DEL1_B3_P2012_11	A	<CN0>	100	PASS	SVTYPE=DEL;CIEND=-23,24;CIPOS=-23,24;END=52002061;CS=DEL_union;MC=UW_VH_1561,SI_BD_12197,UW_VH_19103;AC=1468;AF=0.29313099;NS=2504;AN=5008;EAS_AF=0.3304;EUR_AF=0.2306;AFR_AF=0.2171;AMR_AF=0.5447;SAS_AF=0.2434	GT	0	0	0	0	2	0	1	1	1	1	1	0	0	1	0	1	0	2	1
chr12	53375655	53378690	3036	DEL	https://genome.ucsc.edu/cgi-bin/hgTracks?db=hg19&position=chr12:52981871-52984906	UW_VH_1857	C	<CN0>	100	PASS	SVTYPE=DEL;CIEND=0,365;CIPOS=-412,0;END=52984906;CS=DEL_union;MC=BI_GS_DEL1_B3_P2013_16,YL_CN_BEB_2380,EM_DL_DEL19250;AC=384;AF=0.07667732;NS=2504;AN=5008;EAS_AF=0.0198;EUR_AF=0.0596;AFR_AF=0.1354;AMR_AF=0.0389;SAS_AF=0.1002	GT	0	0	0	0	0	0	0	0	1	0	0	0	0	0	0	1	1	0	1
chr12	56002284	56004276	1993	DEL	https://genome.ucsc.edu/cgi-bin/hgTracks?db=hg19&position=chr12:55608500-55610492	BI_GS_DEL1_B5_P2016_6	G	<CN0>	100	PASS	SVTYPE=DEL;CIEND=-1,1;CIPOS=-1,1;END=55610492;CS=DEL_union;MC=UW_VH_5477,EM_DL_DEL19341,YL_CN_ESN_2897;AC=428;AF=0.08546326;NS=2504;AN=5008;EAS_AF=0.1369;EUR_AF=0.003;AFR_AF=0.1936;AMR_AF=0.0317;SAS_AF=0.0092	GT	1	0	1	0	1	1	1	0	0	1	0	1	0	0	0	0	0	0	0
chr12	56031911	56034505	2595	DEL	https://genome.ucsc.edu/cgi-bin/hgTracks?db=hg19&position=chr12:55638127-55640721	BI_GS_DEL1_B2_P2016_32	A	<CN0>	100	PASS	SVTYPE=DEL;CIEND=-1,1;CIPOS=-1,1;END=55640721;CS=DEL_union;MC=YL_CN_YRI_3557,UW_VH_17255,EM_DL_DEL19361,UW_VH_14783,UW_VH_13497;AC=59;AF=0.01178115;NS=2504;AN=5008;EAS_AF=0.0;EUR_AF=0.0;AFR_AF=0.0424;AMR_AF=0.0029;SAS_AF=0.001	GT	0	1	1	0	0	0	0	0	0	0	2	0	0	0	0	0	0	0	1
chr12	56061001	56062657	1657	DEL	https://genome.ucsc.edu/cgi-bin/hgTracks?db=hg19&position=chr12:55667217-55668873	EM_DL_DEL10230824	G	<CN0>	100	PASS	SVTYPE=DEL;CIEND=-150,150;CIPOS=-150,150;END=55668873;CS=DEL_union;MC=UW_VH_16104,UW_VH_7095,UW_VH_8218,SI_BD_12215,YL_CN_MSL_2619,YL_CN_GWD_3911,UW_VH_16947;AC=244;AF=0.04872204;NS=2504;AN=5008;EAS_AF=0.0;EUR_AF=0.001;AFR_AF=0.177;AMR_AF=0.013;SAS_AF=0.0	GT	0	0	0	0	0	0	0	0	0	0	0	1	0	0	0	1	1	0	1
chr12	58028003	58029239	1237	DEL	https://genome.ucsc.edu/cgi-bin/hgTracks?db=hg19&position=chr12:57634220-57635456	BI_GS_DEL1_B3_P2018_2	A	<CN0>	100	PASS	SVTYPE=DEL;CIEND=0,1;CIPOS=0,1;END=57635456;CS=DEL_union;MC=YL_CN_GWD_3915,SI_BD_12226,UW_VH_958;AC=1188;AF=0.23722045;NS=2504;AN=5008;EAS_AF=0.1319;EUR_AF=0.2256;AFR_AF=0.3374;AMR_AF=0.2882;SAS_AF=0.1861	GT	2	1	2	1	1	1	1	0	1	1	1	2	0	1	0	1	0	0	0
chr12	58509504	58513819	4316	DEL	https://genome.ucsc.edu/cgi-bin/hgTracks?db=hg19&position=chr12:58115721-58120036	YL_CN_ACB_3199	A	<CN0>	100	PASS	SVTYPE=DEL;CIEND=-500,1000;CIPOS=-1000,500;END=58120036;CS=DEL_union;MC=BI_GS_DEL1_B4_P2018_103,UW_VH_7976,SI_BD_12227,EM_DL_DEL19450;AC=330;AF=0.06589457;NS=2504;AN=5008;EAS_AF=0.0;EUR_AF=0.0;AFR_AF=0.2383;AMR_AF=0.0202;SAS_AF=0.001	GT	0	0	0	0	1	0	1	1	0	0	1	1	0	0	0	0	0	0	0
chr12	59834242	59834292	51	DEL	https://genome.ucsc.edu/cgi-bin/hgTracks?db=hg19&position=chr12:59440461-59440511	DEL_pindel_36326	AGACCCTTATCAGTAGTTCTGCTTTTGCCCTTTGCCTTGTGATCTTTGTTG	A	.	PASS	SVTYPE=DEL;END=59440511;CS=DEL_pindel;AC=533;AF=0.10642971;NS=2504;AN=5008;EAS_AF=0.0764;EUR_AF=0.1014;AFR_AF=0.149;AMR_AF=0.1196;SAS_AF=0.0757;SITEPOST=0.9985	GT	1	0	0	1	0	1	0	0	0	0	0	1	0	0	0	0	0	0	0
chr12	59935796	59952863	17068	DEL	https://genome.ucsc.edu/cgi-bin/hgTracks?db=hg19&position=chr12:59542015-59559082	BI_GS_DEL1_B1_P2019_726	G	<CN0>	100	PASS	SVTYPE=DEL;CIEND=0,1;CIPOS=0,1;END=59559082;CS=DEL_union;MC=YL_CN_TSI_2746;AC=655;AF=0.13079073;NS=2504;AN=5008;EAS_AF=0.1101;EUR_AF=0.17;AFR_AF=0.1248;AMR_AF=0.1744;SAS_AF=0.089	GT	0	0	0	0	0	0	1	1	1	0	1	0	0	0	1	0	0	0	0
chr12	60412346	60413513	1168	DEL	https://genome.ucsc.edu/cgi-bin/hgTracks?db=hg19&position=chr12:60018565-60019732	BI_GS_DEL1_B5_P2020_450	G	<CN0>	100	PASS	SVTYPE=DEL;CIEND=0,0;CIPOS=0,0;END=60019732;CS=DEL_union;MC=SI_BD_12234;AC=925;AF=0.18470447;NS=2504;AN=5008;EAS_AF=0.1518;EUR_AF=0.2256;AFR_AF=0.1641;AMR_AF=0.3141;SAS_AF=0.1125	GT	0	0	0	1	0	1	0	1	0	0	0	0	0	0	0	0	1	1	1
chr12	60521816	60525034	3219	DEL	https://genome.ucsc.edu/cgi-bin/hgTracks?db=hg19&position=chr12:60128035-60131253	BI_GS_DEL1_B5_P2020_571	C	<CN0>	100	PASS	SVTYPE=DEL;CIEND=0,1;CIPOS=0,1;END=60131253;CS=DEL_union;MC=YL_CN_YRI_3570,UW_VH_959,EM_DL_DEL19481,UW_VH_3034,UW_VH_10408,UW_VH_25248,UW_VH_24935,SI_BD_12235,UW_VH_16742,UW_VH_19222;AC=1971;AF=0.39357029;NS=2504;AN=5008;EAS_AF=0.5337;EUR_AF=0.4722;AFR_AF=0.1097;AMR_AF=0.621;SAS_AF=0.3906	GT	0	0	0	1	1	0	0	0	0	0	0	0	0	0	1	0	2	1	1
chr12	60753231	60757920	4690	DEL	https://genome.ucsc.edu/cgi-bin/hgTracks?db=hg19&position=chr12:60359450-60364139	UW_VH_12833	T	<CN0>	100	PASS	SVTYPE=DEL;CIEND=0,291;CIPOS=-319,0;END=60364139;CS=DEL_union;MC=SI_BD_12237,UW_VH_17891,BI_GS_DEL1_B5_P2020_830,YL_CN_MSL_2624;AC=82;AF=0.0163738;NS=2504;AN=5008;EAS_AF=0.0;EUR_AF=0.001;AFR_AF=0.0613;AMR_AF=0.0;SAS_AF=0.0	GT	1	0	1	0	0	0	0	0	0	1	1	0	0	0	0	0	0	0	0
chr12	61332513	61333365	853	DEL	https://genome.ucsc.edu/cgi-bin/hgTracks?db=hg19&position=chr12:60938732-60939584	DEL_pindel_36348	TAATCTCATTTCCTTCTGCTTTTCCACTAGCTCACTCAACTACAGTCTGACTCCTTTTTGCCTCTTTTTACCCTGCAGCTTCTTCCACCTGAAAACTTAGCTGTACTTTCTGCCTGAAATATTTTTCCCCCAGTTACACACATAGCTTATACCCTAACTTGCTTTTAGTCATTCTAATGGTACCTTGTCATTGTATCTTTCTTTGACCACACTATTTAATATAGCAACTCCCCCACCACTTCTTCAACTATTCTCTGCTTGGTTTTTTTCTCTGTAGTATTCGTGATGGTCTTTCGTAAACGCATAGTTGATTTTTTATACATATGTGCTGTGATGGTTAATACTGAGTGTCAACTGGATTGAAGGATGCAAAGTATTGATCCTGGGTGTGTCTGTGAG…	T	.	PASS	SVTYPE=DEL;END=60939584;CS=DEL_pindel;AC=279;AF=0.05571086;NS=2504;AN=5008;EAS_AF=0.0466;EUR_AF=0.0149;AFR_AF=0.0877;AMR_AF=0.098;SAS_AF=0.0337;SITEPOST=0.9966	GT	0	1	1	0	0	0	1	0	0	0	0	1	0	0	0	0	0	0	0
chr12	62295031	62295217	187	DEL	https://genome.ucsc.edu/cgi-bin/hgTracks?db=hg19&position=chr12:61901250-61901436	DEL_pindel_36368	TCAATTTCACTTTTTTTTTTTTTTTTTTTTTTTTTTTTTTATTATACTCTAAGTTTTAGGGTACATGTGCATATTGTGCAGGTTAGTTACATATGTATACATGTGCCATGCTGGTGCGCTGCACCCACTAATGTGTCATCTAGCATTAGGTATATCTCCCAATGCTATCCCTCCCCCCTCCCCCGAC	T	.	PASS	SVTYPE=DEL;END=61901436;CS=DEL_pindel;AC=3476;AF=0.69408946;NS=2504;AN=5008;EAS_AF=0.753;EUR_AF=0.6461;AFR_AF=0.7587;AMR_AF=0.611;SAS_AF=0.6544;SITEPOST=0.9824	GT	2	2	2	1	1	2	2	2	1	2	1	2	2	0	1	1	2	2	2
chr12	62393959	62394495	537	DEL	https://genome.ucsc.edu/cgi-bin/hgTracks?db=hg19&position=chr12:62000178-62000714	BI_GS_DEL1_B2_P2022_292	T	<CN0>	100	PASS	SVTYPE=DEL;CIEND=0,0;CIPOS=0,0;END=62000714;CS=DEL_union;MC=DEL_pindel_36369;AC=962;AF=0.19209265;NS=2504;AN=5008;EAS_AF=0.3591;EUR_AF=0.1461;AFR_AF=0.0726;AMR_AF=0.2651;SAS_AF=0.1769	GT	0	0	0	0	1	0	0	0	0	1	0	0	0	1	0	0	1	1	2
chr12	65017475	65018496	1022	DEL	https://genome.ucsc.edu/cgi-bin/hgTracks?db=hg19&position=chr12:64623695-64624716	BI_GS_DEL1_B5_P2025_21	T	<CN0>	100	PASS	SVTYPE=DEL;CIEND=-1,1;CIPOS=-1,1;END=64624716;CS=DEL_union;MC=SI_BD_12255,UW_VH_12904,EM_DL_DEL10233868;AC=46;AF=0.0091853;NS=2504;AN=5008;EAS_AF=0.0;EUR_AF=0.0;AFR_AF=0.0348;AMR_AF=0.0;SAS_AF=0.0	GT	0	1	1	0	1	0	0	1	0	0	1	1	0	0	0	0	0	0	0
chr12	66527634	66529882	2249	DEL	https://genome.ucsc.edu/cgi-bin/hgTracks?db=hg19&position=chr12:66133854-66136102	UW_VH_4494	C	<CN0>	100	PASS	SVTYPE=DEL;CIEND=0,475;CIPOS=-608,0;END=66136102;CS=DEL_union;MC=BI_GS_DEL1_B1_P2026_489,SI_BD_12262,UW_VH_7096,YL_CN_TSI_2756;AC=2985;AF=0.59604633;NS=2504;AN=5008;EAS_AF=0.8879;EUR_AF=0.4334;AFR_AF=0.6808;AMR_AF=0.2983;SAS_AF=0.5593	GT	2	1	2	0	1	2	2	1	2	2	2	2	0	1	2	2	2	2	2
chr12	69174849	69174903	55	DEL	https://genome.ucsc.edu/cgi-bin/hgTracks?db=hg19&position=chr12:68781069-68781123	DEL_pindel_36493	GTGGATGTCTTTGGGGAAGAAAAATTCAGGATGAGTTTATTGAGAGCATTATTTT	G	.	PASS	SVTYPE=DEL;END=68781123;CS=DEL_pindel;AC=474;AF=0.09464856;NS=2504;AN=5008;EAS_AF=0.0;EUR_AF=0.003;AFR_AF=0.3366;AMR_AF=0.0375;SAS_AF=0.0;SITEPOST=0.9996	GT	2	1	2	1	1	1	1	0	0	1	0	1	0	0	1	0	0	0	0
chr12	69255776	69256522	747	DEL	https://genome.ucsc.edu/cgi-bin/hgTracks?db=hg19&position=chr12:68861996-68862742	BI_GS_DEL1_B3_P2029_10	T	<CN0>	100	PASS	SVTYPE=DEL;CIEND=0,0;CIPOS=0,0;END=68862742;CS=DEL_union;MC=DEL_pindel_36497,UW_VH_961;AC=891;AF=0.17791534;NS=2504;AN=5008;EAS_AF=0.0139;EUR_AF=0.2117;AFR_AF=0.3101;AMR_AF=0.2089;SAS_AF=0.1115	GT	0	1	0	1	0	1	1	1	1	1	1	1	0	1	0	1	0	0	0
chr12	71602363	71604480	2118	DEL	https://genome.ucsc.edu/cgi-bin/hgTracks?db=hg19&position=chr12:71208583-71210700	BI_GS_DEL1_B2_P2031_416	T	<CN0>	100	PASS	SVTYPE=DEL;CIEND=0,0;CIPOS=0,0;END=71210700;CS=DEL_union;MC=UW_VH_962,EM_DL_DEL19776,YL_CN_ACB_3215,YL_CN_KHV_2936,YL_CN_LWK_2729;AC=2209;AF=0.44109425;NS=2504;AN=5008;EAS_AF=0.0794;EUR_AF=0.497;AFR_AF=0.7088;AMR_AF=0.3689;SAS_AF=0.4458	GT	1	1	1	1	1	1	1	2	2	2	2	2	1	1	0	0	0	0	0
chr12	72189187	72190569	1383	DEL	https://genome.ucsc.edu/cgi-bin/hgTracks?db=hg19&position=chr12:71795407-71796789	UW_VH_13634	T	<CN0>	100	PASS	SVTYPE=DEL;CIEND=0,454;CIPOS=-482,0;END=71796789;CS=DEL_union;MC=YL_CN_STU_2821,EM_DL_DEL10236107,YL_CN_CHB_2853,UW_VH_963,YL_CN_YRI_3587,YL_CN_CDX_2409,YL_CN_JPT_3025,SI_BD_12288;AC=1771;AF=0.35363419;NS=2504;AN=5008;EAS_AF=0.4861;EUR_AF=0.1541;AFR_AF=0.3926;AMR_AF=0.3199;SAS_AF=0.3937	GT	0	0	0	0	0	0	0	1	2	1	1	1	0	1	1	2	1	2	1
chr12	72222021	72222764	744	DEL	https://genome.ucsc.edu/cgi-bin/hgTracks?db=hg19&position=chr12:71828241-71828984	BI_GS_DEL1_B4_P2032_45	T	<CN0>	100	PASS	SVTYPE=DEL;CIEND=-1,1;CIPOS=-1,1;END=71828984;CS=DEL_union;MC=UW_VH_8645,SI_BD_12289;AC=172;AF=0.03434505;NS=2504;AN=5008;EAS_AF=0.0;EUR_AF=0.001;AFR_AF=0.1248;AMR_AF=0.0086;SAS_AF=0.0	GT	1	0	1	1	1	0	0	1	0	0	1	2	0	0	0	0	0	0	0
chr12	72356517	72358157	1641	DEL	https://genome.ucsc.edu/cgi-bin/hgTracks?db=hg19&position=chr12:71962737-71964377	YL_CN_BEB_2395	T	<CN0>	100	PASS	SVTYPE=DEL;CIEND=-500,1000;CIPOS=-1000,500;END=71964377;CS=DEL_union;MC=UW_VH_10807,UW_VH_25109,UW_VH_20952,YL_CN_CHB_2855,YL_CN_CEU_3533,YL_CN_CHS_2920,UW_VH_25377,YL_CN_JPT_3026,UW_VH_13551,UW_VH_17570,BI_GS_DEL1_B1_P2032_280,YL_CN_CLM_2462,YL_CN_ESN_2917,UW_VH_9060,YL_CN_LWK_2731,UW_VH_9511,UW_VH_25209,YL_CN_GIH_2227,UW_VH_16962,UW_VH_4343,UW_VH_13805,YL_CN_PEL_2567,SI_BD_12291,UW_VH_25266,YL_…	GT	2	1	1	2	1	2	1	2	2	1	2	2	1	0	1	1	2	2	2
chr12	72739802	72739855	54	DEL	https://genome.ucsc.edu/cgi-bin/hgTracks?db=hg19&position=chr12:72346022-72346075	DEL_pindel_36548	TCATGGAATGATATGAAAAATTTGCATTTGCTTTTCAAAGGTAGTGACACAGAA	T	.	PASS	SVTYPE=DEL;END=72346075;CS=DEL_pindel;AC=1023;AF=0.20427316;NS=2504;AN=5008;EAS_AF=0.0853;EUR_AF=0.3907;AFR_AF=0.0318;AMR_AF=0.1888;SAS_AF=0.3793;SITEPOST=0.9999	GT	0	0	0	0	0	0	0	0	0	0	0	0	1	1	1	1	0	0	0
chr12	74104692	74105402	711	DEL	https://genome.ucsc.edu/cgi-bin/hgTracks?db=hg19&position=chr12:73710912-73711622	UW_VH_1562	T	<CN0>	100	PASS	SVTYPE=DEL;CIEND=0,303;CIPOS=-478,0;END=73711622;CS=DEL_union;MC=SI_BD_12297,BI_GS_DEL1_B2_P2034_82;AC=1153;AF=0.23023163;NS=2504;AN=5008;EAS_AF=0.0546;EUR_AF=0.2256;AFR_AF=0.3956;AMR_AF=0.183;SAS_AF=0.226	GT	0	1	0	2	2	1	1	0	1	1	1	0	0	0	0	0	1	0	0
chr12	74644571	74648051	3481	DEL	https://genome.ucsc.edu/cgi-bin/hgTracks?db=hg19&position=chr12:74250791-74254271	BI_GS_DEL1_B1_P2034_485	T	<CN0>	100	PASS	SVTYPE=DEL;CIEND=0,1;CIPOS=0,1;END=74254271;CS=DEL_union;MC=YL_CN_ITU_2810,UW_VH_3114,EM_DL_DEL19835,UW_VH_22910,UW_VH_17455,UW_VH_11370;AC=524;AF=0.10463259;NS=2504;AN=5008;EAS_AF=0.0903;EUR_AF=0.0169;AFR_AF=0.2534;AMR_AF=0.0504;SAS_AF=0.047	GT	0	1	0	1	0	0	1	1	0	1	0	0	0	0	0	0	1	0	1
chr12	78099003	78100737	1735	DEL	https://genome.ucsc.edu/cgi-bin/hgTracks?db=hg19&position=chr12:77705223-77706957	BI_GS_DEL1_B1_P2038_80	A	<CN0>	100	PASS	SVTYPE=DEL;CIEND=-1,1;CIPOS=-1,1;END=77706957;CS=DEL_union;MC=UW_VH_3366;AC=125;AF=0.02496006;NS=2504;AN=5008;EAS_AF=0.0;EUR_AF=0.0179;AFR_AF=0.0734;AMR_AF=0.0072;SAS_AF=0.0051	GT	2	1	1	0	0	0	0	1	0	0	0	0	0	0	0	0	0	0	0
chr12	82104485	82109042	4558	DEL	https://genome.ucsc.edu/cgi-bin/hgTracks?db=hg19&position=chr12:81710706-81715263	BI_GS_DEL1_B2_P2042_69	C	<CN0>	100	PASS	SVTYPE=DEL;CIEND=0,0;CIPOS=0,0;END=81715263;CS=DEL_union;MC=UW_VH_7234,UW_VH_5054,UW_VH_6862,YL_CN_CLM_2476,EM_DL_DEL19960;AC=192;AF=0.03833866;NS=2504;AN=5008;EAS_AF=0.1329;EUR_AF=0.008;AFR_AF=0.0008;AMR_AF=0.0706;SAS_AF=0.0	GT	0	0	0	0	0	0	0	0	0	0	0	0	0	0	1	1	1	0	1
chr12	82139688	82144323	4636	DEL	https://genome.ucsc.edu/cgi-bin/hgTracks?db=hg19&position=chr12:81745909-81750544	UW_VH_24823	C	<CN0>	100	PASS	SVTYPE=DEL;CIEND=0,367;CIPOS=-298,0;END=81750544;CS=DEL_union;MC=YL_CN_MXL_2401,UW_VH_5519,SI_BD_12335,UW_VH_19539,UW_VH_2410,UW_VH_17973,BI_GS_DEL1_B5_P2042_137,EM_DL_DEL19962,UW_VH_5865;AC=787;AF=0.15714856;NS=2504;AN=5008;EAS_AF=0.246;EUR_AF=0.2157;AFR_AF=0.0083;AMR_AF=0.2133;SAS_AF=0.1667	GT	0	0	0	0	0	0	0	0	0	0	0	0	0	1	1	2	1	0	1
chr12	84593115	84596020	2906	DEL	https://genome.ucsc.edu/cgi-bin/hgTracks?db=hg19&position=chr12:84199336-84202241	BI_GS_DEL1_B1_P2044_422	G	<CN0>	100	PASS	SVTYPE=DEL;CIEND=0,0;CIPOS=0,0;END=84202241;CS=DEL_union;MC=YL_CN_GWD_3950,UW_VH_2328,UW_VH_3035,UW_VH_13890,YL_CN_CDX_2420,SI_BD_12353;AC=653;AF=0.13039137;NS=2504;AN=5008;EAS_AF=0.0565;EUR_AF=0.2266;AFR_AF=0.056;AMR_AF=0.2161;SAS_AF=0.1472	GT	1	1	1	0	0	0	0	0	0	1	0	0	2	1	0	1	0	0	0
chr12	86695699	86703060	7362	DEL	https://genome.ucsc.edu/cgi-bin/hgTracks?db=hg19&position=chr12:86301921-86309282	BI_GS_DEL1_B2_P2046_429	A	<CN0>	100	PASS	SVTYPE=DEL;CIEND=0,1;CIPOS=0,1;END=86309282;CS=DEL_union;MC=UW_VH_14337,YL_CN_GIH_2241,EM_DL_DEL20064,UW_VH_5866,UW_VH_15298,UW_VH_5837,UW_VH_17528,SI_BD_12363;AC=265;AF=0.05291534;NS=2504;AN=5008;EAS_AF=0.0486;EUR_AF=0.005;AFR_AF=0.1437;AMR_AF=0.0159;SAS_AF=0.0102	GT	0	0	0	0	1	0	1	0	1	0	1	0	0	0	0	0	0	0	0
chr12	89611824	89612206	383	DEL	https://genome.ucsc.edu/cgi-bin/hgTracks?db=hg19&position=chr12:89218047-89218429	DEL_pindel_36884	TATTGTACTTAGTCTAATGAATATTGAGAGCAAAAGATAGTTAACAAGGGACTAGCTTGAAAAATAGACTGCTTAGAACCCCTGAATGGGCAGTAAAGCAGACCTGCTTGTTTGCAGCAGCAGTGGCCATTTTTAAGGGTATTTATCTAGGAAATTATTAAAGAGGAGAAAACAAAAACATGCAGATCCAGTTGAGAAACCATCCTTACCAAGACGTGTGAAAGCTACAAAGATTACATCAGAAGTAAGAGGACATTTATCCTGTCTGCTGTTCGTCCCCTCTCTCTCTTTTCCTATGCCTTTAGTTTTCTAAATAAGAGGCCATAAAGAATAATTATTTAATATGGTTTGGCTCTGTGTCCCCTACCCAAATCTCACCTTGA	T	.	PASS	SVTYPE=DEL;END=89218429;CS=DEL_pindel;AC=148;AF=0.02955272;NS=2504;AN=5008;EAS_AF=0.0;EUR_AF=0.001;AFR_AF=0.1021;AMR_AF=0.0173;SAS_AF=0.0;SITEPOST=0.9992	GT	0	0	0	0	0	1	0	0	1	1	1	1	0	0	0	0	0	0	0
chr12	90487031	90491708	4678	DEL	https://genome.ucsc.edu/cgi-bin/hgTracks?db=hg19&position=chr12:90093254-90097931	UW_VH_21853	T	<CN0>	100	PASS	SVTYPE=DEL;CIEND=0,218;CIPOS=-51,0;END=90097931;CS=DEL_union;MC=YL_CN_CEU_3551,EM_DL_DEL20133,BI_GS_DEL1_B5_P2050_641;AC=1971;AF=0.39357029;NS=2504;AN=5008;EAS_AF=0.6141;EUR_AF=0.3986;AFR_AF=0.1331;AMR_AF=0.3156;SAS_AF=0.5685	GT	1	1	0	0	1	0	0	0	0	1	0	1	1	1	0	0	2	1	1
chr12	90890336	90899194	8859	DEL	https://genome.ucsc.edu/cgi-bin/hgTracks?db=hg19&position=chr12:90496559-90505417	BI_GS_DEL1_B2_P2050_681	T	<CN0>	100	PASS	SVTYPE=DEL;CIEND=0,1;CIPOS=0,1;END=90505417;CS=DEL_union;MC=YL_CN_YRI_3618,EM_DL_DEL20141,UW_VH_8041,UW_VH_13573,SI_BD_12382;AC=103;AF=0.02056709;NS=2504;AN=5008;EAS_AF=0.0;EUR_AF=0.0;AFR_AF=0.0741;AMR_AF=0.0072;SAS_AF=0.0	GT	1	0	1	0	0	0	0	1	1	0	0	1	0	0	0	0	0	0	0
chr12	93504293	93505385	1093	DEL	https://genome.ucsc.edu/cgi-bin/hgTracks?db=hg19&position=chr12:93110517-93111609	BI_GS_DEL1_B5_P2053_612	A	<CN0>	100	PASS	SVTYPE=DEL;CIEND=0,0;CIPOS=0,0;END=93111609;CS=DEL_union;MC=EM_DL_DEL10244274,UW_VH_1565;AC=584;AF=0.11661342;NS=2504;AN=5008;EAS_AF=0.2192;EUR_AF=0.0855;AFR_AF=0.0976;AMR_AF=0.1484;SAS_AF=0.046	GT	0	1	0	0	1	0	0	1	1	0	0	0	0	1	0	1	0	1	0
chr12	93784271	93787920	3650	DEL	https://genome.ucsc.edu/cgi-bin/hgTracks?db=hg19&position=chr12:93390495-93394144	BI_GS_DEL1_B2_P2053_529	G	<CN0>	100	PASS	SVTYPE=DEL;CIEND=-10,10;CIPOS=-10,10;END=93394144;CS=DEL_union;MC=SI_BD_12392;AC=13;AF=0.00259585;NS=2504;AN=5008;EAS_AF=0.0;EUR_AF=0.0;AFR_AF=0.0098;AMR_AF=0.0;SAS_AF=0.0	GT	0	0	0	0	0	1	0	0	0	0	0	0	0	0	0	1	1	0	1
chr12	95244023	95244449	427	DEL	https://genome.ucsc.edu/cgi-bin/hgTracks?db=hg19&position=chr12:94850247-94850673	BI_GS_DEL1_B3_P2055_4	A	<CN0>	100	PASS	SVTYPE=DEL;CIEND=0,0;CIPOS=0,0;END=94850673;CS=DEL_union;MC=DEL_pindel_36990;AC=2823;AF=0.56369808;NS=2504;AN=5008;EAS_AF=0.5198;EUR_AF=0.7276;AFR_AF=0.3321;AMR_AF=0.6859;SAS_AF=0.6667	GT	1	1	0	1	1	0	1	1	1	0	1	0	2	1	1	1	2	0	0
chr12	96010454	96012414	1961	DEL	https://genome.ucsc.edu/cgi-bin/hgTracks?db=hg19&position=chr12:95616678-95618638	BI_GS_DEL1_B1_P2056_4	C	<CN0>	100	PASS	SVTYPE=DEL;CIEND=0,0;CIPOS=0,0;END=95618638;CS=DEL_union;MC=EM_DL_DEL10245981,YL_CN_MXL_2417,UW_VH_967,UW_VH_8321;AC=1732;AF=0.34584665;NS=2504;AN=5008;EAS_AF=0.3244;EUR_AF=0.3121;AFR_AF=0.4047;AMR_AF=0.33;SAS_AF=0.3344	GT	1	1	1	0	1	1	1	1	1	1	1	1	1	2	2	2	1	0	1
chr12	96036923	96038963	2041	DEL	https://genome.ucsc.edu/cgi-bin/hgTracks?db=hg19&position=chr12:95643147-95645187	BI_GS_DEL1_B3_P2056_6	T	<CN0>	100	PASS	SVTYPE=DEL;CIEND=0,0;CIPOS=0,0;END=95645187;CS=DEL_union;MC=UW_VH_12398,SI_BD_12398,YL_CN_ESN_2941,UW_VH_8609;AC=209;AF=0.04173323;NS=2504;AN=5008;EAS_AF=0.0;EUR_AF=0.001;AFR_AF=0.146;AMR_AF=0.0115;SAS_AF=0.0072	GT	0	0	1	0	1	1	0	0	1	1	1	1	0	0	0	1	1	0	1
chr12	96233490	96236776	3287	DEL	https://genome.ucsc.edu/cgi-bin/hgTracks?db=hg19&position=chr12:95839712-95842998	YL_CN_PUR_3473	T	<CN0>	100	PASS	SVTYPE=DEL;CIEND=-500,1000;CIPOS=-1000,500;END=95842998;CS=DEL_union;MC=SI_BD_12401;AC=4160;AF=0.83067093;NS=2504;AN=5008;EAS_AF=0.875;EUR_AF=0.7753;AFR_AF=0.8911;AMR_AF=0.8213;SAS_AF=0.7669	GT	2	2	2	2	1	2	2	2	2	2	2	2	2	1	1	2	2	2	2
chr12	97992245	97993565	1321	DEL	https://genome.ucsc.edu/cgi-bin/hgTracks?db=hg19&position=chr12:97598467-97599787	BI_GS_DEL1_B4_P2057_210	T	<CN0>	100	PASS	SVTYPE=DEL;CIEND=0,1;CIPOS=0,1;END=97599787;CS=DEL_union;MC=UW_VH_9588,SI_BD_12410;AC=95;AF=0.01896965;NS=2504;AN=5008;EAS_AF=0.0;EUR_AF=0.0;AFR_AF=0.0681;AMR_AF=0.0072;SAS_AF=0.0	GT	0	1	0	0	1	0	0	0	0	1	0	1	0	0	0	0	0	0	0
chr12	98669930	98672101	2172	DEL	https://genome.ucsc.edu/cgi-bin/hgTracks?db=hg19&position=chr12:98276152-98278323	UW_VH_12527	A	<CN0>	100	PASS	SVTYPE=DEL;CIEND=0,243;CIPOS=-375,0;END=98278323;CS=DEL_union;MC=SI_BD_12412,BI_GS_DEL1_B5_P2058_878,EM_DL_DEL20851,UW_VH_2344,YL_CN_CEU_3558;AC=645;AF=0.12879393;NS=2504;AN=5008;EAS_AF=0.0079;EUR_AF=0.2445;AFR_AF=0.1195;AMR_AF=0.1671;SAS_AF=0.1196	GT	1	1	1	0	0	0	0	0	0	0	0	0	1	1	0	1	0	0	0
chr12	98956800	98963135	6336	DEL	https://genome.ucsc.edu/cgi-bin/hgTracks?db=hg19&position=chr12:98563022-98569357	YL_CN_PUR_3481	T	<CN0>	100	PASS	SVTYPE=DEL;CIEND=-500,1000;CIPOS=-1000,500;END=98569357;CS=DEL_union;MC=UW_VH_7084,BI_GS_DEL1_B3_P2058_47,SI_BD_12414;AC=15;AF=0.00299521;NS=2504;AN=5008;EAS_AF=0.001;EUR_AF=0.0;AFR_AF=0.0076;AMR_AF=0.0043;SAS_AF=0.001	GT	0	0	0	1	0	0	0	0	0	0	0	0	0	1	1	1	0	0	0
chr12	99016624	99017950	1327	DEL	https://genome.ucsc.edu/cgi-bin/hgTracks?db=hg19&position=chr12:98622846-98624172	BI_GS_DEL1_B1_P2059_9	A	<CN0>	100	PASS	SVTYPE=DEL;CIEND=-2,2;CIPOS=-2,2;END=98624172;CS=DEL_union;MC=UW_VH_7890,UW_VH_13481,EM_DL_DEL10247176,SI_BD_12416,YL_CN_YRI_3628;AC=117;AF=0.02336262;NS=2504;AN=5008;EAS_AF=0.0;EUR_AF=0.001;AFR_AF=0.0825;AMR_AF=0.0101;SAS_AF=0.0	GT	0	1	0	0	0	0	1	0	1	1	0	0	0	0	0	0	0	0	0
chr12	99793931	99802772	8842	DEL	https://genome.ucsc.edu/cgi-bin/hgTracks?db=hg19&position=chr12:99400153-99408994	BI_GS_DEL1_B5_P2059_1020	T	<CN0>	100	PASS	SVTYPE=DEL;CIEND=-15,16;CIPOS=-15,16;END=99408994;CS=DEL_union;MC=YL_CN_CEU_3560,EM_DL_DEL20875,UW_VH_1566;AC=517;AF=0.10323482;NS=2504;AN=5008;EAS_AF=0.0;EUR_AF=0.1481;AFR_AF=0.1959;AMR_AF=0.1254;SAS_AF=0.0225	GT	0	0	0	0	0	0	1	0	0	1	2	0	1	0	0	0	0	0	0
chr12	101756301	101756957	657	DEL	https://genome.ucsc.edu/cgi-bin/hgTracks?db=hg19&position=chr12:101362523-101363179	BI_GS_DEL1_B1_P2061_721	G	<CN0>	100	PASS	SVTYPE=DEL;CIEND=0,0;CIPOS=0,0;END=101363179;CS=DEL_union;MC=UW_VH_3414,SI_BD_12431;AC=1821;AF=0.36361821;NS=2504;AN=5008;EAS_AF=0.5417;EUR_AF=0.0229;AFR_AF=0.6762;AMR_AF=0.2075;SAS_AF=0.2188	GT	2	2	2	1	1	0	1	2	2	1	1	2	0	0	0	0	1	0	0
chr12	102102410	102107115	4706	DEL	https://genome.ucsc.edu/cgi-bin/hgTracks?db=hg19&position=chr12:101708632-101713337	UW_VH_8768	G	<CN0>	100	PASS	SVTYPE=DEL;CIEND=0,371;CIPOS=-310,0;END=101713337;CS=DEL_union;MC=UW_VH_5379,UW_VH_2253,YL_CN_ESN_2947,UW_VH_11766,BI_GS_DEL1_B1_P2062_88,UW_VH_17641,EM_DL_DEL20945;AC=440;AF=0.08785942;NS=2504;AN=5008;EAS_AF=0.1161;EUR_AF=0.1133;AFR_AF=0.0174;AMR_AF=0.1599;SAS_AF=0.0767	GT	0	0	0	0	0	0	0	0	0	0	0	0	1	0	0	0	1	1	2
chr12	108863828	108866433	2606	DEL	https://genome.ucsc.edu/cgi-bin/hgTracks?db=hg19&position=chr12:108470051-108472656	BI_GS_DEL1_B3_P2068_25	C	<CN0>	100	PASS	SVTYPE=DEL;CIEND=-6,6;CIPOS=-6,6;END=108472656;CS=DEL_union;MC=SI_BD_12456,UW_VH_8043;AC=133;AF=0.02655751;NS=2504;AN=5008;EAS_AF=0.0;EUR_AF=0.001;AFR_AF=0.0938;AMR_AF=0.0115;SAS_AF=0.0	GT	0	0	0	1	1	0	1	1	0	0	0	1	0	0	0	0	0	0	0
chr12	112296432	112297167	736	DEL	https://genome.ucsc.edu/cgi-bin/hgTracks?db=hg19&position=chr12:111858628-111859363	BI_GS_DEL1_B4_P2072_42	C	<CN0>	100	PASS	SVTYPE=DEL;CIEND=0,0;CIPOS=0,0;END=111859363;CS=DEL_union;AC=711;AF=0.14197284;NS=2504;AN=5008;EAS_AF=0.2698;EUR_AF=0.0944;AFR_AF=0.121;AMR_AF=0.0519;SAS_AF=0.1513	GT	0	0	0	2	0	0	2	1	0	1	1	0	0	0	0	0	2	0	1
chr12	113019457	113020521	1065	DEL	https://genome.ucsc.edu/cgi-bin/hgTracks?db=hg19&position=chr12:112581653-112582717	BI_GS_DEL1_B1_P2073_16	G	<CN0>	100	PASS	SVTYPE=DEL;CIEND=0,0;CIPOS=0,0;END=112582717;CS=DEL_union;MC=UW_VH_15711,UW_VH_5960,UW_VH_2116,UW_VH_14717,EM_DL_DEL10252221,UW_VH_15920;AC=778;AF=0.15535144;NS=2504;AN=5008;EAS_AF=0.0546;EUR_AF=0.0815;AFR_AF=0.1475;AMR_AF=0.0951;SAS_AF=0.3885	GT	1	0	1	1	0	0	1	0	1	1	1	0	0	0	0	0	0	0	0
chr12	114376199	114376269	71	DEL	https://genome.ucsc.edu/cgi-bin/hgTracks?db=hg19&position=chr12:113938394-113938464	DEL_pindel_37355	TGGGGACATGAATATCTATCTCTAAGAATTGCTGGGGGGCATATGAATACCTATCTCTAAGAATTGCTGGG	T	.	PASS	SVTYPE=DEL;END=113938464;CS=DEL_pindel;AC=759;AF=0.15155751;NS=2504;AN=5008;EAS_AF=0.1518;EUR_AF=0.0885;AFR_AF=0.2458;AMR_AF=0.0562;SAS_AF=0.1564;SITEPOST=0.9994	GT	1	1	2	1	0	1	1	0	0	1	1	1	0	1	0	0	0	0	0
chr12	114570755	114570809	55	DEL	https://genome.ucsc.edu/cgi-bin/hgTracks?db=hg19&position=chr12:114132950-114133004	DEL_pindel_37359	CTATATATATATATATATATATATATATATATATATATATATATATATATATATA	C	.	PASS	SVTYPE=DEL;END=114133004;CS=DEL_pindel;AC=541;AF=0.10802716;NS=2504;AN=5008;EAS_AF=0.0704;EUR_AF=0.0795;AFR_AF=0.143;AMR_AF=0.0807;SAS_AF=0.1483;SITEPOST=0.9998	GT	0	0	0	1	0	0	0	0	0	0	0	0	0	0	0	1	1	0	1
chr12	114728332	114728398	67	DEL	https://genome.ucsc.edu/cgi-bin/hgTracks?db=hg19&position=chr12:114290527-114290593	DEL_pindel_37364	TTGCACCCAGCAGAAAGGTAAATTCTTTCTTGCAGGGAGCTCCAAGTGGTACACTCCCATGGCTGCC	T	.	PASS	SVTYPE=DEL;END=114290593;CS=DEL_pindel;AC=1603;AF=0.32008786;NS=2504;AN=5008;EAS_AF=0.3948;EUR_AF=0.4911;AFR_AF=0.1619;AMR_AF=0.2997;SAS_AF=0.2955;SITEPOST=0.9999	GT	0	0	0	1	0	0	0	0	0	0	0	1	0	1	1	0	0	2	1
chr12	115023765	115023828	64	DEL	https://genome.ucsc.edu/cgi-bin/hgTracks?db=hg19&position=chr12:114585960-114586023	DEL_pindel_37371	GCTGAGGTGGGCAGATCACCTGAGGTCAGGAGTTTGAGACCAGCCTGGCCAACATGGTGAAACC	G	.	PASS	SVTYPE=DEL;END=114586023;CS=DEL_pindel;AC=4319;AF=0.86242013;NS=2504;AN=5008;EAS_AF=0.9921;EUR_AF=0.9374;AFR_AF=0.6188;AMR_AF=0.9395;SAS_AF=0.9264;SITEPOST=1.0	GT	0	0	0	1	1	0	2	2	1	1	1	1	2	2	2	2	2	2	2
chr12	116208916	116208980	65	DEL	https://genome.ucsc.edu/cgi-bin/hgTracks?db=hg19&position=chr12:115771111-115771175	DEL_pindel_37393	TTCAAGATCATTGCCCTAGGCAACAGGGTCTTGATTTTGCAGGGACCTCCAGAGGAGTGCACGAA	T	.	PASS	SVTYPE=DEL;END=115771175;CS=DEL_pindel;AC=1436;AF=0.28674121;NS=2504;AN=5008;EAS_AF=0.3651;EUR_AF=0.1133;AFR_AF=0.3268;AMR_AF=0.1816;SAS_AF=0.4049;SITEPOST=1.0	GT	1	0	0	1	2	0	1	1	1	0	1	0	0	0	0	0	1	1	1
chr12	122230007	122230060	54	DEL	https://genome.ucsc.edu/cgi-bin/hgTracks?db=hg19&position=chr12:121792101-121792154	DEL_pindel_37497	AGGGGGGCTCTGAGCTAGGACAGCCCCTTTTCGGGTCCTCTCCAAGGTCTAGGT	A	.	PASS	SVTYPE=DEL;END=121792154;CS=DEL_pindel;AC=583;AF=0.11641374;NS=2504;AN=5008;EAS_AF=0.2103;EUR_AF=0.0239;AFR_AF=0.1619;AMR_AF=0.0259;SAS_AF=0.1176;SITEPOST=0.9998	GT	1	0	1	0	0	1	0	0	2	0	0	0	0	0	0	0	1	2	2
chr12	122635058	122650753	15696	DEL	https://genome.ucsc.edu/cgi-bin/hgTracks?db=hg19&position=chr12:122150511-122166206	YL_CN_ESN_2954	T	<CN0>	100	PASS	SVTYPE=DEL;CIEND=-500,1000;CIPOS=-1000,500;END=122166206;CS=DEL_union;MC=UW_VH_9754,BI_GS_DEL1_B1_P2082_358,SI_BD_12547;AC=31;AF=0.0061901;NS=2504;AN=5008;EAS_AF=0.0;EUR_AF=0.0;AFR_AF=0.0204;AMR_AF=0.0058;SAS_AF=0.0	GT	0	0	1	0	0	0	0	0	1	0	0	0	0	0	0	1	1	0	1
chr12	122947416	122947466	51	DEL	https://genome.ucsc.edu/cgi-bin/hgTracks?db=hg19&position=chr12:122462869-122462919	DEL_pindel_37516	GACAGAGCGAGACTCCATCTCAAAAAAAAAAAAAAAAAAAAAAAGAAAGAA	G	.	PASS	SVTYPE=DEL;END=122462919;CS=DEL_pindel;AC=2249;AF=0.44908147;NS=2504;AN=5008;EAS_AF=0.381;EUR_AF=0.6332;AFR_AF=0.2481;AMR_AF=0.4942;SAS_AF=0.5695;SITEPOST=0.9995	GT	0	0	0	0	0	2	0	1	2	1	0	1	1	1	0	0	0	1	0
chr12	123834077	123834140	64	DEL	https://genome.ucsc.edu/cgi-bin/hgTracks?db=hg19&position=chr12:123349530-123349593	DEL_pindel_37535	TCTATACGTTTATAATAACATCAAAGCAGAAAATAATGTTTTGGTTTTCATTATTATTTTCTGC	T	.	PASS	SVTYPE=DEL;END=123349593;CS=DEL_pindel;AC=406;AF=0.08107029;NS=2504;AN=5008;EAS_AF=0.0;EUR_AF=0.007;AFR_AF=0.2791;AMR_AF=0.0403;SAS_AF=0.002;SITEPOST=0.9991	GT	0	1	0	0	0	2	0	2	1	0	1	0	0	0	0	0	0	0	0
chr12	124709001	124709118	118	DEL	https://genome.ucsc.edu/cgi-bin/hgTracks?db=hg19&position=chr12:124224455-124224572	DEL_pindel_37559	CATCTGTAATCCCAGCTACTCGGGAGGCTGAGGTGGGAGGATGGCTCGAGCCTAGAAGTTCGAGGCTGGAGTGAGCTGTGATGGTGCCGCCACACTTCAGCCTGGGTGACAGAGTGAG	C	.	PASS	SVTYPE=DEL;END=124224572;CS=DEL_pindel;AC=1417;AF=0.28294728;NS=2504;AN=5008;EAS_AF=0.5278;EUR_AF=0.2843;AFR_AF=0.0272;AMR_AF=0.4438;SAS_AF=0.2607;SITEPOST=0.9999	GT	0	0	0	0	0	0	0	0	0	0	0	0	0	1	0	0	1	2	2
chr12	124795816	124795936	121	DEL	https://genome.ucsc.edu/cgi-bin/hgTracks?db=hg19&position=chr12:124311270-124311390	DEL_pindel_37570	TCTGCTATTCTGATCAGCTTCCTGTGCCCCTCGACAGGCCTGGCCAGCTCCCACCTGTGTGTTCCTCCCTGGCAGGTGTGCCACAGACACAGGTGTGGTGGGGTCTCTACCCCTCTGGAGG	T	.	PASS	SVTYPE=DEL;END=124311390;CS=DEL_pindel;AC=997;AF=0.19908147;NS=2504;AN=5008;EAS_AF=0.0883;EUR_AF=0.1491;AFR_AF=0.2511;AMR_AF=0.0893;SAS_AF=0.3722;SITEPOST=0.9999	GT	1	2	2	0	0	2	1	0	0	0	0	0	1	0	0	0	0	0	0
chr12	126825401	126825492	92	DEL	https://genome.ucsc.edu/cgi-bin/hgTracks?db=hg19&position=chr12:126340855-126340946	DEL_pindel_37610	AAGGAGCTACCTAAAAAGAAAGATGCAGCAAAGAGTCATAAACAAGTTATTTATTTATTTCTTTTTAGAGACGGAGTCTTGCTTTGTCACCC	A	.	PASS	SVTYPE=DEL;END=126340946;CS=DEL_pindel;AC=1400;AF=0.27955272;NS=2504;AN=5008;EAS_AF=0.128;EUR_AF=0.2475;AFR_AF=0.5651;AMR_AF=0.1888;SAS_AF=0.1472;SITEPOST=0.9994	GT	2	1	2	2	1	1	1	0	1	2	0	0	1	0	2	1	0	1	0
chr12	127947266	127947318	53	DEL	https://genome.ucsc.edu/cgi-bin/hgTracks?db=hg19&position=chr12:127462721-127462773	DEL_pindel_37657	AGAAAGGTAAATCAATGACTTCAGGATGTCAGGGCAAACAGGATAGTGGATAG	A	.	PASS	SVTYPE=DEL;END=127462773;CS=DEL_pindel;AC=2136;AF=0.42651757;NS=2504;AN=5008;EAS_AF=0.6141;EUR_AF=0.3449;AFR_AF=0.289;AMR_AF=0.5317;SAS_AF=0.4284;SITEPOST=0.9998	GT	1	0	0	1	1	0	1	1	1	1	1	0	1	0	1	0	2	2	2
chr12	128811295	128812057	763	DEL	https://genome.ucsc.edu/cgi-bin/hgTracks?db=hg19&position=chr12:128326750-128327512	BI_GS_DEL1_B5_P2088_1062	A	<CN0>	100	PASS	SVTYPE=DEL;CIEND=0,1;CIPOS=0,1;END=128327512;CS=DEL_union;MC=UW_VH_8660,SI_BD_12610;AC=264;AF=0.05271565;NS=2504;AN=5008;EAS_AF=0.0;EUR_AF=0.0;AFR_AF=0.1929;AMR_AF=0.013;SAS_AF=0.0	GT	0	1	1	0	0	2	1	0	0	1	1	0	0	0	0	0	0	0	0
chr12	129386211	129389379	3169	DEL	https://genome.ucsc.edu/cgi-bin/hgTracks?db=hg19&position=chr12:128901666-128904834	UW_VH_9961	A	<CN0>	100	PASS	SVTYPE=DEL;CIEND=0,349;CIPOS=-342,0;END=128904834;CS=DEL_union;MC=BI_GS_DEL1_B2_P2089_291,SI_BD_12619,YL_CN_LWK_2807;AC=67;AF=0.01337859;NS=2504;AN=5008;EAS_AF=0.0;EUR_AF=0.006;AFR_AF=0.0386;AMR_AF=0.0029;SAS_AF=0.0082	GT	0	0	0	0	0	0	0	1	0	0	0	0	0	0	0	1	1	0	1
chr12	130383660	130383974	315	DEL	https://genome.ucsc.edu/cgi-bin/hgTracks?db=hg19&position=chr12:129899115-129899429	DEL_pindel_37738	AGATGGATGGAATGATGAATGGATGGATGAAATGATAGATGGATAGATGGAAGGATGGGTGGATAGAAGGATGGAATGATGAATGAATGGATGGATGGGCAGACAGACAGATGGAAGGATGGATGGATGGATGGATGCACGGATGGATGGATGGATGGATGGATGCATGGATGGATGGATGGATGCATGCATGGATGGATGGATGGATGGATGGATGGATGGATGGATGATGGATGGAGGGATGGATGGATGGATGGACTGGTAGATGGATGGGTGGATAATGGATGGATGCATGGATGGATGGATGGATGGATG	A	.	PASS	SVTYPE=DEL;END=129899429;CS=DEL_pindel;AC=221;AF=0.04412939;NS=2504;AN=5008;EAS_AF=0.002;EUR_AF=0.0338;AFR_AF=0.1157;AMR_AF=0.0231;SAS_AF=0.0164;SITEPOST=0.9977	GT	0	1	0	1	0	0	1	0	0	1	0	0	0	0	0	0	0	0	0
chr12	131147911	131150296	2386	DEL	https://genome.ucsc.edu/cgi-bin/hgTracks?db=hg19&position=chr12:130663366-130665751	BI_GS_DEL1_B4_P2091_42	C	<CN0>	100	PASS	SVTYPE=DEL;CIEND=-1,2;CIPOS=-1,2;END=130665751;CS=DEL_union;MC=EM_DL_DEL23224,UW_VH_9711,SI_BD_12644;AC=87;AF=0.0173722;NS=2504;AN=5008;EAS_AF=0.0;EUR_AF=0.0;AFR_AF=0.0635;AMR_AF=0.0043;SAS_AF=0.0	GT	0	0	1	0	0	0	1	0	0	0	0	0	0	0	0	1	1	0	1
chr12	132054982	132057386	2405	DEL	https://genome.ucsc.edu/cgi-bin/hgTracks?db=hg19&position=chr12:131570437-131572841	BI_GS_DEL1_B3_P2092_4	G	<CN0>	100	PASS	SVTYPE=DEL;CIEND=-7,7;CIPOS=-7,7;END=131572841;CS=DEL_union;MC=SI_BD_12661,UW_VH_16320;AC=11;AF=0.00219649;NS=2504;AN=5008;EAS_AF=0.0;EUR_AF=0.0;AFR_AF=0.0083;AMR_AF=0.0;SAS_AF=0.0	GT	0	0	0	0	0	0	0	0	0	0	0	1	0	0	0	1	1	0	1
chr13	21124682	21124756	75	DEL	https://genome.ucsc.edu/cgi-bin/hgTracks?db=hg19&position=chr13:20550543-20550617	DEL_pindel_37877	AGTTACTACTGTTACTACTTGAGACAGTTACTACTGTTACTACTTGAGACAGTTACTACTGTTACTACTTGAGAC	A	.	PASS	SVTYPE=DEL;END=20550617;CS=DEL_pindel;AC=353;AF=0.07048722;NS=2504;AN=5008;EAS_AF=0.001;EUR_AF=0.0855;AFR_AF=0.1082;AMR_AF=0.0937;SAS_AF=0.0593;SITEPOST=0.9992	GT	1	1	2	1	0	0	1	1	0	0	0	1	0	1	0	0	0	0	0
chr13	21531959	21535657	3699	DEL	https://genome.ucsc.edu/cgi-bin/hgTracks?db=hg19&position=chr13:20957820-20961518	BI_GS_DEL1_B4_P2115_103	C	<CN0>	100	PASS	SVTYPE=DEL;CIEND=-4,4;CIPOS=-4,4;END=20961518;CS=DEL_union;MC=YL_CN_CLM_2548,SI_BD_12727,UW_VH_10743;AC=81;AF=0.01617412;NS=2504;AN=5008;EAS_AF=0.0;EUR_AF=0.002;AFR_AF=0.0575;AMR_AF=0.0043;SAS_AF=0.0	GT	0	0	1	0	0	1	0	0	0	0	0	0	0	0	0	1	1	0	1
chr13	22418080	22421895	3816	DEL	https://genome.ucsc.edu/cgi-bin/hgTracks?db=hg19&position=chr13:21843941-21847756	SI_BD_12737	C	<CN0>	100	PASS	SVTYPE=DEL;CIEND=-80,222;CIPOS=-222,277;END=21847756;CS=DEL_union;MC=YL_CN_ACB_3322,BI_GS_DEL1_B1_P2116_341,UW_VH_8579;AC=105;AF=0.02096645;NS=2504;AN=5008;EAS_AF=0.0;EUR_AF=0.002;AFR_AF=0.0756;AMR_AF=0.0043;SAS_AF=0.0	GT	1	0	0	0	0	0	0	0	1	0	0	1	0	0	0	0	1	0	0
chr13	23325587	23327223	1637	DEL	https://genome.ucsc.edu/cgi-bin/hgTracks?db=hg19&position=chr13:22751448-22753084	UW_VH_8508	T	<CN0>	100	PASS	SVTYPE=DEL;CIEND=0,336;CIPOS=-443,0;END=22753084;CS=DEL_union;MC=BI_GS_DEL1_B4_P2117_61,YL_CN_ASW_2983,SI_BD_12742;AC=127;AF=0.02535942;NS=2504;AN=5008;EAS_AF=0.0;EUR_AF=0.0219;AFR_AF=0.0643;AMR_AF=0.0274;SAS_AF=0.001	GT	0	0	1	0	0	1	0	0	0	1	0	0	0	0	0	1	1	0	1
chr13	27050020	27052181	2162	DEL	https://genome.ucsc.edu/cgi-bin/hgTracks?db=hg19&position=chr13:26475883-26478044	BI_GS_DEL1_B2_P2121_39	A	<CN0>	100	PASS	SVTYPE=DEL;CIEND=0,1;CIPOS=0,1;END=26478044;CS=DEL_union;MC=YL_CN_CEU_3625,YL_CN_CLM_2555,EM_DL_DEL24274,UW_VH_986,SI_BD_12770;AC=1309;AF=0.26138179;NS=2504;AN=5008;EAS_AF=0.2917;EUR_AF=0.4066;AFR_AF=0.0204;AMR_AF=0.3746;SAS_AF=0.3262	GT	0	0	1	0	0	0	0	0	0	0	0	0	0	1	1	1	2	1	1
chr13	28531819	28532703	885	DEL	https://genome.ucsc.edu/cgi-bin/hgTracks?db=hg19&position=chr13:27957682-27958566	BI_GS_DEL1_B5_P2122_650	C	<CN0>	100	PASS	SVTYPE=DEL;CIEND=-28,29;CIPOS=-28,29;END=27958566;CS=DEL_union;MC=SI_BD_12773,UW_VH_13571;AC=31;AF=0.0061901;NS=2504;AN=5008;EAS_AF=0.0;EUR_AF=0.0;AFR_AF=0.0227;AMR_AF=0.0014;SAS_AF=0.0	GT	0	0	0	1	1	1	0	0	0	0	1	0	0	0	0	0	0	0	0
chr13	29750820	29751681	862	DEL	https://genome.ucsc.edu/cgi-bin/hgTracks?db=hg19&position=chr13:29176683-29177544	BI_GS_DEL1_B4_P2123_185	T	<CN0>	100	PASS	SVTYPE=DEL;CIEND=-1,1;CIPOS=-1,1;END=29177544;CS=DEL_union;MC=EM_DL_DEL10267934,SI_BD_12780,DEL_pindel_38044,UW_VH_9432;AC=125;AF=0.02496006;NS=2504;AN=5008;EAS_AF=0.0;EUR_AF=0.0;AFR_AF=0.0908;AMR_AF=0.0072;SAS_AF=0.0	GT	1	0	1	0	0	0	0	1	1	1	1	0	0	0	0	0	0	0	0
chr13	31043601	31043825	225	DEL	https://genome.ucsc.edu/cgi-bin/hgTracks?db=hg19&position=chr13:30469464-30469688	BI_GS_DEL1_B4_P2125_9	T	<CN0>	100	PASS	SVTYPE=DEL;CIEND=0,0;CIPOS=0,0;END=30469688;CS=DEL_union;MC=UW_VH_24761,DEL_pindel_38080;AC=2251;AF=0.44948083;NS=2504;AN=5008;EAS_AF=0.6935;EUR_AF=0.4791;AFR_AF=0.1316;AMR_AF=0.4352;SAS_AF=0.6074	GT	0	0	0	0	0	1	0	0	0	0	0	0	1	2	2	2	0	1	0
chr13	32532288	32539287	7000	DEL	https://genome.ucsc.edu/cgi-bin/hgTracks?db=hg19&position=chr13:31958151-31965150	59958	.	<DEL>	36	PASS	SVTYPE=DEL;END=31965150;SVLEN=7000;STRANDS=+-;AF=0.47;CYTOBAND=13q13.1;1000G_ID=BI_GS_DEL1_B1_P2126_483;1000G_OVERLAP=0.88;DESCRIPTION=chr13:31958151-31965150_deletion;BP1=intergenic;BP2=intergenic;GENES=intergenic;ABPARTS=0.0;CENTROMERE=0.0;SEGDUP=0.0;STR=0.0;UNMAPABLE=0.0;MEDREFGL=20	GT:FT:PE:SR:CN:SC:SP:AR:HT:SQ:GL	1	0	1	0	1	1	1	0	0	1	0	1	0	0	0	0	0	1	1
chr13	36806770	36806861	92	DEL	https://genome.ucsc.edu/cgi-bin/hgTracks?db=hg19&position=chr13:36232633-36232724	DEL_pindel_38180	TAAGAATACAAAAAAAGATGAGCCGAGATTGCGCCACTGCAGTCCGCAGTCCGGCCTGGGCGACAGAGCGAGACTCCGTCTCAAAAAAAAAA	T	.	PASS	SVTYPE=DEL;END=36232724;CS=DEL_pindel;AC=1473;AF=0.29412939;NS=2504;AN=5008;EAS_AF=0.2758;EUR_AF=0.3509;AFR_AF=0.2005;AMR_AF=0.3746;SAS_AF=0.3241;SITEPOST=0.9992	GT	1	0	1	0	1	0	1	0	0	2	0	1	1	1	0	1	1	1	1
chr13	36818914	36818975	62	DEL	https://genome.ucsc.edu/cgi-bin/hgTracks?db=hg19&position=chr13:36244777-36244838	DEL_pindel_38182	CAGTGGTCTTGGGGACTCTGACAGTATAGAATTCTTCTAGTGAACCACTGAATATGGATGGG	C	.	PASS	SVTYPE=DEL;END=36244838;CS=DEL_pindel;AC=1873;AF=0.3740016;NS=2504;AN=5008;EAS_AF=0.376;EUR_AF=0.2992;AFR_AF=0.4637;AMR_AF=0.366;SAS_AF=0.3333;SITEPOST=0.9953	GT	1	0	0	1	0	1	1	1	2	0	1	1	1	0	2	1	1	1	1
chr13	37414451	37414779	329	DEL	https://genome.ucsc.edu/cgi-bin/hgTracks?db=hg19&position=chr13:36840314-36840642	BI_GS_DEL1_B4_P2131_83	C	<CN0>	100	PASS	SVTYPE=DEL;CIEND=0,0;CIPOS=0,0;END=36840642;CS=DEL_union;MC=DEL_pindel_38193;AC=2857;AF=0.57048722;NS=2504;AN=5008;EAS_AF=0.5536;EUR_AF=0.7416;AFR_AF=0.3502;AMR_AF=0.745;SAS_AF=0.5859	GT	1	0	1	2	0	1	0	1	1	1	0	1	2	1	2	2	1	0	0
chr13	38071941	38085578	13638	DEL	https://genome.ucsc.edu/cgi-bin/hgTracks?db=hg19&position=chr13:37497804-37511441	BI_GS_DEL1_B5_P2132_89	G	<CN0>	100	PASS	SVTYPE=DEL;CIEND=0,0;CIPOS=0,0;END=37511441;CS=DEL_union;MC=YL_CN_MSL_2723,UW_VH_2160,UW_VH_11953,UW_VH_25161,UW_VH_5812,UW_VH_11026,UW_VH_16169,UW_VH_14313;AC=1363;AF=0.27216454;NS=2504;AN=5008;EAS_AF=0.2361;EUR_AF=0.3429;AFR_AF=0.1339;AMR_AF=0.3127;SAS_AF=0.3947	GT	0	0	0	0	0	0	1	1	1	1	0	1	0	2	1	1	0	0	0
chr13	39057317	39060204	2888	DEL	https://genome.ucsc.edu/cgi-bin/hgTracks?db=hg19&position=chr13:38483180-38486067	BI_GS_DEL1_B5_P2133_62	G	<CN0>	100	PASS	SVTYPE=DEL;CIEND=0,0;CIPOS=0,0;END=38486067;CS=DEL_union;MC=UW_VH_23259,EM_DL_DEL24542,YL_CN_GIH_2304,UW_VH_21192,YL_CN_MXL_2481,UW_VH_1574,YL_CN_PJL_3031,SI_BD_12823,YL_CN_BEB_2480;AC=1900;AF=0.37939297;NS=2504;AN=5008;EAS_AF=0.3155;EUR_AF=0.659;AFR_AF=0.2126;AMR_AF=0.4784;SAS_AF=0.3129	GT	0	0	0	0	1	1	0	0	1	0	0	0	1	1	2	1	0	1	0
chr13	39154253	39154704	452	DEL	https://genome.ucsc.edu/cgi-bin/hgTracks?db=hg19&position=chr13:38580116-38580567	DEL_pindel_38215	TTGGGAGGTTAAATGTCATTAACATTATTTTCTTCATGGCCTTTGCAGCAACATGGATGGAACTGAGGCCGTAATCCTAAGCGAATTAACACATGAAAAGAAAACAAAATACCACATGTTCTCACTTGTAAGTGGGAGATAAACACTGAGTATACATGGTGTGTTAGTCAGGGTTCTCTAGAGGGACAGAACTAATAAGAGATAGAGAGAGGGAGATAGATAGATAGATAGATGATAGATAGATAGATAGATAATAGATAGATAGAAAGAAAGAAAAGTATTAAGTAGAAAAGGGGTTTATTAAGTATTAACTTACACAAAAATGAGGTCCCACAATCTACTGTCTGCAAGCTGAGGAGCAAGGAGAGTCAGTCCGAGTCTCAAAACTGAAGAACTTGG…	T	.	PASS	SVTYPE=DEL;END=38580567;CS=DEL_pindel;AC=242;AF=0.04832268;NS=2504;AN=5008;EAS_AF=0.0258;EUR_AF=0.002;AFR_AF=0.1165;AMR_AF=0.0187;SAS_AF=0.0481;SITEPOST=0.9959	GT	0	1	1	1	0	1	0	0	0	0	0	1	0	0	0	0	0	0	0
chr13	39934236	39935552	1317	DEL	https://genome.ucsc.edu/cgi-bin/hgTracks?db=hg19&position=chr13:39360099-39361415	SI_BD_12828	C	<CN0>	100	PASS	SVTYPE=DEL;CIEND=-123,330;CIPOS=-330,50;END=39361415;CS=DEL_union;MC=YL_CN_TSI_2894,YL_CN_GWD_4052,YL_CN_ITU_2901,YL_CN_GBR_2877,YL_CN_YRI_3728,YL_CN_CEU_3641,YL_CN_PUR_3573,YL_CN_STU_2925,YL_CN_PEL_2671,YL_CN_CHS_3049,YL_CN_CHB_2958,YL_CN_PJL_3033,YL_CN_KHV_3035,YL_CN_BEB_2482,EM_DL_DEL10271859,BI_GS_DEL1_B2_P2133_672;AC=2712;AF=0.54153355;NS=2504;AN=5008;EAS_AF=0.6548;EUR_AF=0.6193;AFR_AF=0.338…	GT	0	1	1	0	0	0	0	1	1	0	0	0	1	1	1	1	0	1	1
chr13	43053246	43053893	648	DEL	https://genome.ucsc.edu/cgi-bin/hgTracks?db=hg19&position=chr13:42479110-42479757	BI_GS_DEL1_B3_P2137_5	G	<CN0>	100	PASS	SVTYPE=DEL;CIEND=-1,1;CIPOS=-1,1;END=42479757;CS=DEL_union;MC=BI_GS_DEL1_B5_P2137_51,UW_VH_2255,SI_BD_12843;AC=841;AF=0.16793131;NS=2504;AN=5008;EAS_AF=0.1696;EUR_AF=0.2207;AFR_AF=0.0696;AMR_AF=0.1182;SAS_AF=0.2802	GT	0	0	0	1	0	0	1	0	1	0	0	0	0	1	0	1	1	0	0
chr13	47517876	47518025	150	DEL	https://genome.ucsc.edu/cgi-bin/hgTracks?db=hg19&position=chr13:46943741-46943890	DEL_pindel_38373	CATTTATAAAATATAGTAATTCTTGATTGCTAAAGATGTCAAATCCTAGAAAACATAGCATTTCTACACATGATGTTAACATTGTTCTCAAAGAGTTGTTGGCCAAATGTATTACACCATTTTCATGTTGCTGATAAAGACATACCTGAG	C	.	PASS	SVTYPE=DEL;END=46943890;CS=DEL_pindel;AC=518;AF=0.1034345;NS=2504;AN=5008;EAS_AF=0.0188;EUR_AF=0.0477;AFR_AF=0.2065;AMR_AF=0.1398;SAS_AF=0.0828;SITEPOST=0.9996	GT	0	0	0	1	1	0	0	0	0	2	0	0	0	0	0	0	0	1	0
chr13	47979453	47979881	429	DEL	https://genome.ucsc.edu/cgi-bin/hgTracks?db=hg19&position=chr13:47405318-47405746	BI_GS_DEL1_B5_P2141_1264	C	<CN0>	100	PASS	SVTYPE=DEL;CIEND=0,1;CIPOS=0,1;END=47405746;CS=DEL_union;AC=147;AF=0.02935304;NS=2504;AN=5008;EAS_AF=0.0;EUR_AF=0.002;AFR_AF=0.1067;AMR_AF=0.0058;SAS_AF=0.0	GT	0	1	1	1	0	1	0	0	2	0	1	1	0	0	0	0	0	0	0
chr13	48015694	48015798	105	DEL	https://genome.ucsc.edu/cgi-bin/hgTracks?db=hg19&position=chr13:47441559-47441663	DEL_pindel_38377	TATGTACATATATCATATGTACAATTCATGTACATATATCATATGTACAATTCATGTACATATATCATATGTACAATTCATGTACATATATCATATGTACAATTC	T	.	PASS	SVTYPE=DEL;END=47441663;CS=DEL_pindel;AC=1858;AF=0.37100639;NS=2504;AN=5008;EAS_AF=0.371;EUR_AF=0.3976;AFR_AF=0.3026;AMR_AF=0.3934;SAS_AF=0.4202;SITEPOST=0.99735	GT	0	1	0	1	1	0	0	1	1	1	0	1	1	1	1	0	0	0	0
chr13	49533344	49536617	3274	DEL	https://genome.ucsc.edu/cgi-bin/hgTracks?db=hg19&position=chr13:48959208-48962481	UW_VH_2841	A	<CN0>	100	PASS	SVTYPE=DEL;CIEND=0,311;CIPOS=-432,0;END=48962481;CS=DEL_union;MC=EM_DL_DEL24773,YL_CN_CLM_2574,SI_BD_12888,BI_GS_DEL1_B1_P2143_517;AC=1880;AF=0.37539936;NS=2504;AN=5008;EAS_AF=0.4097;EUR_AF=0.3638;AFR_AF=0.2693;AMR_AF=0.3674;SAS_AF=0.501	GT	1	0	1	0	1	0	0	0	1	0	0	1	0	2	2	2	0	0	0
chr13	49951399	49953862	2464	DEL	https://genome.ucsc.edu/cgi-bin/hgTracks?db=hg19&position=chr13:49377263-49379726	BI_GS_DEL1_B4_P2143_192	A	<CN0>	100	PASS	SVTYPE=DEL;CIEND=0,0;CIPOS=0,0;END=49379726;CS=DEL_union;AC=2485;AF=0.49620607;NS=2504;AN=5008;EAS_AF=0.1478;EUR_AF=0.5139;AFR_AF=0.7436;AMR_AF=0.4784;SAS_AF=0.5153	GT	2	2	2	1	2	2	2	2	2	0	1	1	0	1	2	2	1	0	1
chr13	51069347	51075082	5736	DEL	https://genome.ucsc.edu/cgi-bin/hgTracks?db=hg19&position=chr13:50495211-50500946	BI_GS_DEL1_B1_P2145_60	G	<CN0>	100	PASS	SVTYPE=DEL;CIEND=0,0;CIPOS=0,0;END=50500946;CS=DEL_union;MC=EM_DL_DEL24962,SI_BD_12896,YL_CN_GBR_2889,UW_VH_3036;AC=3890;AF=0.77675719;NS=2504;AN=5008;EAS_AF=0.8492;EUR_AF=0.7565;AFR_AF=0.6793;AMR_AF=0.7939;SAS_AF=0.8425	GT	2	1	2	0	2	1	1	2	0	2	2	2	2	1	1	0	1	2	2
chr13	51444745	51446358	1614	DEL	https://genome.ucsc.edu/cgi-bin/hgTracks?db=hg19&position=chr13:50870609-50872222	BI_GS_DEL1_B1_P2145_447	T	<CN0>	100	PASS	SVTYPE=DEL;CIEND=-9,9;CIPOS=-9,9;END=50872222;CS=DEL_union;MC=SI_BD_12897,UW_VH_8086,EM_DL_DEL10277137,YL_CN_ESN_3017;AC=199;AF=0.03973642;NS=2504;AN=5008;EAS_AF=0.0;EUR_AF=0.0;AFR_AF=0.1392;AMR_AF=0.0202;SAS_AF=0.001	GT	0	0	0	1	1	0	1	0	0	1	0	0	0	0	0	0	0	0	0
chr13	55941166	55941469	304	DEL	https://genome.ucsc.edu/cgi-bin/hgTracks?db=hg19&position=chr13:55367031-55367334	BI_GS_DEL1_B5_P2149_924	C	<CN0>	100	PASS	SVTYPE=DEL;CIEND=0,1;CIPOS=0,1;END=55367334;CS=DEL_union;MC=SI_BD_12913,UW_VH_999,DEL_pindel_38511;AC=2888;AF=0.57667732;NS=2504;AN=5008;EAS_AF=0.6944;EUR_AF=0.7545;AFR_AF=0.2958;AMR_AF=0.6873;SAS_AF=0.5736	GT	1	2	2	0	0	0	0	0	0	0	1	1	1	2	1	2	1	2	1
chr13	56151096	56151219	124	DEL	https://genome.ucsc.edu/cgi-bin/hgTracks?db=hg19&position=chr13:55576961-55577084	DEL_pindel_38514	TGTGCTCTAGCTTATGCACAGAGGTCAAGATCCCTTCCCCAACTCTCCACACTGCTGCAGCCACTGCTGCCTCTGAAAGCCAAAGCAAGCAAACCTTAAATCTGAGAGTCTGGGTATGTAAACA	T	.	PASS	SVTYPE=DEL;END=55577084;CS=DEL_pindel;AC=3363;AF=0.67152556;NS=2504;AN=5008;EAS_AF=0.872;EUR_AF=0.7744;AFR_AF=0.4486;AMR_AF=0.7853;SAS_AF=0.5798;SITEPOST=0.9999	GT	1	2	2	0	0	1	1	0	0	0	2	1	1	2	1	1	2	2	2
chr13	56366307	56366503	197	DEL	https://genome.ucsc.edu/cgi-bin/hgTracks?db=hg19&position=chr13:55792173-55792369	DEL_pindel_38521	GTTAAGTTATTTTTCCTTCTGATAGAGTTATTCTTATGATAAGATCTTGCCTATAAGATGATCTTTGGAAACATAGCTTTTGGGATTTTTATTGATTTTATAGCAGTACTATTCGTAGTAAAAAAATAGTAATGTTAAGTAGAAGAAGGAGCAGAAATAGCATGATTTAAATTACAGTATTTTTGTGAGGATCCAGA	G	.	PASS	SVTYPE=DEL;END=55792369;CS=DEL_pindel;AC=968;AF=0.19329073;NS=2504;AN=5008;EAS_AF=0.0942;EUR_AF=0.1581;AFR_AF=0.2897;AMR_AF=0.1282;SAS_AF=0.2474;SITEPOST=0.9914	GT	0	0	0	1	0	0	1	0	1	1	0	1	0	0	0	0	0	0	0
chr13	57715850	57826089	110240	DEL	https://genome.ucsc.edu/cgi-bin/hgTracks?db=hg19&position=chr13:57141716-57251955	UW_VH_6792	C	<CN0>	100	PASS	SVTYPE=DEL;CIEND=0,253;CIPOS=-269,0;END=57251955;CS=DEL_union;AC=323;AF=0.06449681;NS=2504;AN=5008;EAS_AF=0.0179;EUR_AF=0.0089;AFR_AF=0.2133;AMR_AF=0.0173;SAS_AF=0.002	GT	1	1	1	1	0	0	0	0	1	1	0	1	0	0	0	0	1	0	1
chr13	58386042	58386447	406	DEL	https://genome.ucsc.edu/cgi-bin/hgTracks?db=hg19&position=chr13:57811908-57812313	BI_GS_DEL1_B4_P2152_66	A	<CN0>	100	PASS	SVTYPE=DEL;CIEND=-1,1;CIPOS=-1,1;END=57812313;CS=DEL_union;AC=1468;AF=0.29313099;NS=2504;AN=5008;EAS_AF=0.4683;EUR_AF=0.1829;AFR_AF=0.1573;AMR_AF=0.1988;SAS_AF=0.4765	GT	0	0	0	0	0	1	2	1	1	0	0	0	0	1	2	1	2	1	2
chr13	61552987	61553884	898	DEL	https://genome.ucsc.edu/cgi-bin/hgTracks?db=hg19&position=chr13:60978853-60979750	UW_VH_1003	A	<CN0>	100	PASS	SVTYPE=DEL;CIEND=0,400;CIPOS=-351,0;END=60979750;CS=DEL_union;MC=BI_GS_DEL1_B5_P2155_654,DEL_pindel_38623;AC=471;AF=0.09404952;NS=2504;AN=5008;EAS_AF=0.0655;EUR_AF=0.163;AFR_AF=0.0439;AMR_AF=0.0937;SAS_AF=0.1207	GT	0	0	0	1	1	0	0	0	0	0	0	0	0	1	0	0	1	0	1
chr13	62015482	62015638	157	DEL	https://genome.ucsc.edu/cgi-bin/hgTracks?db=hg19&position=chr13:61441349-61441505	DEL_pindel_38629	TCATGTCCTTTGCAGGGACAGAAATGAAGTTGGGAACCATTATCCTCAGCAAACTAGCACAGGAACAGAAAAATATACACTGCATATTCTCAATCATTAGTGAGAGTTGAACAAAGAGAACACATGGACACAGGGAGGGGAACAACACAAATGAGAC	T	.	PASS	SVTYPE=DEL;END=61441505;CS=DEL_pindel;AC=813;AF=0.16234026;NS=2504;AN=5008;EAS_AF=0.1935;EUR_AF=0.2207;AFR_AF=0.0764;AMR_AF=0.1974;SAS_AF=0.1616;SITEPOST=0.9955	GT	0	0	0	1	0	0	0	0	0	1	0	0	0	1	1	2	0	1	0
chr13	65342437	65344433	1997	DEL	https://genome.ucsc.edu/cgi-bin/hgTracks?db=hg19&position=chr13:64768305-64770301	BI_GS_DEL1_B3_P2159_11	T	<CN0>	100	PASS	SVTYPE=DEL;CIEND=0,0;CIPOS=0,0;END=64770301;CS=DEL_union;MC=YL_CN_BEB_2526,YL_CN_CLM_2600,UW_VH_2330,YL_CN_CEU_3673,YL_CN_TSI_2943,SI_BD_12969;AC=667;AF=0.1331869;NS=2504;AN=5008;EAS_AF=0.005;EUR_AF=0.2505;AFR_AF=0.0658;AMR_AF=0.1354;SAS_AF=0.2342	GT	0	0	0	0	0	0	0	0	0	1	0	0	0	1	1	1	0	0	0
chr13	65637801	65638216	416	DEL	https://genome.ucsc.edu/cgi-bin/hgTracks?db=hg19&position=chr13:65063669-65064084	UW_VH_1004	T	<CN0>	100	PASS	SVTYPE=DEL;CIEND=0,485;CIPOS=-537,0;END=65064084;CS=DEL_union;MC=BI_GS_DEL1_B5_P2159_593,DEL_pindel_38676;AC=3027;AF=0.60443291;NS=2504;AN=5008;EAS_AF=0.876;EUR_AF=0.669;AFR_AF=0.2421;AMR_AF=0.6167;SAS_AF=0.7393	GT	0	0	0	1	0	0	0	0	1	1	0	0	2	2	1	2	2	1	2
chr13	66583084	66584492	1409	DEL	https://genome.ucsc.edu/cgi-bin/hgTracks?db=hg19&position=chr13:66008952-66010360	BI_GS_DEL1_B3_P2160_33	T	<CN0>	100	PASS	SVTYPE=DEL;CIEND=0,1;CIPOS=0,1;END=66010360;CS=DEL_union;MC=UW_VH_7523,SI_BD_12977,YL_CN_PUR_3613;AC=11;AF=0.00219649;NS=2504;AN=5008;EAS_AF=0.0;EUR_AF=0.004;AFR_AF=0.0;AMR_AF=0.0043;SAS_AF=0.0041	GT	0	0	0	0	0	0	0	0	0	0	0	0	0	0	1	1	1	0	1
chr13	67950542	67950594	53	DEL	https://genome.ucsc.edu/cgi-bin/hgTracks?db=hg19&position=chr13:67376410-67376462	DEL_pindel_38717	TGCTATCACTGAAATGTACTACTTTGACTTTGTAAAATTAGCCAGTCCTGACA	T	.	PASS	SVTYPE=DEL;END=67376462;CS=DEL_pindel;AC=2411;AF=0.48142971;NS=2504;AN=5008;EAS_AF=0.4812;EUR_AF=0.4722;AFR_AF=0.4758;AMR_AF=0.4885;SAS_AF=0.4939;SITEPOST=0.9998	GT	1	0	0	1	1	1	1	1	1	1	1	1	1	1	1	0	0	1	0
chr13	68977877	68978201	325	DEL	https://genome.ucsc.edu/cgi-bin/hgTracks?db=hg19&position=chr13:68403745-68404069	BI_GS_DEL1_B2_P2162_623	A	<CN0>	100	PASS	SVTYPE=DEL;CIEND=0,0;CIPOS=0,0;END=68404069;CS=DEL_union;MC=UW_VH_25019,DEL_pindel_38744;AC=1471;AF=0.29373003;NS=2504;AN=5008;EAS_AF=0.1875;EUR_AF=0.3598;AFR_AF=0.351;AMR_AF=0.2738;SAS_AF=0.272	GT	0	1	0	0	0	2	1	0	0	1	2	1	0	0	0	0	1	0	0
chr13	70079642	70079696	55	DEL	https://genome.ucsc.edu/cgi-bin/hgTracks?db=hg19&position=chr13:69505510-69505564	DEL_pindel_38766	GTGTGTGTATGTATGTGTATATATATATATATATATATATATATATATATATATA	G	.	PASS	SVTYPE=DEL;END=69505564;CS=DEL_pindel;AC=1948;AF=0.38897764;NS=2504;AN=5008;EAS_AF=0.3909;EUR_AF=0.4473;AFR_AF=0.3631;AMR_AF=0.3473;SAS_AF=0.3916;SITEPOST=0.9705	GT	0	0	0	1	1	0	1	1	1	1	0	1	1	1	1	2	0	1	0
chr13	70401965	70406793	4829	DEL	https://genome.ucsc.edu/cgi-bin/hgTracks?db=hg19&position=chr13:69827833-69832661	BI_GS_DEL1_B3_P2164_9	A	<CN0>	100	PASS	SVTYPE=DEL;CIEND=0,0;CIPOS=0,0;END=69832661;CS=DEL_union;MC=YL_CN_LWK_2892,EM_DL_DEL25506,UW_VH_4411,SI_BD_13009;AC=276;AF=0.05511182;NS=2504;AN=5008;EAS_AF=0.0089;EUR_AF=0.0338;AFR_AF=0.1301;AMR_AF=0.0605;SAS_AF=0.0194	GT	0	0	0	1	1	0	0	1	0	1	0	0	0	0	0	0	0	0	0
chr13	71865440	71865510	71	DEL	https://genome.ucsc.edu/cgi-bin/hgTracks?db=hg19&position=chr13:71291308-71291378	DEL_pindel_38801	ATTTTGGCTTAGGGGAAGGTCCCCTTTGATTGGTTGAAGTTTCAATCCCTTAGCTTGCAGCTATGACTTAT	A	.	PASS	SVTYPE=DEL;END=71291378;CS=DEL_pindel;AC=835;AF=0.16673323;NS=2504;AN=5008;EAS_AF=0.0843;EUR_AF=0.2406;AFR_AF=0.1278;AMR_AF=0.1859;SAS_AF=0.2147;SITEPOST=0.9971	GT	1	0	0	1	0	1	0	0	0	0	0	0	0	0	1	0	0	0	0
chr13	72386637	72386687	51	DEL	https://genome.ucsc.edu/cgi-bin/hgTracks?db=hg19&position=chr13:71812505-71812555	DEL_pindel_38818	GCATCAAAATGGCACCATCAGAAACACATCAAAATGGCACCATCAGAAACA	G	.	PASS	SVTYPE=DEL;END=71812555;CS=DEL_pindel;AC=1055;AF=0.21066294;NS=2504;AN=5008;EAS_AF=0.1091;EUR_AF=0.3419;AFR_AF=0.149;AMR_AF=0.2406;SAS_AF=0.2423;SITEPOST=0.9975	GT	1	1	0	0	0	0	1	0	0	1	0	0	1	1	1	1	0	0	0
chr13	72477264	72480580	3317	DEL	https://genome.ucsc.edu/cgi-bin/hgTracks?db=hg19&position=chr13:71903126-71906442	BI_GS_DEL1_B1_P2166_364	C	<CN0>	100	PASS	SVTYPE=DEL;CIEND=0,0;CIPOS=0,0;END=71906442;CS=DEL_union;MC=UW_VH_10149,UW_VH_17395,YL_CN_MSL_2774,SI_BD_13026,UW_VH_15273,EM_DL_DEL25549,UW_VH_6584,UW_VH_1010;AC=1619;AF=0.32328275;NS=2504;AN=5008;EAS_AF=0.0714;EUR_AF=0.5467;AFR_AF=0.2156;AMR_AF=0.4395;SAS_AF=0.4162	GT	0	1	0	0	0	1	0	0	0	1	0	1	2	0	0	0	0	1	0
chr13	72843031	72846923	3893	DEL	https://genome.ucsc.edu/cgi-bin/hgTracks?db=hg19&position=chr13:72268893-72272785	UW_VH_1012	C	<CN0>	100	PASS	SVTYPE=DEL;CIEND=0,448;CIPOS=-432,0;END=72272785;CS=DEL_union;MC=BI_GS_DEL1_B2_P2166_561,YL_CN_CHS_3100,UW_VH_10926,UW_VH_11133,SI_BD_13031;AC=2437;AF=0.48662141;NS=2504;AN=5008;EAS_AF=0.4206;EUR_AF=0.6889;AFR_AF=0.1952;AMR_AF=0.7133;SAS_AF=0.5798	GT	0	1	0	0	0	0	0	0	1	0	0	1	1	2	1	2	1	0	1
chr13	75625199	75625277	79	DEL	https://genome.ucsc.edu/cgi-bin/hgTracks?db=hg19&position=chr13:75051062-75051140	DEL_pindel_38865	CATGTACATTAGCACTAGCCATCCATTTCTGGGCCACACAGATGCACACTGCCACTTCAATGTTTCACTGAAAGTAGGG	C	.	PASS	SVTYPE=DEL;END=75051140;CS=DEL_pindel;AC=2128;AF=0.42492013;NS=2504;AN=5008;EAS_AF=0.5476;EUR_AF=0.5785;AFR_AF=0.18;AMR_AF=0.5317;SAS_AF=0.3957;SITEPOST=1.0	GT	1	0	0	0	0	0	1	0	0	0	0	0	0	2	2	2	1	2	1
chr13	78455964	78459660	3697	DEL	https://genome.ucsc.edu/cgi-bin/hgTracks?db=hg19&position=chr13:77881829-77885525	UW_VH_16438	A	<CN0>	100	PASS	SVTYPE=DEL;CIEND=0,369;CIPOS=-275,0;END=77885525;CS=DEL_union;MC=YL_CN_ACB_3398,UW_VH_7611,EM_DL_DEL25646,BI_GS_DEL1_B5_P2172_585,SI_BD_13056;AC=184;AF=0.03674121;NS=2504;AN=5008;EAS_AF=0.0;EUR_AF=0.0;AFR_AF=0.1324;AMR_AF=0.013;SAS_AF=0.0	GT	0	1	0	0	0	0	1	1	0	0	1	1	0	0	0	0	0	0	0
chr13	78997598	78998715	1118	DEL	https://genome.ucsc.edu/cgi-bin/hgTracks?db=hg19&position=chr13:78423463-78424580	BI_GS_DEL1_B4_P2172_239	A	<CN0>	100	PASS	SVTYPE=DEL;CIEND=0,0;CIPOS=0,0;END=78424580;CS=DEL_union;MC=SI_BD_13061,UW_VH_5105,UW_VH_14513;AC=1393;AF=0.27815495;NS=2504;AN=5008;EAS_AF=0.4573;EUR_AF=0.2425;AFR_AF=0.09;AMR_AF=0.4452;SAS_AF=0.2658	GT	0	0	0	0	0	0	0	0	0	1	0	0	1	0	2	2	1	1	1
chr13	79757405	79757461	57	DEL	https://genome.ucsc.edu/cgi-bin/hgTracks?db=hg19&position=chr13:79183270-79183326	DEL_pindel_38964	GAGATAGGAAAGGGCAAAGGGAGAAGTCAAGCACTGATGCAGGCCAATTGACAGCTC	G	.	PASS	SVTYPE=DEL;END=79183326;CS=DEL_pindel;AC=1018;AF=0.20327476;NS=2504;AN=5008;EAS_AF=0.0754;EUR_AF=0.1561;AFR_AF=0.3812;AMR_AF=0.1715;SAS_AF=0.1656;SITEPOST=1.0	GT	2	0	1	1	0	1	0	0	1	0	0	0	1	0	0	0	0	0	0
chr13	81805787	81814929	9143	DEL	https://genome.ucsc.edu/cgi-bin/hgTracks?db=hg19&position=chr13:81231652-81240794	SI_BD_13071	A	<CN0>	100	PASS	SVTYPE=DEL;CIEND=-90,244;CIPOS=-244,141;END=81240794;CS=DEL_union;MC=EM_DL_DEL25727,UW_VH_13574,UW_VH_22941,UW_VH_16057,UW_VH_7631,YL_CN_ITU_2948,UW_VH_16695,UW_VH_22348,BI_GS_DEL1_B2_P2175_492;AC=467;AF=0.0932508;NS=2504;AN=5008;EAS_AF=0.0;EUR_AF=0.003;AFR_AF=0.3306;AMR_AF=0.0303;SAS_AF=0.0061	GT	1	1	1	1	2	1	0	1	2	2	1	1	0	0	0	0	0	0	0
chr13	82355641	82355696	56	DEL	https://genome.ucsc.edu/cgi-bin/hgTracks?db=hg19&position=chr13:81781506-81781561	DEL_pindel_39018	GTATTGGCTTGGTTATGGGTACTCTCTTGAGCTCTGCCAACTGAACAGATAGAACA	G	.	PASS	SVTYPE=DEL;END=81781561;CS=DEL_pindel;AC=2413;AF=0.48182907;NS=2504;AN=5008;EAS_AF=0.4881;EUR_AF=0.4702;AFR_AF=0.4773;AMR_AF=0.4827;SAS_AF=0.4928;SITEPOST=0.9911	GT	1	1	0	0	1	1	1	1	1	1	1	1	1	1	1	0	0	1	0
chr13	83165934	83172206	6273	DEL	https://genome.ucsc.edu/cgi-bin/hgTracks?db=hg19&position=chr13:82591799-82598071	BI_GS_DEL1_B5_P2177_134	A	<CN0>	100	PASS	SVTYPE=DEL;CIEND=0,0;CIPOS=0,0;END=82598071;CS=DEL_union;MC=UW_VH_2413,SI_BD_13076,UW_VH_4981,EM_DL_DEL25756,YL_CN_GIH_2343;AC=1127;AF=0.22503994;NS=2504;AN=5008;EAS_AF=0.373;EUR_AF=0.2256;AFR_AF=0.1747;AMR_AF=0.134;SAS_AF=0.2045	GT	0	0	0	1	0	0	0	0	0	0	1	0	1	0	0	0	1	0	0
chr13	83801227	83801437	211	DEL	https://genome.ucsc.edu/cgi-bin/hgTracks?db=hg19&position=chr13:83227092-83227302	DEL_pindel_39060	CAATATCTGAGCAGTTAGCTGTTAAATTAGCCAACCAATCTCATGATTTCCATGTGATATCTGAACTTTTATCATTATCTATTTTATTTTTATACCCATTAAATATCATGTTACCTTTTAAATAAAATAAAGTCCTAAAGAAAGTCATTTGTGAATTACTTCATTAATATTTAAGTGAAGATGTCTAATAAAATATGTCTACTGATTCACG	C	.	PASS	SVTYPE=DEL;END=83227302;CS=DEL_pindel;AC=858;AF=0.17132588;NS=2504;AN=5008;EAS_AF=0.1716;EUR_AF=0.0736;AFR_AF=0.2496;AMR_AF=0.0807;SAS_AF=0.2301;SITEPOST=0.9998	GT	1	0	0	0	0	2	0	1	2	1	0	1	0	1	1	2	0	0	0
chr13	85270032	85270084	53	DEL	https://genome.ucsc.edu/cgi-bin/hgTracks?db=hg19&position=chr13:84695897-84695949	DEL_pindel_39101	GTATATATATATATATATATATATATATATATATATATATATATATATATATA	G	.	PASS	SVTYPE=DEL;END=84695949;CS=DEL_pindel;AC=1458;AF=0.29113419;NS=2504;AN=5008;EAS_AF=0.1478;EUR_AF=0.3539;AFR_AF=0.3843;AMR_AF=0.2536;SAS_AF=0.2751;SITEPOST=0.9959	GT	1	0	0	0	2	1	0	1	1	1	0	1	0	0	0	0	0	1	0
chr13	85929515	85929693	179	DEL	https://genome.ucsc.edu/cgi-bin/hgTracks?db=hg19&position=chr13:85355380-85355558	DEL_pindel_39116	TAGACAAAACAGATTCTAGACCAACAAAGATTTTCAAAAAGACAAAGAAGGGCAATACATAATGATAAAGCATTTGATTTAATAAGAAGACCTAACTATACTAAATATATATATACACCCAACACAGGCGCACTCAGATTCATAAAGAAAGTTCTTACAGACCATTAAAGAGACTTAGA	T	.	PASS	SVTYPE=DEL;END=85355558;CS=DEL_pindel;AC=1129;AF=0.2254393;NS=2504;AN=5008;EAS_AF=0.1409;EUR_AF=0.2207;AFR_AF=0.3585;AMR_AF=0.1513;SAS_AF=0.1902;SITEPOST=0.9996	GT	0	2	0	0	1	1	1	0	1	0	0	0	1	0	0	0	0	0	0
chr13	85936698	85937632	935	DEL	https://genome.ucsc.edu/cgi-bin/hgTracks?db=hg19&position=chr13:85362563-85363497	BI_GS_DEL1_B5_P2179_944	A	<CN0>	100	PASS	SVTYPE=DEL;CIEND=0,0;CIPOS=0,0;END=85363497;CS=DEL_union;MC=DEL_pindel_39117;AC=942;AF=0.18809904;NS=2504;AN=5008;EAS_AF=0.1161;EUR_AF=0.1581;AFR_AF=0.3215;AMR_AF=0.111;SAS_AF=0.1677	GT	0	1	1	0	1	1	1	0	1	0	0	0	1	0	0	0	1	0	0
chr13	86673791	86676244	2454	DEL	https://genome.ucsc.edu/cgi-bin/hgTracks?db=hg19&position=chr13:86099656-86102109	BI_GS_DEL1_B1_P2180_478	G	<CN0>	100	PASS	SVTYPE=DEL;CIEND=0,1;CIPOS=0,1;END=86102109;CS=DEL_union;MC=YL_CN_YRI_3813,UW_VH_7053,SI_BD_13102,YL_CN_ESN_3066,UW_VH_17240,YL_CN_MSL_2787;AC=389;AF=0.07767572;NS=2504;AN=5008;EAS_AF=0.0;EUR_AF=0.002;AFR_AF=0.2746;AMR_AF=0.0331;SAS_AF=0.001	GT	0	1	0	1	2	0	1	1	2	1	1	1	0	0	0	0	0	0	0
chr13	89421966	89422930	965	DEL	https://genome.ucsc.edu/cgi-bin/hgTracks?db=hg19&position=chr13:88769712-88770676	UW_VH_1021	T	<CN0>	100	PASS	SVTYPE=DEL;CIEND=0,457;CIPOS=-395,0;END=88770676;CS=DEL_union;MC=BI_GS_DEL1_B4_P2183_94,SI_BD_13121;AC=454;AF=0.09065495;NS=2504;AN=5008;EAS_AF=0.002;EUR_AF=0.1769;AFR_AF=0.1157;AMR_AF=0.1052;SAS_AF=0.0491	GT	1	0	1	1	0	1	0	0	0	0	1	0	0	0	1	1	0	0	0
chr13	90726943	90726998	56	DEL	https://genome.ucsc.edu/cgi-bin/hgTracks?db=hg19&position=chr13:90074689-90074744	DEL_pindel_39197	GCTTGTATTGTAGGATGAATTCTTATTAAATTTTATCCTGGGAACACACTGCTCAT	G	.	PASS	SVTYPE=DEL;END=90074744;CS=DEL_pindel;AC=521;AF=0.10403355;NS=2504;AN=5008;EAS_AF=0.0109;EUR_AF=0.0825;AFR_AF=0.2693;AMR_AF=0.0591;SAS_AF=0.0307;SITEPOST=0.9998	GT	0	1	1	0	0	1	0	1	1	1	1	1	0	0	0	0	0	0	0
chr13	90862850	90864805	1956	DEL	https://genome.ucsc.edu/cgi-bin/hgTracks?db=hg19&position=chr13:90210596-90212551	UW_VH_1959	C	<CN0>	100	PASS	SVTYPE=DEL;CIEND=0,503;CIPOS=-443,0;END=90212551;CS=DEL_union;MC=UW_VH_11988,UW_VH_20803,YL_CN_JPT_3191,EM_DL_DEL10291895,YL_CN_KHV_3086,YL_CN_ASW_3051,UW_VH_20437,YL_CN_BEB_2547,SI_BD_13132,YL_CN_TSI_2983,BI_GS_DEL1_B1_P2184_642,YL_CN_CDX_2545,YL_CN_GBR_2945;AC=2425;AF=0.48422524;NS=2504;AN=5008;EAS_AF=0.631;EUR_AF=0.4632;AFR_AF=0.3238;AMR_AF=0.4092;SAS_AF=0.6247	GT	0	1	0	0	1	0	0	0	1	1	2	0	0	0	1	0	1	2	1
chr13	91159897	91160287	391	DEL	https://genome.ucsc.edu/cgi-bin/hgTracks?db=hg19&position=chr13:90507643-90508033	63804	.	<DEL>	35	PASS	SVTYPE=DEL;END=90508033;SVLEN=391;STRANDS=+-;AF=1.00;CYTOBAND=13q31.3;1000G_ID=DEL_pindel_39208;1000G_OVERLAP=0.64;DESCRIPTION=chr13:90507643-90508033_deletion;BP1=intergenic;BP2=intergenic;GENES=intergenic;ABPARTS=0.0;CENTROMERE=0.0;SEGDUP=0.0;STR=0.0;UNMAPABLE=0.38;MEDREFGL=NA	GT:FT:PE:SR:CN:SC:SP:AR:HT:SQ:GL	2	2	2	2	2	2	2	2	2	1	2	2	2	2	2	2	2	2	2
chr13	92386317	92392377	6061	DEL	https://genome.ucsc.edu/cgi-bin/hgTracks?db=hg19&position=chr13:91734063-91740123	UW_VH_8891	T	<CN0>	100	PASS	SVTYPE=DEL;CIEND=0,326;CIPOS=-354,0;END=91740123;CS=DEL_union;MC=BI_GS_DEL1_B5_P2186_472,SI_BD_13143,YL_CN_ACB_3417,YL_CN_MSL_2793,EM_DL_DEL26171;AC=127;AF=0.02535942;NS=2504;AN=5008;EAS_AF=0.0;EUR_AF=0.0;AFR_AF=0.0908;AMR_AF=0.0101;SAS_AF=0.0	GT	1	0	1	0	0	0	0	0	1	0	1	0	0	0	0	0	0	0	0
chr13	94392427	94392525	99	DEL	https://genome.ucsc.edu/cgi-bin/hgTracks?db=hg19&position=chr13:93740174-93740272	DEL_pindel_39252	AGCAACGGCACATTGTTCTATGTCGTAAGGTCTAATTTTAATTATATTAATAATTTATTGTTGATATACATTTTGTTGAAAGTGTACTAAAGAAGTTTT	A	.	PASS	SVTYPE=DEL;END=93740272;CS=DEL_pindel;AC=1292;AF=0.25798722;NS=2504;AN=5008;EAS_AF=0.2698;EUR_AF=0.0487;AFR_AF=0.3631;AMR_AF=0.1988;SAS_AF=0.3609;SITEPOST=1.0	GT	1	2	0	0	1	2	0	0	0	1	0	1	0	0	0	0	0	0	0
chr13	96020121	96024581	4461	DEL	https://genome.ucsc.edu/cgi-bin/hgTracks?db=hg19&position=chr13:95367867-95372327	YL_CN_GWD_4148	A	<CN0>	100	PASS	SVTYPE=DEL;CIEND=-500,1000;CIPOS=-1000,500;END=95372327;CS=DEL_union;MC=EM_DL_DEL26236,UW_VH_8811,SI_BD_13171,BI_GS_DEL1_B2_P2190_9;AC=168;AF=0.03354633;NS=2504;AN=5008;EAS_AF=0.0;EUR_AF=0.003;AFR_AF=0.1188;AMR_AF=0.0115;SAS_AF=0.0	GT	1	0	1	0	1	1	0	1	0	0	1	0	0	0	0	1	1	0	1
chr13	97347834	97347922	89	DEL	https://genome.ucsc.edu/cgi-bin/hgTracks?db=hg19&position=chr13:96695580-96695668	DEL_pindel_39295	ATACCACCACCCTCAGCTGTTTTTTTTTTTTTTTTCTTTTACAGATGGAGTCTCACTATGATCCCCAGGCTGGTCTTGAACTCCTGGCC	A	.	PASS	SVTYPE=DEL;END=96695668;CS=DEL_pindel;AC=616;AF=0.12300319;NS=2504;AN=5008;EAS_AF=0.1121;EUR_AF=0.0835;AFR_AF=0.152;AMR_AF=0.2061;SAS_AF=0.0767;SITEPOST=0.9998	GT	0	1	0	0	2	1	1	0	0	0	1	2	0	0	0	0	1	0	0
chr13	99254021	99258251	4231	DEL	https://genome.ucsc.edu/cgi-bin/hgTracks?db=hg19&position=chr13:98601767-98605997	YL_CN_GIH_2351	C	<CN0>	100	PASS	SVTYPE=DEL;CIEND=-500,1000;CIPOS=-1000,500;END=98605997;CS=DEL_union;MC=BI_GS_DEL1_B1_P2193_246,UW_VH_2415,EM_DL_DEL26305;AC=1244;AF=0.24840256;NS=2504;AN=5008;EAS_AF=0.4038;EUR_AF=0.3012;AFR_AF=0.0998;AMR_AF=0.2075;SAS_AF=0.2638	GT	0	0	1	0	0	0	0	0	0	0	0	0	1	0	0	1	1	0	1
chr13	101894135	101896428	2294	DEL	https://genome.ucsc.edu/cgi-bin/hgTracks?db=hg19&position=chr13:101241784-101244077	UW_VH_13766	T	<CN0>	100	PASS	SVTYPE=DEL;CIEND=0,546;CIPOS=-449,0;END=101244077;CS=DEL_union;MC=UW_VH_20831,UW_VH_6353,BI_GS_DEL1_B2_P2195_681,EM_DL_DEL26336,UW_VH_24667,UW_VH_5106,UW_VH_17320,YL_CN_CLM_2630,SI_BD_13196,UW_VH_2545,YL_CN_JPT_3199;AC=2412;AF=0.48162939;NS=2504;AN=5008;EAS_AF=0.4077;EUR_AF=0.5288;AFR_AF=0.4826;AMR_AF=0.4524;SAS_AF=0.5286	GT	1	0	1	1	2	2	0	1	1	0	2	1	1	1	2	1	0	1	1
chr13	103875493	103875570	78	DEL	https://genome.ucsc.edu/cgi-bin/hgTracks?db=hg19&position=chr13:103223143-103223220	DEL_pindel_39419	GCTATTGTAAGAGCAGAGGCAAGAAAAAAGAAGCTAGACTGACACACTCATAATAGACCTTGAGAAGAGCAGTGGGAC	G	.	PASS	SVTYPE=DEL;END=103223220;CS=DEL_pindel;AC=1345;AF=0.26857029;NS=2504;AN=5008;EAS_AF=0.2153;EUR_AF=0.1113;AFR_AF=0.562;AMR_AF=0.1311;SAS_AF=0.1861;SITEPOST=0.9999	GT	2	0	2	0	0	0	2	1	1	1	2	1	0	0	0	0	0	0	0
chr13	104091776	104092258	483	DEL	https://genome.ucsc.edu/cgi-bin/hgTracks?db=hg19&position=chr13:103439426-103439908	SI_BD_13206	G	<CN0>	100	PASS	SVTYPE=DEL;CIEND=-50,250;CIPOS=-250,50;END=103439908;CS=DEL_union;MC=DEL_pindel_39429,BI_GS_DEL1_B1_P2198_103,UW_VH_1027;AC=4414;AF=0.88138978;NS=2504;AN=5008;EAS_AF=0.8363;EUR_AF=0.8787;AFR_AF=0.8616;AMR_AF=0.9207;SAS_AF=0.9294	GT	2	2	2	2	1	2	2	2	2	2	2	2	2	2	2	2	2	1	2
chr13	106449327	106449921	595	DEL	https://genome.ucsc.edu/cgi-bin/hgTracks?db=hg19&position=chr13:105796978-105797572	BI_GS_DEL1_B3_P2200_14	T	<CN0>	100	PASS	SVTYPE=DEL;CIEND=0,0;CIPOS=0,0;END=105797572;CS=DEL_union;MC=UW_VH_1874;AC=1647;AF=0.3288738;NS=2504;AN=5008;EAS_AF=0.1012;EUR_AF=0.332;AFR_AF=0.441;AMR_AF=0.3516;SAS_AF=0.3926	GT	1	1	1	1	0	1	1	1	1	1	1	1	1	2	2	2	0	0	0
chr13	108560567	108561472	906	DEL	https://genome.ucsc.edu/cgi-bin/hgTracks?db=hg19&position=chr13:107908219-107909124	UW_VH_1875	C	<CN0>	100	PASS	SVTYPE=DEL;CIEND=0,464;CIPOS=-476,0;END=107909124;CS=DEL_union;MC=SI_BD_13222,BI_GS_DEL1_B4_P2202_120,UW_VH_3181;AC=856;AF=0.17092652;NS=2504;AN=5008;EAS_AF=0.3562;EUR_AF=0.1581;AFR_AF=0.0946;AMR_AF=0.1225;SAS_AF=0.1309	GT	0	0	0	0	1	0	1	1	0	0	0	1	0	0	0	0	0	2	1
chr13	108603779	108603844	66	DEL	https://genome.ucsc.edu/cgi-bin/hgTracks?db=hg19&position=chr13:107951431-107951496	DEL_pindel_39502	CTTACAAACCTTTAGCTAGACACAAGCGCTGATTGGTGCATTTTTACAGAGTGCTGATTGGCACAT	C	.	PASS	SVTYPE=DEL;END=107951496;CS=DEL_pindel;AC=990;AF=0.19768371;NS=2504;AN=5008;EAS_AF=0.0774;EUR_AF=0.2972;AFR_AF=0.177;AMR_AF=0.2118;SAS_AF=0.2372;SITEPOST=0.9961	GT	1	0	0	1	0	0	0	0	1	1	0	0	1	1	1	0	0	0	0
chr13	109267189	109267251	63	DEL	https://genome.ucsc.edu/cgi-bin/hgTracks?db=hg19&position=chr13:108614841-108614903	DEL_pindel_39512	TGCAGTGGCTACAGTTTTTAAATTCTTAAAACACAGGAGTAAATTTTTGTGACCTTGGATTAG	T	.	PASS	SVTYPE=DEL;END=108614903;CS=DEL_pindel;AC=1403;AF=0.28015176;NS=2504;AN=5008;EAS_AF=0.4107;EUR_AF=0.2336;AFR_AF=0.2595;AMR_AF=0.2089;SAS_AF=0.272;SITEPOST=0.9997	GT	0	0	0	0	0	0	1	0	2	0	0	0	0	0	0	0	0	1	2
chr13	109361752	109362442	691	DEL	https://genome.ucsc.edu/cgi-bin/hgTracks?db=hg19&position=chr13:108709404-108710094	BI_GS_DEL1_B3_P2203_15	T	<CN0>	100	PASS	SVTYPE=DEL;CIEND=0,0;CIPOS=0,0;END=108710094;CS=DEL_union;MC=DEL_pindel_39514,SI_BD_13226;AC=1587;AF=0.31689297;NS=2504;AN=5008;EAS_AF=0.2718;EUR_AF=0.2922;AFR_AF=0.3011;AMR_AF=0.304;SAS_AF=0.4192	GT	0	0	0	0	1	0	1	0	0	0	2	1	1	1	0	1	1	0	0
chr13	111136027	111136077	51	DEL	https://genome.ucsc.edu/cgi-bin/hgTracks?db=hg19&position=chr13:110483680-110483730	DEL_pindel_39555	GTGGATTCGCAGTTTCCTACACTTGATCTTAGCCAAAAGGCCGAGAAGCGA	G	.	PASS	SVTYPE=DEL;END=110483730;CS=DEL_pindel;AC=327;AF=0.06529553;NS=2504;AN=5008;EAS_AF=0.0;EUR_AF=0.0109;AFR_AF=0.1989;AMR_AF=0.0245;SAS_AF=0.0368;SITEPOST=0.9997	GT	0	0	0	1	1	1	1	0	0	1	0	0	0	0	0	0	0	0	0
chr13	111703587	111703667	81	DEL	https://genome.ucsc.edu/cgi-bin/hgTracks?db=hg19&position=chr13:111051240-111051320	DEL_pindel_39564	ACCCACTCACACACATGCATGCATGCACACATAGACATATGCACTCACTCACACACATGCATGCATGTGCAAATGTATGCC	A	.	PASS	SVTYPE=DEL;END=111051320;CS=DEL_pindel;AC=1909;AF=0.3811901;NS=2504;AN=5008;EAS_AF=0.4345;EUR_AF=0.4056;AFR_AF=0.3026;AMR_AF=0.4063;SAS_AF=0.3896;SITEPOST=1.0	GT	1	1	0	0	1	1	0	1	0	1	1	0	1	1	1	0	0	1	0
chr13	113324987	113326195	1209	DEL	https://genome.ucsc.edu/cgi-bin/hgTracks?db=hg19&position=chr13:112670673-112671881	BI_GS_DEL1_B4_P2207_75	A	<CN0>	100	PASS	SVTYPE=DEL;CIEND=-30,31;CIPOS=-30,31;END=112671881;CS=DEL_union;MC=EM_DL_DEL10301691,YL_CN_GWD_4175,SI_BD_13264,UW_VH_9059;AC=60;AF=0.01198083;NS=2504;AN=5008;EAS_AF=0.0;EUR_AF=0.0;AFR_AF=0.0439;AMR_AF=0.0029;SAS_AF=0.0	GT	0	0	1	1	0	0	0	0	0	0	0	0	0	0	0	1	1	0	1
chr13	113616375	113616435	61	DEL	https://genome.ucsc.edu/cgi-bin/hgTracks?db=hg19&position=chr13:112962061-112962121	DEL_pindel_39609	ACATGCACACACAAACACGCTCACACCCAGGCATGCACACACACGCACGGACACGCACATG	A	.	PASS	SVTYPE=DEL;END=112962121;CS=DEL_pindel;AC=2074;AF=0.41413738;NS=2504;AN=5008;EAS_AF=0.3859;EUR_AF=0.4592;AFR_AF=0.3797;AMR_AF=0.3818;SAS_AF=0.4663;SITEPOST=0.9828	GT	1	0	0	1	1	1	1	0	0	1	1	0	0	0	1	0	0	2	0
chr13	113991046	113991116	71	DEL	https://genome.ucsc.edu/cgi-bin/hgTracks?db=hg19&position=chr13:113336731-113336801	DEL_pindel_39632	GGTACCAACCATCCCTCCAGACAGCGGACGCACACAGGCCAAGTGCCCGCCTGGCGCTCAGCCCTAGAACT	G	.	PASS	SVTYPE=DEL;END=113336801;CS=DEL_pindel;AC=2881;AF=0.57527955;NS=2504;AN=5008;EAS_AF=0.5813;EUR_AF=0.5845;AFR_AF=0.5424;AMR_AF=0.6225;SAS_AF=0.5706;SITEPOST=0.9827	GT	2	2	2	1	1	1	1	1	1	1	1	2	1	1	1	2	2	1	2
chr13	114050112	114054638	4527	DEL	https://genome.ucsc.edu/cgi-bin/hgTracks?db=hg19&position=chr13:113395797-113400323	UW_VH_5259	T	<CN0>	100	PASS	SVTYPE=DEL;CIEND=0,137;CIPOS=-190,0;END=113400323;CS=DEL_union;MC=YL_CN_GBR_2975,BI_GS_DEL1_B1_P2208_26,SI_BD_13288;AC=62;AF=0.01238019;NS=2504;AN=5008;EAS_AF=0.003;EUR_AF=0.0239;AFR_AF=0.0038;AMR_AF=0.0144;SAS_AF=0.0204	GT	0	0	1	0	0	0	0	0	0	0	0	0	0	1	0	2	1	0	1
chr13	114505558	114506637	1080	DEL	https://genome.ucsc.edu/cgi-bin/hgTracks?db=hg19&position=chr13:113802585-113803664	BI_GS_DEL1_B1_P2208_297	C	<CN0>	100	PASS	SVTYPE=DEL;CIEND=0,0;CIPOS=0,0;END=113803664;CS=DEL_union;MC=UW_VH_3070,UW_VH_15796,SI_BD_13297;AC=379;AF=0.07567891;NS=2504;AN=5008;EAS_AF=0.001;EUR_AF=0.162;AFR_AF=0.0862;AMR_AF=0.1023;SAS_AF=0.0307	GT	0	1	1	0	0	0	0	0	1	1	0	0	1	0	1	1	1	0	1
chr13	114764511	114764591	81	DEL	https://genome.ucsc.edu/cgi-bin/hgTracks?db=hg19&position=chr13:113999035-113999115	DEL_pindel_39654	ACAAGTGTGACTGGGGAACGAGGCGACATGTGGGTCCGGGTCAAGCGTGACCGGGGAACGAGGCCACACGTGGGCCCGGGT	A	.	PASS	SVTYPE=DEL;END=113999115;CS=DEL_pindel;AC=2286;AF=0.45646965;NS=2504;AN=5008;EAS_AF=0.495;EUR_AF=0.3718;AFR_AF=0.5189;AMR_AF=0.3963;SAS_AF=0.4622;SITEPOST=0.9939	GT	2	2	2	1	1	1	1	2	1	1	1	1	0	1	1	0	2	1	2
chr14	21350960	21413259	62300	DEL	https://genome.ucsc.edu/cgi-bin/hgTracks?db=hg19&position=chr14:20882801-20945100	65654	.	<DEL>	24	SEGDUP	SVTYPE=DEL;END=20945100;SVLEN=62300;STRANDS=+-;AF=0.21;CYTOBAND=14q11.2;1000G_ID=UW_VH_17373;1000G_OVERLAP=0.89;DESCRIPTION=chr14:20882801-20945100_deletion;BP1=intergenic;BP2=intergenic;GENES=NM_002935,RNASE3,exon_1/2|NM_002935,RNASE3,intron_1/1;ABPARTS=0.0;CENTROMERE=0.0;SEGDUP=0.94;STR=0.01;UNMAPABLE=0.23;MEDREFGL=20	GT:FT:PE:SR:CN:SC:SP:AR:HT:SQ:GL	0	1	1	0	0	0	0	0	0	0	1	1	0	0	0	0	0	0	0
chr14	21778185	21778397	213	DEL	https://genome.ucsc.edu/cgi-bin/hgTracks?db=hg19&position=chr14:21310026-21310238	BI_GS_DEL1_B5_P2231_956	A	<CN0>	100	PASS	SVTYPE=DEL;CIEND=0,0;CIPOS=0,0;END=21310238;CS=DEL_union;MC=DEL_pindel_39700;AC=2864;AF=0.57188498;NS=2504;AN=5008;EAS_AF=0.5724;EUR_AF=0.505;AFR_AF=0.5998;AMR_AF=0.5447;SAS_AF=0.6217	GT	1	2	1	0	2	1	0	1	2	2	1	2	1	1	2	2	2	2	2
chr14	21952624	21954666	2043	DEL	https://genome.ucsc.edu/cgi-bin/hgTracks?db=hg19&position=chr14:21484465-21486507	UW_VH_11113	C	<CN0>	100	PASS	SVTYPE=DEL;CIEND=0,508;CIPOS=-417,0;END=21486507;CS=DEL_union;MC=YL_CN_CDX_2617,UW_VH_9439,BI_GS_DEL1_B1_P2231_854,EM_DL_DEL26880,SI_BD_13336,UW_VH_1583;AC=2568;AF=0.51277955;NS=2504;AN=5008;EAS_AF=0.6488;EUR_AF=0.502;AFR_AF=0.4917;AMR_AF=0.379;SAS_AF=0.5072	GT	1	0	1	1	1	1	0	2	0	2	2	1	1	1	1	1	0	2	1
chr14	23094852	23098671	3818	DEL	https://genome.ucsc.edu/cgi-bin/hgTracks?db=hg19&position=chr14:22625949-22629766	BI_GS_DEL1_B2_P2233_81	T	<CN0>	100	PASS	SVTYPE=DEL;CIEND=-1,2;CIPOS=-1,2;END=22629766;CS=DEL_union;MC=UW_VH_4083,SI_BD_13345,YL_CN_PUR_3705,EM_DL_DEL26949;AC=189;AF=0.03773962;NS=2504;AN=5008;EAS_AF=0.0;EUR_AF=0.0199;AFR_AF=0.1051;AMR_AF=0.0317;SAS_AF=0.0082	GT	1	1	1	1	0	0	1	0	0	0	0	0	0	0	0	0	0	0	0
chr14	23922251	23922650	400	DEL	https://genome.ucsc.edu/cgi-bin/hgTracks?db=hg19&position=chr14:23453042-23453441	BI_GS_DEL1_B1_P2233_760	T	<CN0>	100	PASS	SVTYPE=DEL;CIEND=0,0;CIPOS=0,0;END=23453441;CS=DEL_union;MC=UW_VH_1033,SI_BD_13350,DEL_pindel_39751;AC=3055;AF=0.61002396;NS=2504;AN=5008;EAS_AF=0.6379;EUR_AF=0.7833;AFR_AF=0.3752;AMR_AF=0.6484;SAS_AF=0.6933	GT	1	0	0	0	1	0	1	1	1	0	1	1	2	0	2	1	1	2	2
chr14	24340566	24340618	53	DEL	https://genome.ucsc.edu/cgi-bin/hgTracks?db=hg19&position=chr14:23871357-23871409	DEL_pindel_39769	TATACTAAAATATAAAAAGAACTCTTAAAACTCAACAATAAGAAAATAAATAA	T	.	PASS	SVTYPE=DEL;END=23871409;CS=DEL_pindel;AC=245;AF=0.04892173;NS=2504;AN=5008;EAS_AF=0.0;EUR_AF=0.0;AFR_AF=0.1785;AMR_AF=0.013;SAS_AF=0.0;SITEPOST=0.9992	GT	1	0	0	0	0	1	0	0	0	0	0	1	0	1	0	0	0	0	0
chr14	24394552	24394605	54	DEL	https://genome.ucsc.edu/cgi-bin/hgTracks?db=hg19&position=chr14:23925343-23925396	DEL_pindel_39770	CGAAATCTAAAACACAAATTCCATCCCCGCCCCCGCCCCGCTGTCAAGGACCTT	C	.	PASS	SVTYPE=DEL;END=23925396;CS=DEL_pindel;AC=2440;AF=0.48722045;NS=2504;AN=5008;EAS_AF=0.4732;EUR_AF=0.504;AFR_AF=0.441;AMR_AF=0.5447;SAS_AF=0.5061;SITEPOST=0.9884	GT	1	0	2	1	1	1	1	1	2	1	1	1	1	1	1	2	2	0	0
chr14	25262334	25263126	793	DEL	https://genome.ucsc.edu/cgi-bin/hgTracks?db=hg19&position=chr14:24793128-24793920	BI_GS_DEL1_B5_P2235_359	G	<CN0>	100	PASS	SVTYPE=DEL;CIEND=0,0;CIPOS=0,0;END=24793920;CS=DEL_union;MC=DEL_pindel_39799,SI_BD_13357,UW_VH_2954,UW_VH_16616;AC=550;AF=0.10982428;NS=2504;AN=5008;EAS_AF=0.1498;EUR_AF=0.1044;AFR_AF=0.0953;AMR_AF=0.0922;SAS_AF=0.1063	GT	0	0	0	0	0	0	0	0	1	0	0	1	0	1	0	0	0	1	0
chr14	26283834	26284791	958	DEL	https://genome.ucsc.edu/cgi-bin/hgTracks?db=hg19&position=chr14:25814628-25815585	BI_GS_DEL1_B5_P2236_344	T	<CN0>	100	PASS	SVTYPE=DEL;CIEND=-12,13;CIPOS=-12,13;END=25815585;CS=DEL_union;MC=DEL_pindel_39814,UW_VH_1036,EM_DL_DEL10307208;AC=415;AF=0.08286741;NS=2504;AN=5008;EAS_AF=0.001;EUR_AF=0.1491;AFR_AF=0.0976;AMR_AF=0.0836;SAS_AF=0.0787	GT	0	0	0	0	0	1	1	0	0	0	0	1	1	0	1	1	0	0	0
chr14	26590962	26592400	1439	DEL	https://genome.ucsc.edu/cgi-bin/hgTracks?db=hg19&position=chr14:26121756-26123194	BI_GS_DEL1_B5_P2236_731	A	<CN0>	100	PASS	SVTYPE=DEL;CIEND=0,0;CIPOS=0,0;END=26123194;CS=DEL_union;MC=SI_BD_13362,YL_CN_GWD_4248,UW_VH_2256;AC=622;AF=0.12420128;NS=2504;AN=5008;EAS_AF=0.0952;EUR_AF=0.1581;AFR_AF=0.1346;AMR_AF=0.1037;SAS_AF=0.1196	GT	2	0	1	0	0	0	0	1	0	0	0	0	0	1	0	0	0	0	0
chr14	26821872	26821968	97	DEL	https://genome.ucsc.edu/cgi-bin/hgTracks?db=hg19&position=chr14:26352666-26352762	DEL_pindel_39832	CTTATATTTAAATCTTTAATCCATCTTGAGTTAATTTTTGTATATGGTGAATGGCAGGGGTCTAGTTTCATTCTTCTTCTTTTTTTTTTTTTTTTTT	C	.	PASS	SVTYPE=DEL;END=26352762;CS=DEL_pindel;AC=487;AF=0.09724441;NS=2504;AN=5008;EAS_AF=0.0972;EUR_AF=0.1014;AFR_AF=0.0802;AMR_AF=0.0591;SAS_AF=0.1431;SITEPOST=0.9999	GT	0	0	0	0	0	0	1	1	0	1	0	0	1	0	0	0	0	0	0
chr14	28869846	28872160	2315	DEL	https://genome.ucsc.edu/cgi-bin/hgTracks?db=hg19&position=chr14:28400640-28402954	BI_GS_DEL1_B1_P2238_660	T	<CN0>	100	PASS	SVTYPE=DEL;CIEND=0,0;CIPOS=0,0;END=28402954;CS=DEL_union;MC=YL_CN_GWD_4253,SI_BD_13376,YL_CN_ACB_3511,YL_CN_TSI_3067;AC=1716;AF=0.34265176;NS=2504;AN=5008;EAS_AF=0.2589;EUR_AF=0.2584;AFR_AF=0.5356;AMR_AF=0.1686;SAS_AF=0.3783	GT	1	0	1	1	2	1	2	2	2	0	1	1	0	0	0	1	1	1	2
chr14	29728038	29728802	765	DEL	https://genome.ucsc.edu/cgi-bin/hgTracks?db=hg19&position=chr14:29258832-29259596	DEL_pindel_39894	TGAGAATTCTTTTTTTTTTTTTTTGTTTTGCAACTAATATTGATTTCTTTTTTATTTTTATTTTTATTTTTATTTTTTTTTTAATTTTTTTTTTTTATTATACTCTAAGTTTTAGGGTACATGTGCACATTGTGCAGGTTAGTTACATATGTATACATGTGCCATGCTGGTGCGCTGCACCCACTAACGTGTCATCTAGCATTAGGTATATCTCCCAATGCTATCCCTCCCCCCTCCCCCGACCCCACCACAGTCCCCAGAGTGTGATATTCCCCTTCCTGTGTCCATGTGATCTCATTGTTCAATTCCCACCTATGAGACATCATCTCACACCAGTTAGAATGGCAATCATTAAAAAGTCAGGAAACAACAGGTGCTGGAGAGGATGTGGAGAAATAG…	T	.	PASS	SVTYPE=DEL;END=29259596;CS=DEL_pindel;AC=2851;AF=0.56928914;NS=2504;AN=5008;EAS_AF=0.6528;EUR_AF=0.5189;AFR_AF=0.5719;AMR_AF=0.487;SAS_AF=0.59;SITEPOST=0.999	GT	2	2	2	0	1	0	0	2	1	2	1	1	1	0	2	2	2	2	2
chr14	32953270	32954364	1095	DEL	https://genome.ucsc.edu/cgi-bin/hgTracks?db=hg19&position=chr14:32484064-32485158	SI_BD_13403	A	<CN0>	100	PASS	SVTYPE=DEL;CIEND=-50,250;CIPOS=-250,94;END=32485158;CS=DEL_union;MC=YL_CN_MXL_2595,EM_DL_DEL10309418,YL_CN_STU_3084,YL_CN_IBS_2793,YL_CN_ITU_3045,YL_CN_GIH_2417,YL_CN_PUR_3714,YL_CN_PEL_2816;AC=3940;AF=0.78674121;NS=2504;AN=5008;EAS_AF=0.87;EUR_AF=0.5656;AFR_AF=0.8971;AMR_AF=0.7219;SAS_AF=0.8252	GT	2	2	2	2	2	2	2	2	2	2	1	1	0	2	2	2	2	2	2
chr14	33391979	33392320	342	DEL	https://genome.ucsc.edu/cgi-bin/hgTracks?db=hg19&position=chr14:32922773-32923114	BI_GS_DEL1_B1_P2243_339	T	<CN0>	100	PASS	SVTYPE=DEL;CIEND=0,0;CIPOS=0,0;END=32923114;CS=DEL_union;AC=927;AF=0.18510383;NS=2504;AN=5008;EAS_AF=0.124;EUR_AF=0.3877;AFR_AF=0.1029;AMR_AF=0.2305;SAS_AF=0.1186	GT	0	0	0	0	0	1	0	0	1	0	0	1	1	1	1	1	1	1	1
chr14	33941731	33942389	659	DEL	https://genome.ucsc.edu/cgi-bin/hgTracks?db=hg19&position=chr14:33472525-33473183	BI_GS_DEL1_B2_P2243_698	T	<CN0>	100	PASS	SVTYPE=DEL;CIEND=-23,24;CIPOS=-23,24;END=33473183;CS=DEL_union;MC=DEL_pindel_39946,UW_VH_8404;AC=190;AF=0.0379393;NS=2504;AN=5008;EAS_AF=0.0;EUR_AF=0.0;AFR_AF=0.1384;AMR_AF=0.0101;SAS_AF=0.0	GT	0	1	1	0	0	1	0	1	0	0	0	0	0	0	0	0	0	0	0
chr14	34472242	34472296	55	DEL	https://genome.ucsc.edu/cgi-bin/hgTracks?db=hg19&position=chr14:34003036-34003090	DEL_pindel_39969	TGCTTTATGCAATTTAAGACCTTTTTATCCTTTAACAGAACAGAAGCTGAAAATA	T	.	PASS	SVTYPE=DEL;END=34003090;CS=DEL_pindel;AC=1100;AF=0.21964856;NS=2504;AN=5008;EAS_AF=0.0764;EUR_AF=0.2435;AFR_AF=0.3502;AMR_AF=0.1902;SAS_AF=0.1871;SITEPOST=0.995	GT	1	1	1	0	1	0	0	1	0	1	0	1	0	0	1	0	0	0	0
chr14	34514028	34514838	811	DEL	https://genome.ucsc.edu/cgi-bin/hgTracks?db=hg19&position=chr14:34044822-34045632	BI_GS_DEL1_B2_P2244_373	C	<CN0>	100	PASS	SVTYPE=DEL;CIEND=0,0;CIPOS=0,0;END=34045632;CS=DEL_union;MC=EM_DL_DEL10310178,UW_VH_1586;AC=1342;AF=0.26797125;NS=2504;AN=5008;EAS_AF=0.3522;EUR_AF=0.1879;AFR_AF=0.1944;AMR_AF=0.4179;SAS_AF=0.2566	GT	0	0	0	0	1	2	1	1	0	1	0	1	1	2	1	1	1	0	1
chr14	35605439	35615196	9758	DEL	https://genome.ucsc.edu/cgi-bin/hgTracks?db=hg19&position=chr14:35136233-35145990	YL_CN_ESN_3159	T	<CN0>	100	PASS	SVTYPE=DEL;CIEND=-500,1000;CIPOS=-1000,500;END=35145990;CS=DEL_union;MC=SI_BD_13418,UW_VH_2534,EM_DL_DEL27615,BI_GS_DEL1_B5_P2245_507,UW_VH_14609;AC=875;AF=0.17472045;NS=2504;AN=5008;EAS_AF=0.3512;EUR_AF=0.161;AFR_AF=0.0287;AMR_AF=0.2032;SAS_AF=0.184	GT	0	0	0	0	0	0	0	0	0	0	0	0	0	1	0	1	0	1	1
chr14	39004499	39005026	528	DEL	https://genome.ucsc.edu/cgi-bin/hgTracks?db=hg19&position=chr14:38535295-38535822	BI_GS_DEL1_B2_P2249_6	A	<CN0>	100	PASS	SVTYPE=DEL;CIEND=0,1;CIPOS=0,1;END=38535822;CS=DEL_union;MC=DEL_pindel_40031,UW_VH_1587;AC=1269;AF=0.25339457;NS=2504;AN=5008;EAS_AF=0.3849;EUR_AF=0.1759;AFR_AF=0.1815;AMR_AF=0.2003;SAS_AF=0.3323	GT	1	0	1	0	0	1	0	0	1	0	0	1	1	0	0	0	1	1	2
chr14	40609821	40617662	7842	DEL	https://genome.ucsc.edu/cgi-bin/hgTracks?db=hg19&position=chr14:40140617-40148458	UW_VH_1041	T	<CN0>	100	PASS	SVTYPE=DEL;CIEND=0,419;CIPOS=-560,0;END=40148458;CS=DEL_union;MC=SI_BD_13447,YL_CN_ACB_3524,EM_DL_DEL27799,BI_GS_DEL1_B2_P2250_440;AC=1845;AF=0.36841054;NS=2504;AN=5008;EAS_AF=0.3363;EUR_AF=0.5557;AFR_AF=0.264;AMR_AF=0.3948;SAS_AF=0.3313	GT	1	1	1	0	0	1	1	0	1	0	0	1	2	0	2	1	0	1	0
[truncated: 1,609 more rows]

## Sheet: commonINVs_genotypes
CHROM	POS	END	Length	SVTYPE	INFO	HG00512_gt	HG00513_gt	HG00514_gt	HG00731_gt	HG00732_gt	HG00733_gt	NA19239_gt	NA19238_gt	NA19240_gt
chr1	13171778	13189773	17991	INV	SVTYPE=INV;END=13122300;SVLEN=17991;CIPOS=1,0;CIEND=0,1;CALLERS=Ss:SUPPORT=phase;SAMPLESET=1;EXPERIMENT=7	0	2	1	1	2	1	2	0	1
[truncated: 102 more rows]

## Sheet: header_descriptions
Supplementary Table 1: Summary statistics for all common deletions 2180 common deletions from 19 individuals in the 1000 Genomes Project were annotated with TAD Boundaries, eQTLs, and GWAS hits. To investigate the effect of these deletions on chromatin conformation, a linear regression was performed between genotype and the median number of chromatin interactions within the flank and span region …
[truncated: 23 more rows]
